# Supplementary material for: H2BE113K mutation promotes breast cancer metastasis through modulating chromatin dynamics
Source: Sci Adv. 2026 Jul 10;12(28):eadx4982. doi: 10.1126/sciadv.adx4982 (PMC13353378; doi:10.1126/sciadv.adx4982)
Supplement: Supplementary file 2 — Data S1 to S5 [file sciadv.adx4982_data_s1_to_s5.zip]

Archive with 5 entries (5 files):
- adx4982_data_s3.csv
- adx4982_data_s1.xlsx
- adx4982_data_s2.xlsx
- adx4982_data_s5.xlsx
- adx4982_data_s4.zip
