# Supplementary material for: H2BE113K mutation promotes breast cancer metastasis through modulating chromatin dynamics
Source: Sci Adv. 2026 Jul 10;12(28):eadx4982. doi: 10.1126/sciadv.adx4982 (PMC13353378; doi:10.1126/sciadv.adx4982)
Supplement: Supplementary file 2 — Data S1 to S5 [file sciadv.adx4982_data_s1_to_s5.zip › adx4982_data_s3.csv]

gene	S1_E137_T	S2_E198_T	S3_E187_T	S4_E167_T	S5_E139_T	S6_C138_T	S7_E137_LM	S8_E198_LM	S9_E187_LM	S10_E139_LM	S11_C138_LM	symbol	biotype
ENSMUSG00000000001	2233	1950	2570	2370	2559	1462	2993	2412	822	3118	2216	Gnai3	protein_coding
ENSMUSG00000000003	0	0	0	0	0	0	0	0	0	0	0	Pbsn	protein_coding
ENSMUSG00000000028	67	23	66	20	54	126	166	90	20	68	70	Cdc45	protein_coding
ENSMUSG00000000031	81	62	347	28	25	151	378	28	0	3354	152	H19	lincRNA
ENSMUSG00000000037	77	31	28	27	9	38	36	12	4	30	40	Scml2	protein_coding
ENSMUSG00000000049	25	23	9	10	11	12	1	9	0	11	25	Apoh	protein_coding
ENSMUSG00000000056	485	348	663	218	562	292	1182	321	179	694	360	Narf	protein_coding
ENSMUSG00000000058	1034	708	1097	1290	968	649	569	1207	423	2664	1023	Cav2	protein_coding
ENSMUSG00000000078	999	1664	3926	2614	2224	674	1616	3471	601	2781	1205	Klf6	protein_coding
ENSMUSG00000000085	309	252	318	194	264	255	121	256	299	248	201	Scmh1	protein_coding
ENSMUSG00000000088	406	402	632	333	412	542	463	785	141	447	660	Cox5a	protein_coding
ENSMUSG00000000093	60	53	42	35	31	69	63	219	52	236	95	Tbx2	protein_coding
ENSMUSG00000000094	0	2	0	0	0	0	31	43	21	148	26	Tbx4	protein_coding
ENSMUSG00000000103	0	0	0	0	0	0	0	0	0	0	0	Zfy2	protein_coding
ENSMUSG00000000120	49	16	19	12	22	14	15	5	0	1	42	Ngfr	protein_coding
ENSMUSG00000000125	0	0	0	0	0	0	2	0	0	1	0	Wnt3	protein_coding
ENSMUSG00000000126	35	20	51	15	21	50	9	29	1	58	23	Wnt9a	protein_coding
ENSMUSG00000000127	134	97	156	144	218	179	206	168	50	197	155	Fer	protein_coding
ENSMUSG00000000131	587	803	878	572	861	743	656	995	293	533	425	Xpo6	protein_coding
ENSMUSG00000000134	538	478	599	376	551	525	597	627	215	444	525	Tfe3	protein_coding
ENSMUSG00000000142	16	33	292	27	29	217	640	85	5	34	24	Axin2	protein_coding
ENSMUSG00000000148	212	72	174	94	192	219	255	123	58	102	141	Brat1	protein_coding
ENSMUSG00000000149	582	758	536	440	458	535	611	828	225	506	533	Gna12	protein_coding
ENSMUSG00000000154	44	27	69	28	20	63	39	57	31	46	38	Slc22a18	protein_coding
ENSMUSG00000000157	20	3	20	16	24	20	19	5	5	14	21	Itgb2l	protein_coding
ENSMUSG00000000159	101	108	192	103	113	94	99	73	53	133	90	Igsf5	protein_coding
ENSMUSG00000000167	30	13	23	30	27	13	25	7	18	19	32	Pih1d2	protein_coding
ENSMUSG00000000168	586	404	831	451	715	649	960	621	267	927	669	Dlat	protein_coding
ENSMUSG00000000171	780	629	966	816	845	665	925	937	148	906	883	Sdhd	protein_coding
ENSMUSG00000000182	0	1	0	0	0	0	2	22	0	0	0	Fgf23	protein_coding
ENSMUSG00000000183	0	0	0	0	0	0	0	0	0	0	0	Fgf6	protein_coding
ENSMUSG00000000184	449	228	257	142	208	238	622	339	17	204	164	Ccnd2	protein_coding
ENSMUSG00000000194	644	517	715	626	638	506	748	524	184	449	699	Gpr107	protein_coding
ENSMUSG00000000197	0	3	3	1	4	0	3	1	0	0	1	Nalcn	protein_coding
ENSMUSG00000000202	1	9	1	10	14	1	12	11	0	0	2	Btbd17	protein_coding
ENSMUSG00000000204	28	117	104	222	146	61	155	408	32	592	50	Slfn4	protein_coding
ENSMUSG00000000214	0	0	0	0	0	0	0	0	0	0	0	Th	protein_coding
ENSMUSG00000000215	0	0	0	0	0	0	0	0	0	0	0	Ins2	protein_coding
ENSMUSG00000000216	15	8	16	1	20	7	74	100	29	798	139	Scnn1g	protein_coding
ENSMUSG00000000223	14	9	11	5	11	40	5	18	2	2	21	Drp2	protein_coding
ENSMUSG00000000244	7	5	0	8	3	2	6	0	5	4	7	Tspan32	protein_coding
ENSMUSG00000000247	1	0	0	0	1	12	0	17	0	0	0	Lhx2	protein_coding
ENSMUSG00000000248	0	0	0	0	0	0	0	0	0	0	0	Clec2g	protein_coding
ENSMUSG00000000263	0	0	0	1	0	0	0	0	0	0	0	Glra1	protein_coding
ENSMUSG00000000266	570	667	712	541	902	290	414	289	169	746	735	Mid2	protein_coding
ENSMUSG00000000275	1117	946	1151	1175	1550	941	1690	1542	411	953	1101	Trim25	protein_coding
ENSMUSG00000000276	107	279	197	114	147	198	101	387	80	149	129	Dgke	protein_coding
ENSMUSG00000000278	420	478	422	339	321	384	401	646	165	262	365	Scpep1	protein_coding
ENSMUSG00000000282	164	300	287	160	187	152	240	390	32	216	151	Mnt	protein_coding
ENSMUSG00000000290	111	111	79	68	69	58	234	145	29	366	399	Itgb2	protein_coding
ENSMUSG00000000295	339	298	484	316	353	279	419	330	177	487	373	Hddc2	protein_coding
ENSMUSG00000000296	420	305	569	354	374	388	682	396	498	403	626	Tpd52l1	protein_coding
ENSMUSG00000000301	35	36	33	10	22	31	41	38	6	17	18	Pemt	protein_coding
ENSMUSG00000000303	5013	6161	9883	6405	5019	5040	7488	8366	2116	4149	6513	Cdh1	protein_coding
ENSMUSG00000000305	4	4	0	1	0	7	1	18	0	12	2	Cdh4	protein_coding
ENSMUSG00000000308	313	179	592	296	271	576	730	693	150	263	634	Ckmt1	protein_coding
ENSMUSG00000000317	37	17	25	30	20	49	76	41	4	62	50	Bcl6b	protein_coding
ENSMUSG00000000318	5	7	36	0	43	2	1	5	0	4	5	Clec10a	protein_coding
ENSMUSG00000000320	13	12	17	12	21	16	5	84	1	38	9	Alox12	protein_coding
ENSMUSG00000000325	263	250	445	310	208	310	296	290	203	272	274	Arvcf	protein_coding
ENSMUSG00000000326	529	505	536	567	350	430	492	645	486	412	484	Comt	protein_coding
ENSMUSG00000000339	215	385	358	250	318	157	276	436	113	320	273	Rtca	protein_coding
ENSMUSG00000000340	481	504	548	363	737	413	773	577	1476	620	574	Dbt	protein_coding
ENSMUSG00000000346	3053	3560	4892	2996	4096	2473	3340	3859	1557	4954	3605	Dazap2	protein_coding
ENSMUSG00000000355	342	245	409	275	407	256	417	246	130	270	361	Mcts1	protein_coding
ENSMUSG00000000359	2	2	2	0	0	1	0	0	0	11	13	Rem1	protein_coding
ENSMUSG00000000365	0	1	2	0	0	1	0	0	0	11	0	Rnf17	protein_coding
ENSMUSG00000000374	479	1082	886	485	890	552	826	1555	299	830	460	Trappc10	protein_coding
ENSMUSG00000000378	316	135	244	190	219	252	286	165	185	233	290	Ccm2	protein_coding
ENSMUSG00000000381	142	97	108	25	217	205	641	36	115	36	48	Wap	protein_coding
ENSMUSG00000000384	344	362	463	338	498	415	472	546	140	256	288	Tbrg4	protein_coding
ENSMUSG00000000385	1221	1022	715	610	983	1130	481	919	220	663	449	Tmprss2	protein_coding
ENSMUSG00000000386	216	278	567	451	611	154	195	876	92	61	71	Mx1	protein_coding
ENSMUSG00000000392	42	82	32	70	32	34	13	23	19	11	17	Fap	protein_coding
ENSMUSG00000000394	0	0	0	0	0	0	0	0	0	1	0	Gcg	protein_coding
ENSMUSG00000000399	903	667	1142	608	695	908	1060	735	425	647	1048	Ndufa9	protein_coding
ENSMUSG00000000402	2	0	8	2	2	0	38	30	7	31	304	Egfl6	protein_coding
ENSMUSG00000000409	8	21	31	17	7	39	13	39	6	13	31	Lck	protein_coding
ENSMUSG00000000411	0	5	2	0	1	0	0	1	0	0	7	Tssk3	protein_coding
ENSMUSG00000000416	81	67	45	43	61	177	32	115	28	14	56	Cttnbp2	protein_coding
ENSMUSG00000000420	1386	1673	2041	1452	2315	1222	2400	2263	1300	1679	1949	Galnt1	protein_coding
ENSMUSG00000000435	0	0	0	0	0	0	0	0	0	0	0	Myf5	protein_coding
ENSMUSG00000000439	1133	1554	1850	1172	1586	1200	1460	1580	447	1253	1219	Mkrn2	protein_coding
ENSMUSG00000000440	18	5	23	57	22	5	12	35	11	11	26	Pparg	protein_coding
ENSMUSG00000000441	1086	1585	1659	1137	1670	903	1463	1595	287	1355	1148	Raf1	protein_coding
ENSMUSG00000000486	39	23	35	22	37	38	20	23	32	51	32	Sept1	protein_coding
ENSMUSG00000000489	98	74	94	93	61	95	249	295	22	244	220	Pdgfb	protein_coding
ENSMUSG00000000530	299	346	285	312	265	251	368	302	185	836	475	Acvrl1	protein_coding
ENSMUSG00000000531	49	72	82	16	29	72	37	90	25	79	48	Grasp	protein_coding
ENSMUSG00000000532	719	562	1076	493	975	648	1021	419	417	833	788	Acvr1b	protein_coding
ENSMUSG00000000538	576	430	678	456	771	451	589	396	193	492	462	Tom1l2	protein_coding
ENSMUSG00000000544	6	30	10	3	2	25	33	1	97	0	16	Gpa33	protein_coding
ENSMUSG00000000552	75	47	115	39	72	121	87	126	22	93	84	Zfp385a	protein_coding
ENSMUSG00000000555	167	242	150	268	214	274	138	860	35	149	166	Itga5	protein_coding
ENSMUSG00000000560	0	0	0	0	0	0	0	0	0	0	0	Gabra2	protein_coding
ENSMUSG00000000561	616	404	630	346	468	628	772	600	472	449	630	Wdr77	protein_coding
ENSMUSG00000000562	4	0	2	0	0	5	7	1	1	5	8	Adora3	protein_coding
ENSMUSG00000000563	2051	1709	2872	1802	1810	1813	3228	2185	756	2856	3271	Atp5f1	protein_coding
ENSMUSG00000000567	1766	459	1404	601	963	1385	1074	485	295	671	1853	Sox9	protein_coding
ENSMUSG00000000568	1288	1593	2402	1168	1589	1997	1487	1970	634	1371	1448	Hnrnpd	protein_coding
ENSMUSG00000000579	37	11	41	23	38	57	49	25	47	33	59	Dynlt1c	protein_coding
ENSMUSG00000000581	590	444	703	563	545	459	561	536	300	1082	677	C1d	protein_coding
ENSMUSG00000000594	921	749	894	677	815	823	413	927	336	515	935	Gm2a	protein_coding
ENSMUSG00000000600	389	345	361	265	525	354	382	353	211	363	386	Krit1	protein_coding
ENSMUSG00000000605	1392	1429	1126	863	1281	656	1212	1434	410	1123	587	Clcn4	protein_coding
ENSMUSG00000000606	0	0	0	0	0	0	0	0	0	0	0	Vmn2r88	protein_coding
ENSMUSG00000000617	0	0	0	0	0	0	0	0	0	0	0	Grm6	protein_coding
ENSMUSG00000000627	3	6	2	0	5	19	12	13	0	7	69	Sema4f	protein_coding
ENSMUSG00000000628	190	202	984	257	319	218	849	356	55	213	245	Hk2	protein_coding
ENSMUSG00000000631	1086	1356	1342	944	1115	938	1267	1134	370	939	825	Myo18a	protein_coding
ENSMUSG00000000632	16	99	0	14	0	55	5	2384	0	0	12	Sez6	protein_coding
ENSMUSG00000000673	6	0	3	7	4	5	3	2	4	0	4	Haao	protein_coding
ENSMUSG00000000682	123	59	94	91	79	131	125	79	37	157	213	Cd52	protein_coding
ENSMUSG00000000686	16	47	40	16	41	46	53	42	9	33	18	Abhd15	protein_coding
ENSMUSG00000000690	5	1	0	2	5	26	1	0	2	5	3	Hoxb6	protein_coding
ENSMUSG00000000693	756	924	704	562	555	627	336	261	166	379	304	Loxl3	protein_coding
ENSMUSG00000000701	0	0	0	0	0	0	0	0	0	0	0	Tcl1b5	protein_coding
ENSMUSG00000000708	639	417	866	509	677	450	634	426	201	1062	717	Kat2b	protein_coding
ENSMUSG00000000711	1248	765	1115	763	1155	792	1116	654	195	1164	1273	Rab5b	protein_coding
ENSMUSG00000000724	2	5	0	0	0	0	0	0	1	0	0	Cryba1	protein_coding
ENSMUSG00000000730	0	8	3	9	7	7	21	0	0	1	3	Dnmt3l	protein_coding
ENSMUSG00000000731	23	45	82	47	13	29	105	33	2	0	5	Aire	protein_coding
ENSMUSG00000000732	55	85	74	35	49	91	60	86	15	35	98	Icosl	protein_coding
ENSMUSG00000000738	403	547	417	276	424	423	460	461	130	339	230	Spg7	protein_coding
ENSMUSG00000000739	24	6	19	9	31	18	13	18	218	29	18	Sult5a1	protein_coding
ENSMUSG00000000740	5589	4480	7143	6570	4182	5402	5660	6138	1933	4994	5823	Rpl13	protein_coding
ENSMUSG00000000743	833	800	1027	725	780	660	939	813	194	850	826	Chmp1a	protein_coding
ENSMUSG00000000751	922	696	671	454	654	976	968	798	199	785	827	Rpa1	protein_coding
ENSMUSG00000000753	1414	1299	752	669	469	837	52	256	12	201	164	Serpinf1	protein_coding
ENSMUSG00000000759	444	408	530	319	539	545	453	379	232	447	375	Tubgcp3	protein_coding
ENSMUSG00000000766	0	0	0	0	0	0	0	0	0	0	0	Oprm1	protein_coding
ENSMUSG00000000776	233	250	279	201	223	184	216	333	64	294	195	Polr3d	protein_coding
ENSMUSG00000000782	94	161	281	115	119	241	463	408	21	253	100	Tcf7	protein_coding
ENSMUSG00000000787	5404	8180	7882	5016	9696	4059	9191	13278	1422	15070	5343	Ddx3x	protein_coding
ENSMUSG00000000791	13	6	1	0	7	3	4	6	1	4	1	Il12rb1	protein_coding
ENSMUSG00000000792	86	39	42	18	59	124	40	0	33	5	22	Slc5a5	protein_coding
ENSMUSG00000000794	2	10	4	4	9	6	7	7	3	92	22	Kcnn3	protein_coding
ENSMUSG00000000804	472	545	613	336	607	444	544	654	380	611	449	Usp32	protein_coding
ENSMUSG00000000805	0	0	0	0	0	0	5	19	13	78	58	Car4	protein_coding
ENSMUSG00000000811	159	163	177	116	227	116	201	258	14	194	139	Txnrd3	protein_coding
ENSMUSG00000000817	0	0	0	3	1	2	0	0	1	5	2	Fasl	protein_coding
ENSMUSG00000000823	700	866	749	513	1086	569	765	579	226	511	346	Zfp512b	protein_coding
ENSMUSG00000000826	1307	1663	2100	1539	1671	1219	1531	1883	416	1437	1327	Dnajc5	protein_coding
ENSMUSG00000000827	955	631	1063	830	750	761	828	752	319	849	982	Tpd52l2	protein_coding
ENSMUSG00000000838	711	778	817	643	959	846	840	1479	203	1187	872	Fmr1	protein_coding
ENSMUSG00000000861	118	43	123	41	56	80	171	9	16	64	74	Bcl11a	protein_coding
ENSMUSG00000000869	27	14	38	20	23	39	14	16	23	33	40	Il4	protein_coding
ENSMUSG00000000876	542	273	388	355	340	592	387	519	257	243	500	Pxmp4	protein_coding
ENSMUSG00000000881	499	449	591	380	543	456	519	433	116	359	595	Dlg3	protein_coding
ENSMUSG00000000884	39	26	58	33	54	73	51	29	7	67	55	Gnb1l	protein_coding
ENSMUSG00000000889	0	3	0	2	0	0	1	0	0	0	0	Dbh	protein_coding
ENSMUSG00000000901	185	134	397	120	131	281	228	153	337	209	248	Mmp11	protein_coding
ENSMUSG00000000902	693	496	651	533	675	907	651	588	168	471	635	Smarcb1	protein_coding
ENSMUSG00000000903	0	1	0	0	1	0	1	0	0	0	6	Vpreb3	protein_coding
ENSMUSG00000000915	731	1068	1497	942	900	869	822	1207	254	950	785	Hip1r	protein_coding
ENSMUSG00000000916	322	353	435	207	299	374	286	343	132	290	262	Nsun5	protein_coding
ENSMUSG00000000934	116	66	144	108	100	109	105	95	31	69	80	Top1mt	protein_coding
ENSMUSG00000000938	2	0	1	0	3	2	0	162	0	0	0	Hoxa10	protein_coding
ENSMUSG00000000942	2	6	1	0	0	6	1	16	3	12	15	Hoxa4	protein_coding
ENSMUSG00000000948	7	32	11	6	17	7	14	34	0	12	6	Gm38393	protein_coding
ENSMUSG00000000957	1280	2870	1167	1810	1155	915	1908	3607	124	2134	1186	Mmp14	protein_coding
ENSMUSG00000000958	290	204	129	83	136	230	206	204	96	124	239	Slc7a7	protein_coding
ENSMUSG00000000959	646	646	653	455	583	659	666	619	212	656	681	Oxa1l	protein_coding
ENSMUSG00000000976	299	196	326	168	235	287	292	240	86	185	172	Heatr6	protein_coding
ENSMUSG00000000982	9	0	4	11	2	0	3	31	0	6	6	Ccl3	protein_coding
ENSMUSG00000000983	11505	12344	35552	13222	18284	11743	23812	11699	15846	8312	18694	Wfdc18	protein_coding
ENSMUSG00000001014	0	1	0	1	0	0	2	0	4	2	0	Icam4	protein_coding
ENSMUSG00000001016	833	875	894	635	999	973	996	1081	393	940	991	Ilf2	protein_coding
ENSMUSG00000001017	1471	909	1290	948	1213	1328	1571	1480	375	1134	1579	Chtop	protein_coding
ENSMUSG00000001018	674	436	729	507	532	567	518	388	411	543	608	Snapin	protein_coding
ENSMUSG00000001020	0	1	2	1	3	2	1	3	2	0	0	S100a4	protein_coding
ENSMUSG00000001021	5	6	2	1	2	0	4	7	0	0	3	S100a3	protein_coding
ENSMUSG00000001023	0	0	0	0	0	0	0	1	0	0	0	S100a5	protein_coding
ENSMUSG00000001025	1941	1573	2797	2443	1585	1402	1191	2540	805	1655	896	S100a6	protein_coding
ENSMUSG00000001027	0	0	0	0	1	0	0	1	0	1	1	Scn4a	protein_coding
ENSMUSG00000001029	20	20	16	15	2	24	45	66	14	80	58	Icam2	protein_coding
ENSMUSG00000001034	141	131	228	106	154	213	164	142	141	116	177	Mapk7	protein_coding
ENSMUSG00000001036	471	569	560	398	505	414	393	641	192	553	487	Epn2	protein_coding
ENSMUSG00000001039	112	62	64	73	40	194	55	82	135	58	150	B9d1	protein_coding
ENSMUSG00000001052	553	493	573	430	522	538	547	425	204	514	521	Sec24b	protein_coding
ENSMUSG00000001053	282	344	448	202	227	315	705	501	66	144	303	N4bp3	protein_coding
ENSMUSG00000001054	364	371	610	262	392	335	465	378	303	265	321	Rmnd5b	protein_coding
ENSMUSG00000001056	525	468	797	433	444	961	1000	1050	444	376	669	Nhp2	protein_coding
ENSMUSG00000001062	240	319	212	192	280	223	163	177	150	151	200	Vps9d1	protein_coding
ENSMUSG00000001065	335	211	337	214	308	434	301	177	295	301	291	Zfp276	protein_coding
ENSMUSG00000001076	0	1	0	0	0	0	0	0	0	0	0	C1ql4	protein_coding
ENSMUSG00000001082	374	603	553	348	497	439	362	432	532	215	288	Mfsd10	protein_coding
ENSMUSG00000001089	715	1042	782	543	926	594	764	1042	115	1198	639	Luzp1	protein_coding
ENSMUSG00000001095	6	0	0	1	11	11	0	4	4	5	7	Slc13a2	protein_coding
ENSMUSG00000001098	793	767	926	701	668	651	888	812	194	1505	976	Kctd10	protein_coding
ENSMUSG00000001100	889	664	820	571	714	775	1033	799	220	697	811	Poldip2	protein_coding
ENSMUSG00000001103	0	3	0	4	1	2	3	0	0	0	1	Sebox	protein_coding
ENSMUSG00000001105	291	275	389	227	286	357	408	199	176	417	416	Ift20	protein_coding
ENSMUSG00000001119	748	1567	456	738	629	381	288	679	121	571	617	Col6a1	protein_coding
ENSMUSG00000001120	109	125	93	119	81	79	34	103	38	86	21	Pcbp3	protein_coding
ENSMUSG00000001123	1903	1862	1790	2490	3646	1260	2101	4007	280	1565	1861	Lgals9	protein_coding
ENSMUSG00000001127	858	1051	989	839	1023	953	797	690	435	470	643	Araf	protein_coding
ENSMUSG00000001128	63	77	70	87	48	95	59	54	28	64	65	Cfp	protein_coding
ENSMUSG00000001131	127	205	105	180	98	96	50	104	21	76	70	Timp1	protein_coding
ENSMUSG00000001134	77	99	116	97	98	77	100	119	74	106	103	Uxt	protein_coding
ENSMUSG00000001138	250	250	259	142	200	286	351	156	68	163	214	Cnnm3	protein_coding
ENSMUSG00000001143	476	250	295	242	297	453	309	142	125	158	356	Lman2l	protein_coding
ENSMUSG00000001150	397	493	436	261	522	242	396	533	105	287	237	Mcm3ap	protein_coding
ENSMUSG00000001151	346	371	406	186	373	349	354	322	204	326	330	Pcnt	protein_coding
ENSMUSG00000001155	0	3	0	0	0	1	0	0	0	3	0	Ftcd	protein_coding
ENSMUSG00000001156	195	169	277	129	260	178	258	268	86	346	308	Mxd1	protein_coding
ENSMUSG00000001157	285	161	251	149	252	301	376	235	91	293	362	Gmcl1	protein_coding
ENSMUSG00000001158	346	253	447	252	284	417	390	285	148	455	519	Snrnp27	protein_coding
ENSMUSG00000001166	101	44	49	62	78	61	47	61	15	65	69	Oas1c	protein_coding
ENSMUSG00000001168	12	4	8	33	23	12	9	15	0	0	7	Oas1h	protein_coding
ENSMUSG00000001173	403	428	554	326	684	442	416	365	163	366	337	Ocrl	protein_coding
ENSMUSG00000001175	3080	2057	3336	2768	3221	3715	4232	3999	1859	3837	4965	Calm1	protein_coding
ENSMUSG00000001211	587	443	415	492	354	504	215	666	372	436	419	Agpat3	protein_coding
ENSMUSG00000001225	0	3	2	1	0	0	0	2	1	0	0	Slc26a3	protein_coding
ENSMUSG00000001227	23	65	76	57	71	17	45	104	28	62	32	Sema6b	protein_coding
ENSMUSG00000001228	290	195	360	76	98	634	757	396	116	334	408	Uhrf1	protein_coding
ENSMUSG00000001229	248	327	355	280	321	346	358	355	156	259	315	Dpp9	protein_coding
ENSMUSG00000001240	41	33	25	49	8	64	72	132	123	370	147	Ramp2	protein_coding
ENSMUSG00000001247	1062	1093	1277	775	786	1244	1167	1301	554	863	1142	Lsr	protein_coding
ENSMUSG00000001248	1181	1642	1376	911	1246	1720	1116	1058	739	616	751	Gramd1a	protein_coding
ENSMUSG00000001249	421	524	375	437	403	432	242	623	304	28	354	Hpn	protein_coding
ENSMUSG00000001260	0	0	0	0	0	0	0	0	0	0	0	Gabrg1	protein_coding
ENSMUSG00000001270	349	238	274	170	211	326	133	131	34	112	338	Ckb	protein_coding
ENSMUSG00000001280	1263	1105	1461	665	1310	1053	1603	1820	559	1272	1455	Sp1	protein_coding
ENSMUSG00000001281	7	15	4	6	10	7	9	17	2	35	19	Itgb7	protein_coding
ENSMUSG00000001285	238	150	199	153	161	306	187	87	256	144	290	Myg1	protein_coding
ENSMUSG00000001288	599	337	663	311	297	567	576	308	103	480	677	Rarg	protein_coding
ENSMUSG00000001289	1178	857	1443	1416	917	1056	945	893	1812	1027	1335	Pfdn5	protein_coding
ENSMUSG00000001300	396	252	323	392	209	267	341	322	126	935	415	Efnb2	protein_coding
ENSMUSG00000001305	187	170	147	170	219	114	256	264	34	186	128	Rrp15	protein_coding
ENSMUSG00000001313	170	175	235	167	200	117	210	210	32	316	159	Rnd2	protein_coding
ENSMUSG00000001323	871	588	752	576	733	770	1071	671	294	596	831	Srr	protein_coding
ENSMUSG00000001333	108	188	173	85	133	69	94	229	52	191	70	Sync	protein_coding
ENSMUSG00000001334	41	16	14	36	2	28	10	6	51	8	12	Fndc5	protein_coding
ENSMUSG00000001348	454	414	567	283	338	351	509	375	277	204	758	Acp5	protein_coding
ENSMUSG00000001349	1623	193	323	472	1028	590	36	68	1	150	2084	Cnn1	protein_coding
ENSMUSG00000001366	362	191	234	241	354	224	413	189	52	258	286	Fbxo9	protein_coding
ENSMUSG00000001376	361	451	575	313	593	325	589	381	505	495	660	Vps50	protein_coding
ENSMUSG00000001380	684	667	841	505	689	818	973	761	310	634	844	Hars	protein_coding
ENSMUSG00000001383	934	658	971	649	709	1002	877	804	480	816	1195	Zmat2	protein_coding
ENSMUSG00000001403	278	241	580	82	99	1115	665	395	445	281	602	Ube2c	protein_coding
ENSMUSG00000001415	631	836	728	662	761	701	751	802	422	584	546	Smg5	protein_coding
ENSMUSG00000001416	1909	2233	2279	1509	1721	2070	2781	3428	367	1689	2053	Cct3	protein_coding
ENSMUSG00000001418	1802	1397	1763	1328	1057	1461	1480	850	1152	795	1616	Glmp	protein_coding
ENSMUSG00000001419	814	1174	974	626	966	739	908	1091	316	807	673	Mef2d	protein_coding
ENSMUSG00000001420	566	333	584	319	403	457	591	179	483	298	512	Tmem79	protein_coding
ENSMUSG00000001424	1753	1792	1778	1056	1616	1468	2399	2280	445	1168	1511	Snd1	protein_coding
ENSMUSG00000001435	1017	1566	648	1077	1677	439	352	2260	61	668	520	Col18a1	protein_coding
ENSMUSG00000001436	129	150	125	85	173	122	111	237	53	113	77	Slc19a1	protein_coding
ENSMUSG00000001440	2404	1788	2909	1701	2253	3331	3767	2852	2050	2346	3084	Kpnb1	protein_coding
ENSMUSG00000001441	1085	818	1303	635	1214	912	1318	987	347	975	1207	Npepps	protein_coding
ENSMUSG00000001444	2	0	11	0	0	2	2	0	0	0	3	Tbx21	protein_coding
ENSMUSG00000001445	476	293	596	327	398	646	608	462	451	343	565	Mrpl10	protein_coding
ENSMUSG00000001467	592	505	696	269	761	444	983	1003	158	561	783	Cyp51	protein_coding
ENSMUSG00000001472	2640	2781	3720	2788	3447	2418	2922	2570	829	1892	2004	Tcf25	protein_coding
ENSMUSG00000001473	247	412	657	375	251	422	584	1180	209	151	436	Tubb6	protein_coding
ENSMUSG00000001482	614	704	852	551	793	733	923	958	304	557	667	Def8	protein_coding
ENSMUSG00000001493	39	26	15	43	15	35	21	13	10	19	20	Meox1	protein_coding
ENSMUSG00000001494	0	0	0	0	1	0	0	0	0	0	0	Sost	protein_coding
ENSMUSG00000001496	0	0	0	0	0	0	37	35	78	347	551	Nkx2-1	protein_coding
ENSMUSG00000001497	0	2	0	0	0	0	0	0	2	0	0	Pax9	protein_coding
ENSMUSG00000001504	3175	1382	4629	2029	3330	3216	2504	1021	2119	2360	3355	Irx2	protein_coding
ENSMUSG00000001506	1108	4805	1720	870	1059	977	1183	1096	217	577	279	Col1a1	protein_coding
ENSMUSG00000001507	845	1139	918	895	1077	503	540	1025	512	951	603	Itga3	protein_coding
ENSMUSG00000001508	3	3	2	6	13	7	0	7	3	1	1	Sgca	protein_coding
ENSMUSG00000001510	0	1	35	0	0	29	135	8	0	1	2	Dlx3	protein_coding
ENSMUSG00000001517	117	144	249	64	86	355	282	288	52	109	152	Foxm1	protein_coding
ENSMUSG00000001518	170	171	191	115	222	162	214	215	65	122	179	Itfg2	protein_coding
ENSMUSG00000001520	37	37	20	37	30	32	39	64	8	36	18	Nrip2	protein_coding
ENSMUSG00000001521	352	292	407	238	431	436	451	662	76	391	312	Tulp3	protein_coding
ENSMUSG00000001524	104	79	125	79	89	108	171	67	62	86	92	Gtf2h4	protein_coding
ENSMUSG00000001525	3625	2670	5129	2116	2583	5822	5816	5333	950	3514	3997	Tubb5	protein_coding
ENSMUSG00000001542	686	470	1255	519	632	764	1477	301	356	743	1085	Ell2	protein_coding
ENSMUSG00000001552	2846	2046	3145	2049	2561	2387	2400	2135	702	2189	2235	Jup	protein_coding
ENSMUSG00000001555	245	256	161	271	113	145	92	187	18	61	27	Fkbp10	protein_coding
ENSMUSG00000001558	2	1	0	0	3	2	4	0	0	0	4	Klhl10	protein_coding
ENSMUSG00000001566	0	0	0	0	0	0	0	0	0	0	0	Mnx1	protein_coding
ENSMUSG00000001569	396	439	516	356	554	322	494	530	210	566	384	Nom1	protein_coding
ENSMUSG00000001576	1400	1194	1505	1160	1054	1144	1700	1035	768	796	1095	Ergic1	protein_coding
ENSMUSG00000001583	383	391	534	270	450	572	384	428	375	244	371	Tnk1	protein_coding
ENSMUSG00000001588	17	43	12	22	10	14	13	16	4	30	20	Acap1	protein_coding
ENSMUSG00000001604	46	20	43	51	17	32	6	20	8	11	44	Tcea3	protein_coding
ENSMUSG00000001622	110693	107487	135769	112686	118756	62426	131761	28625	45237	30877	118278	Csn3	protein_coding
ENSMUSG00000001627	771	573	1388	969	1288	546	997	836	744	1408	877	Ifrd1	protein_coding
ENSMUSG00000001630	668	436	772	342	748	461	832	673	99	526	536	Stk38l	protein_coding
ENSMUSG00000001632	357	707	910	383	630	608	551	645	404	420	450	Brpf1	protein_coding
ENSMUSG00000001642	422	437	381	205	299	577	497	525	57	322	490	Akr1b3	protein_coding
ENSMUSG00000001655	0	0	0	0	0	0	1	0	0	0	0	Hoxc13	protein_coding
ENSMUSG00000001656	0	0	0	0	0	0	0	0	0	0	0	Hoxc11	protein_coding
ENSMUSG00000001657	2	17	7	0	3	0	0	12	0	0	0	Hoxc8	protein_coding
ENSMUSG00000001661	3	7	1	4	0	2	0	5	0	0	0	Hoxc6	protein_coding
ENSMUSG00000001663	259	176	136	174	118	370	54	401	45	347	446	Gstt1	protein_coding
ENSMUSG00000001665	672	552	648	485	546	821	463	956	285	621	630	Gstt3	protein_coding
ENSMUSG00000001666	14	17	15	17	17	31	5	20	18	18	19	Ddt	protein_coding
ENSMUSG00000001670	8	2	3	6	6	1	4	0	6	2	7	Tat	protein_coding
ENSMUSG00000001672	476	241	412	287	343	411	494	306	378	352	524	Marveld3	protein_coding
ENSMUSG00000001674	348	404	322	311	390	324	597	635	53	393	338	Ddx18	protein_coding
ENSMUSG00000001687	659	577	867	572	837	540	998	703	578	1321	1016	Ubl3	protein_coding
ENSMUSG00000001700	422	466	400	274	283	313	230	244	199	306	334	Gramd3	protein_coding
ENSMUSG00000001729	1657	2180	2121	1639	2103	1320	1984	2047	428	2084	1600	Akt1	protein_coding
ENSMUSG00000001739	0	16	11	13	8	1	3	17	0	5	5	Cldn15	protein_coding
ENSMUSG00000001741	27	23	62	34	45	36	33	14	37	32	54	Il16	protein_coding
ENSMUSG00000001750	973	1364	1586	1318	1122	1235	830	1435	530	368	547	Tcirg1	protein_coding
ENSMUSG00000001751	295	200	164	142	173	193	140	184	38	154	212	Naglu	protein_coding
ENSMUSG00000001755	476	351	427	344	413	348	632	228	81	365	385	Coasy	protein_coding
ENSMUSG00000001761	974	841	610	645	578	826	589	1024	103	705	441	Smo	protein_coding
ENSMUSG00000001763	154	168	291	141	92	245	143	190	34	126	130	Tspan33	protein_coding
ENSMUSG00000001767	240	250	326	136	329	369	367	334	177	343	415	Crnkl1	protein_coding
ENSMUSG00000001768	2448	1414	2634	1125	2160	1491	3306	1092	515	3507	2282	Rin2	protein_coding
ENSMUSG00000001773	0	0	0	0	2	0	0	0	0	2	6	Folh1	protein_coding
ENSMUSG00000001774	812	373	533	296	675	808	938	439	114	491	855	Chordc1	protein_coding
ENSMUSG00000001783	1598	1388	1508	1414	1484	1003	1884	1579	191	1678	1587	Rtcb	protein_coding
ENSMUSG00000001785	515	394	586	285	518	438	657	510	124	525	442	Pwp1	protein_coding
ENSMUSG00000001786	311	436	329	295	260	249	214	466	135	229	261	Fbxo7	protein_coding
ENSMUSG00000001794	4246	3544	4826	3483	3057	4468	3526	5311	2230	2885	3412	Capns1	protein_coding
ENSMUSG00000001802	37	53	26	42	22	43	6	110	6	9	11	Lrp3	protein_coding
ENSMUSG00000001804	0	0	0	0	0	0	1	0	0	0	0	Dsg4	protein_coding
ENSMUSG00000001815	0	0	0	0	0	0	0	0	0	0	0	Evx2	protein_coding
ENSMUSG00000001819	0	0	0	0	0	0	0	0	0	0	0	Hoxd13	protein_coding
ENSMUSG00000001823	0	0	0	0	0	0	0	0	0	0	0	Hoxd12	protein_coding
ENSMUSG00000001827	467	430	353	586	620	361	722	34	401	368	719	Folr1	protein_coding
ENSMUSG00000001829	374	478	496	234	325	745	512	686	294	244	424	Clpb	protein_coding
ENSMUSG00000001833	1618	1282	2165	1291	1927	1543	1637	2284	519	2579	1962	Sept7	protein_coding
ENSMUSG00000001844	292	351	431	316	324	232	265	295	119	199	240	Zdhhc4	protein_coding
ENSMUSG00000001847	3421	3038	4654	3368	3501	3425	3840	3941	708	3818	3997	Rac1	protein_coding
ENSMUSG00000001855	280	425	331	218	369	318	418	411	114	237	238	Nup214	protein_coding
ENSMUSG00000001864	59	19	37	18	12	30	0	44	6	11	30	Aif1l	protein_coding
ENSMUSG00000001865	0	0	0	0	1	2	0	0	0	2	1	Cpa3	protein_coding
ENSMUSG00000001870	839	1239	908	893	503	468	494	1619	222	786	795	Ltbp1	protein_coding
ENSMUSG00000001891	1174	893	2543	1166	1311	938	1569	1209	585	2242	1471	Ugp2	protein_coding
ENSMUSG00000001901	0	0	0	0	3	0	0	0	0	0	0	Kcnh6	protein_coding
ENSMUSG00000001909	396	651	560	492	447	445	385	624	252	323	369	Trmt1	protein_coding
ENSMUSG00000001910	754	792	781	809	659	805	751	1066	180	458	708	Nacc1	protein_coding
ENSMUSG00000001911	3868	3054	3386	1685	2473	3413	3467	3866	437	1861	2424	Nfix	protein_coding
ENSMUSG00000001918	210	322	354	231	245	683	172	957	393	412	471	Slc1a5	protein_coding
ENSMUSG00000001924	2799	2978	3015	1940	2782	2730	4426	3382	515	2103	2204	Uba1	protein_coding
ENSMUSG00000001930	93	309	132	384	109	94	497	1271	102	1144	239	Vwf	protein_coding
ENSMUSG00000001942	662	536	932	727	648	581	637	656	248	480	632	Siae	protein_coding
ENSMUSG00000001943	8	6	6	21	5	3	14	28	10	38	82	Vsig2	protein_coding
ENSMUSG00000001946	85	179	126	233	44	170	178	293	71	362	216	Esam	protein_coding
ENSMUSG00000001948	23	17	13	23	17	33	17	4	41	28	50	Spa17	protein_coding
ENSMUSG00000001962	460	253	446	276	348	397	455	319	127	248	409	Fam50a	protein_coding
ENSMUSG00000001964	388	305	394	305	428	365	383	455	55	474	481	Emd	protein_coding
ENSMUSG00000001983	50	37	33	35	98	67	136	39	6	61	60	Taco1	protein_coding
ENSMUSG00000001985	62	38	8	15	11	23	1	13	2	0	15	Grik3	protein_coding
ENSMUSG00000001986	182	196	57	92	82	109	18	37	51	114	128	Gria3	protein_coding
ENSMUSG00000001988	14	17	15	8	14	6	11	6	0	18	6	Npas1	protein_coding
ENSMUSG00000001995	185	159	142	133	132	201	141	165	83	246	225	Sipa1l2	protein_coding
ENSMUSG00000001998	131	149	156	102	189	134	133	134	14	112	93	Ap4e1	protein_coding
ENSMUSG00000001999	218	180	258	158	232	223	239	260	140	263	225	Blvra	protein_coding
ENSMUSG00000002006	74	73	46	38	72	103	47	57	2	76	55	Pdzd4	protein_coding
ENSMUSG00000002007	4	18	7	1	1	4	0	18	0	6	3	Srpk3	protein_coding
ENSMUSG00000002010	929	671	1086	529	742	868	1205	851	268	686	779	Idh3g	protein_coding
ENSMUSG00000002012	73	48	28	61	39	55	11	25	4	10	15	Pnck	protein_coding
ENSMUSG00000002014	1100	1038	1521	1096	1291	1007	1563	1032	718	1236	1119	Ssr4	protein_coding
ENSMUSG00000002015	1584	1246	1909	1244	1095	1799	1696	1306	1127	955	1801	Bcap31	protein_coding
ENSMUSG00000002017	653	491	670	377	656	671	696	549	223	476	550	Fam98a	protein_coding
ENSMUSG00000002020	3698	1705	1199	1663	779	1157	567	898	343	746	1959	Ltbp2	protein_coding
ENSMUSG00000002028	894	578	693	438	907	705	589	536	282	428	687	Kmt2a	protein_coding
ENSMUSG00000002031	470	425	607	330	527	418	557	309	282	359	530	Ift46	protein_coding
ENSMUSG00000002032	25	15	34	15	36	21	21	11	4	1	39	Tmem25	protein_coding
ENSMUSG00000002033	11	1	9	3	0	7	4	5	1	6	38	Cd3g	protein_coding
ENSMUSG00000002043	254	97	406	236	149	299	261	134	131	171	228	Trappc6a	protein_coding
ENSMUSG00000002052	1071	1419	1429	854	1420	998	1367	1393	365	886	948	Supt6	protein_coding
ENSMUSG00000002055	467	338	315	177	201	837	307	1192	254	127	518	Spag5	protein_coding
ENSMUSG00000002057	1	0	1	0	0	5	1	0	0	0	2	Foxn1	protein_coding
ENSMUSG00000002058	366	304	236	206	248	485	243	330	212	216	380	Unc119	protein_coding
ENSMUSG00000002059	384	424	599	389	434	248	383	434	109	348	296	Rab34	protein_coding
ENSMUSG00000002064	711	496	767	577	635	512	635	380	302	559	810	Sdf2	protein_coding
ENSMUSG00000002068	45	36	50	16	15	166	141	91	4	21	72	Ccne1	protein_coding
ENSMUSG00000002076	7	32	10	10	26	3	18	5	5	5	8	Hsf2bp	protein_coding
ENSMUSG00000002083	63	42	104	49	42	101	100	41	40	71	111	Bbc3	protein_coding
ENSMUSG00000002100	0	2	1	0	1	0	0	2	0	0	0	Mybpc3	protein_coding
ENSMUSG00000002102	1609	1536	1996	1356	1626	1603	1898	1608	420	1553	1814	Psmc3	protein_coding
ENSMUSG00000002103	640	542	522	463	625	529	530	424	154	425	563	Acp2	protein_coding
ENSMUSG00000002104	12	31	14	9	21	11	14	7	1	3	16	Rapsn	protein_coding
ENSMUSG00000002105	194	270	220	223	214	210	128	159	41	146	154	Slc39a13	protein_coding
ENSMUSG00000002107	1063	1049	822	977	951	639	670	645	821	1421	1296	Celf2	protein_coding
ENSMUSG00000002108	37	32	28	40	37	37	50	17	13	56	88	Nr1h3	protein_coding
ENSMUSG00000002109	375	190	313	238	453	332	305	196	64	236	305	Ddb2	protein_coding
ENSMUSG00000002111	78	25	80	48	51	66	63	58	15	171	119	Spi1	protein_coding
ENSMUSG00000002129	689	838	666	530	749	753	866	1028	148	599	694	Sf3a1	protein_coding
ENSMUSG00000002147	1145	682	1228	870	1273	998	1141	798	271	990	969	Stat6	protein_coding
ENSMUSG00000002190	7	2	0	1	0	3	0	2	0	0	0	Clgn	protein_coding
ENSMUSG00000002204	12	27	29	12	34	5	169	203	133	608	1134	Napsa	protein_coding
ENSMUSG00000002205	428	305	410	336	472	384	511	344	82	397	435	Vrk3	protein_coding
ENSMUSG00000002210	273	256	393	221	308	274	338	272	157	231	264	Smg9	protein_coding
ENSMUSG00000002221	274	304	292	248	411	252	356	419	107	435	267	Paxip1	protein_coding
ENSMUSG00000002222	1238	1023	1161	782	1069	1253	1270	1138	509	1226	1374	Rmnd5a	protein_coding
ENSMUSG00000002227	386	166	369	182	292	441	324	218	46	121	285	Mov10	protein_coding
ENSMUSG00000002228	56	45	73	129	42	94	43	39	118	18	59	Ppm1j	protein_coding
ENSMUSG00000002233	2048	1438	2425	2621	1498	1074	1440	1575	1093	1236	2201	Rhoc	protein_coding
ENSMUSG00000002240	0	3	0	0	0	4	0	3	0	0	0	Prr27	protein_coding
ENSMUSG00000002249	317	261	401	207	384	256	217	236	135	264	247	Tead3	protein_coding
ENSMUSG00000002250	195	266	341	195	330	232	237	201	162	213	208	Ppard	protein_coding
ENSMUSG00000002257	106	101	108	92	65	118	125	191	76	46	157	Def6	protein_coding
ENSMUSG00000002265	122	136	461	52	1375	638	1183	572	124	329	459	Peg3	protein_coding
ENSMUSG00000002266	1	0	2	0	12	0	0	1	1	6	0	Zim1	protein_coding
ENSMUSG00000002274	54	41	46	40	38	72	39	36	4	59	63	Metrn	protein_coding
ENSMUSG00000002279	264	246	463	195	228	378	445	306	239	143	269	Lmf1	protein_coding
ENSMUSG00000002280	369	290	427	228	339	373	371	249	340	288	305	Narfl	protein_coding
ENSMUSG00000002289	68	33	196	146	31	64	58	63	30	52	78	Angptl4	protein_coding
ENSMUSG00000002297	114	244	438	106	133	274	308	524	56	311	172	Dbf4	protein_coding
ENSMUSG00000002307	414	633	674	572	565	411	531	1097	139	381	341	Daxx	protein_coding
ENSMUSG00000002308	182	213	297	115	237	178	330	170	44	150	150	Cd320	protein_coding
ENSMUSG00000002319	330	348	354	215	314	406	364	494	132	162	336	Ipo4	protein_coding
ENSMUSG00000002320	423	637	366	389	619	269	558	680	24	371	303	Tm9sf1	protein_coding
ENSMUSG00000002324	7	5	55	12	0	11	351	4	1	15	8	Rec8	protein_coding
ENSMUSG00000002325	1286	816	1108	1003	1605	994	1240	1195	231	742	1099	Irf9	protein_coding
ENSMUSG00000002326	432	381	420	271	460	458	382	382	106	322	355	Gmpr2	protein_coding
ENSMUSG00000002329	262	221	302	259	368	254	222	280	100	254	305	Mdp1	protein_coding
ENSMUSG00000002332	464	380	574	414	646	233	977	329	78	420	459	Dhrs1	protein_coding
ENSMUSG00000002341	2	1	1	6	0	0	0	0	0	1	2	Ncan	protein_coding
ENSMUSG00000002342	309	311	280	215	325	278	323	232	216	264	272	Tmem161a	protein_coding
ENSMUSG00000002343	69	42	47	42	77	83	144	54	5	24	87	Armc6	protein_coding
ENSMUSG00000002345	171	59	131	86	184	166	133	70	102	93	159	Borcs8	protein_coding
ENSMUSG00000002346	62	18	65	40	111	74	63	31	19	38	51	Slc25a42	protein_coding
ENSMUSG00000002365	509	552	796	495	643	424	595	646	470	865	561	Snx9	protein_coding
ENSMUSG00000002372	597	661	745	509	745	737	693	606	459	547	716	Ranbp3	protein_coding
ENSMUSG00000002379	281	325	521	271	283	443	443	251	602	244	410	Ndufa11	protein_coding
ENSMUSG00000002384	133	99	142	116	149	166	118	88	16	153	145	Bmp8b	protein_coding
ENSMUSG00000002393	372	370	432	339	331	386	450	424	162	411	434	Nr2f6	protein_coding
ENSMUSG00000002395	739	550	692	703	632	530	508	573	320	697	627	Use1	protein_coding
ENSMUSG00000002396	550	486	564	410	510	620	659	474	216	560	667	Ocel1	protein_coding
ENSMUSG00000002409	119	71	137	52	73	127	119	82	50	74	126	Dyrk1b	protein_coding
ENSMUSG00000002413	408	404	454	344	532	382	388	531	152	505	347	Braf	protein_coding
ENSMUSG00000002416	134	61	85	37	115	89	78	33	88	76	113	Ndufb2	protein_coding
ENSMUSG00000002428	459	460	503	295	509	412	509	356	444	362	446	Hltf	protein_coding
ENSMUSG00000002455	863	559	822	545	629	615	927	428	111	594	661	Prpf6	protein_coding
ENSMUSG00000002458	225	115	192	140	196	224	223	155	91	177	245	Rgs19	protein_coding
ENSMUSG00000002459	99	52	166	44	135	98	171	26	53	109	92	Rgs20	protein_coding
ENSMUSG00000002475	29	48	29	25	43	36	26	18	13	24	32	Abhd3	protein_coding
ENSMUSG00000002477	567	354	839	556	486	996	750	655	1090	561	806	Snrpd1	protein_coding
ENSMUSG00000002486	92	63	63	58	92	97	49	72	30	65	74	Tchp	protein_coding
ENSMUSG00000002489	442	300	293	201	667	276	275	469	161	481	487	Tiam1	protein_coding
ENSMUSG00000002496	950	1113	906	862	956	1007	779	869	423	629	812	Tsc2	protein_coding
ENSMUSG00000002500	0	4	4	0	2	2	1	2	1	3	1	Rpl3l	protein_coding
ENSMUSG00000002504	868	590	531	436	652	853	596	310	591	501	1117	Slc9a3r2	protein_coding
ENSMUSG00000002524	1262	1201	1476	931	1041	1452	1504	1317	708	999	1370	Puf60	protein_coding
ENSMUSG00000002546	817	1032	1087	678	796	673	837	718	209	662	662	Golga2	protein_coding
ENSMUSG00000002550	441	360	330	268	309	411	348	302	64	218	299	Uck1	protein_coding
ENSMUSG00000002565	114	103	77	98	158	76	16	12	32	143	78	Scin	protein_coding
ENSMUSG00000002578	39	18	48	25	35	18	8	15	3	10	23	Ikzf4	protein_coding
ENSMUSG00000002580	696	246	693	430	377	639	687	321	694	434	1077	Mien1	protein_coding
ENSMUSG00000002588	0	0	1	0	0	1	4	1	0	12	354	Pon1	protein_coding
ENSMUSG00000002602	1038	998	559	612	902	509	354	412	78	641	732	Axl	protein_coding
ENSMUSG00000002603	363	284	373	348	277	321	320	234	204	453	325	Tgfb1	protein_coding
ENSMUSG00000002608	390	427	421	273	419	476	405	385	229	323	296	Ccdc97	protein_coding
ENSMUSG00000002617	133	46	91	47	143	86	91	30	95	88	101	Zfp40	protein_coding
ENSMUSG00000002625	519	436	610	540	638	763	270	351	389	313	355	Akap8l	protein_coding
ENSMUSG00000002633	0	0	1	0	0	0	60	8	14	13	49	Shh	protein_coding
ENSMUSG00000002635	125	114	222	85	142	156	160	81	197	98	147	Pdcd2l	protein_coding
ENSMUSG00000002658	563	617	798	597	704	632	720	766	487	448	530	Gtf2f1	protein_coding
ENSMUSG00000002660	297	281	395	158	248	460	321	326	516	262	271	Clpp	protein_coding
ENSMUSG00000002661	70	32	83	44	41	60	64	34	45	31	95	Alkbh7	protein_coding
ENSMUSG00000002664	2	0	1	0	0	7	0	1	1	0	7	Pspn	protein_coding
ENSMUSG00000002668	73	78	111	78	57	90	90	33	48	50	97	Dennd1c	protein_coding
ENSMUSG00000002679	187	172	221	146	173	253	211	201	126	229	244	Med6	protein_coding
ENSMUSG00000002688	229	296	138	157	314	88	66	106	28	193	91	Prkd1	protein_coding
ENSMUSG00000002699	52	31	51	48	35	86	47	227	360	70	116	Lcp2	protein_coding
ENSMUSG00000002718	819	682	673	465	823	1099	1271	1036	196	868	925	Cse1l	protein_coding
ENSMUSG00000002728	472	466	753	468	548	566	569	636	255	573	570	Naa20	protein_coding
ENSMUSG00000002731	339	179	247	136	226	253	237	199	62	195	298	Prkra	protein_coding
ENSMUSG00000002732	109	132	116	113	121	62	34	142	23	98	85	Fkbp7	protein_coding
ENSMUSG00000002733	358	292	315	308	358	270	326	352	135	322	359	Plekha3	protein_coding
ENSMUSG00000002741	767	1093	721	788	927	635	994	1198	264	1049	761	Ykt6	protein_coding
ENSMUSG00000002748	867	644	675	446	839	1149	994	749	293	848	977	Baz1b	protein_coding
ENSMUSG00000002763	345	243	203	199	201	377	246	267	51	165	257	Pex6	protein_coding
ENSMUSG00000002767	246	201	368	228	267	267	319	238	219	240	274	Mrpl2	protein_coding
ENSMUSG00000002768	596	478	729	418	426	632	795	455	517	545	687	Mea1	protein_coding
ENSMUSG00000002769	6	52	33	15	56	22	49	33	22	31	18	Gnmt	protein_coding
ENSMUSG00000002771	21	23	12	16	26	9	4	28	18	18	15	Grin2d	protein_coding
ENSMUSG00000002778	1388	1461	2044	1471	1280	1843	1847	1374	707	1043	1728	Kdelr1	protein_coding
ENSMUSG00000002781	83	33	65	49	49	87	87	36	28	28	69	Tmem143	protein_coding
ENSMUSG00000002791	0	1	0	0	2	0	0	0	0	0	0	Pdxk-ps	transcribed_unprocessed_pseudogene
ENSMUSG00000002797	97	60	76	84	51	114	54	59	23	12	70	Ggct	protein_coding
ENSMUSG00000002799	274	252	200	164	197	149	205	137	34	350	332	Jag2	protein_coding
ENSMUSG00000002803	218	156	207	130	141	231	203	195	77	152	219	Btbd6	protein_coding
ENSMUSG00000002804	138	118	182	76	114	137	175	105	28	171	188	Nudt14	protein_coding
ENSMUSG00000002808	364	237	88	232	106	219	105	144	5	29	210	Epdr1	protein_coding
ENSMUSG00000002812	1036	1031	1362	1012	1177	756	1244	940	420	912	776	Flii	protein_coding
ENSMUSG00000002814	121	195	179	97	153	159	102	184	89	113	105	Top3a	protein_coding
ENSMUSG00000002820	568	430	759	414	566	728	726	398	286	383	575	Atg4d	protein_coding
ENSMUSG00000002825	224	231	304	136	162	216	226	185	96	124	145	Qtrt1	protein_coding
ENSMUSG00000002831	53	20	50	48	95	34	3	1	7	4	30	Plin4	protein_coding
ENSMUSG00000002833	402	606	480	471	562	653	442	568	307	355	327	Hdgfl2	protein_coding
ENSMUSG00000002835	638	609	548	637	618	540	715	714	217	901	596	Chaf1a	protein_coding
ENSMUSG00000002844	297	164	364	236	151	291	490	225	96	283	289	Adprh	protein_coding
ENSMUSG00000002845	342	277	370	160	340	282	353	289	179	157	242	Tmem39a	protein_coding
ENSMUSG00000002846	178	58	129	99	122	182	144	110	74	97	159	Timmdc1	protein_coding
ENSMUSG00000002847	61	170	75	107	137	32	91	119	11	92	36	Pla1a	protein_coding
ENSMUSG00000002870	226	163	224	77	104	442	495	266	62	198	275	Mcm2	protein_coding
ENSMUSG00000002871	280	236	392	238	336	290	375	169	185	180	247	Tpra1	protein_coding
ENSMUSG00000002881	1091	1134	1341	1061	1510	779	1366	1254	309	2178	1198	Nab1	protein_coding
ENSMUSG00000002885	137	189	160	186	200	119	354	637	82	501	207	Adgre5	protein_coding
ENSMUSG00000002897	172	405	260	162	224	233	162	453	119	303	236	Il17ra	protein_coding
ENSMUSG00000002900	415	781	324	437	432	431	373	1475	149	808	665	Lamb1	protein_coding
ENSMUSG00000002908	29	12	16	27	40	33	28	30	7	27	15	Kcnn1	protein_coding
ENSMUSG00000002910	105	68	179	200	131	149	69	52	199	86	103	Arrdc2	protein_coding
ENSMUSG00000002930	0	0	0	0	0	0	0	0	0	0	0	Ppp1r17	protein_coding
ENSMUSG00000002944	23	11	69	18	220	12	367	842	280	1503	2305	Cd36	protein_coding
ENSMUSG00000002948	422	406	555	323	457	476	416	400	254	377	404	Map2k7	protein_coding
ENSMUSG00000002949	551	563	758	469	653	473	585	479	142	554	520	Timm44	protein_coding
ENSMUSG00000002957	614	659	834	475	712	744	981	650	192	590	638	Ap2a2	protein_coding
ENSMUSG00000002963	164	205	205	126	211	226	188	192	111	156	144	Pnkp	protein_coding
ENSMUSG00000002968	486	555	549	388	509	746	534	459	326	382	425	Med25	protein_coding
ENSMUSG00000002980	1157	1262	868	1234	1021	838	784	695	337	1029	1256	Bcam	protein_coding
ENSMUSG00000002981	1078	1694	1094	978	1207	1419	1496	1590	425	1044	998	Clptm1	protein_coding
ENSMUSG00000002983	171	149	227	188	128	184	109	208	101	181	144	Relb	protein_coding
ENSMUSG00000002984	351	412	451	310	385	851	613	597	265	363	482	Tomm40	protein_coding
ENSMUSG00000002985	11174	8859	7747	7339	5588	5014	3673	2669	833	5150	10036	Apoe	protein_coding
ENSMUSG00000002992	0	0	0	0	0	0	0	0	0	0	0	Apoc2	protein_coding
ENSMUSG00000002996	1779	1256	1717	1022	1807	1037	1854	1442	370	2416	1638	Hbp1	protein_coding
ENSMUSG00000002997	249	276	348	136	144	338	309	563	211	363	280	Prkar2b	protein_coding
ENSMUSG00000003031	1273	619	1630	611	1173	911	1166	1054	548	1481	1327	Cdkn1b	protein_coding
ENSMUSG00000003032	29	183	665	256	206	48	251	663	49	801	159	Klf4	protein_coding
ENSMUSG00000003033	388	368	369	229	533	362	458	402	115	389	368	Ap1m1	protein_coding
ENSMUSG00000003037	899	688	1259	813	859	1048	1306	823	277	994	1205	Rab8a	protein_coding
ENSMUSG00000003038	2038	1105	2698	1476	1026	4010	2224	2045	1192	1574	2574	Hmgn2	protein_coding
ENSMUSG00000003039	1234	935	1047	789	973	802	1418	1006	218	1324	1219	Fam32a	protein_coding
ENSMUSG00000003051	445	163	775	169	241	426	779	198	143	207	587	Elf3	protein_coding
ENSMUSG00000003053	0	0	0	0	0	0	0	0	0	0	0	Cyp2c29	protein_coding
ENSMUSG00000003062	262	194	259	216	211	219	238	169	51	237	305	Stard3nl	protein_coding
ENSMUSG00000003068	1061	910	1351	946	876	1283	899	685	807	797	1183	Stk11	protein_coding
ENSMUSG00000003070	29	21	8	7	11	46	18	30	4	9	25	Efna2	protein_coding
ENSMUSG00000003072	1107	1016	1564	1109	825	1242	1195	990	399	830	1290	Atp5d	protein_coding
ENSMUSG00000003099	358	327	416	415	421	610	547	588	170	405	479	Ppp5c	protein_coding
ENSMUSG00000003119	370	229	364	206	331	399	463	382	122	312	295	Cdk12	protein_coding
ENSMUSG00000003123	119	99	209	52	113	186	236	148	94	173	160	Lipe	protein_coding
ENSMUSG00000003131	1173	961	1261	654	970	1068	1591	1172	298	1053	1189	Pafah1b2	protein_coding
ENSMUSG00000003134	778	769	1948	631	2300	542	1178	203	3142	895	814	Tbc1d8	protein_coding
ENSMUSG00000003135	371	370	493	200	366	272	360	289	336	333	361	Cnot11	protein_coding
ENSMUSG00000003153	12	29	16	15	13	15	5	59	10	91	18	Slc2a3	protein_coding
ENSMUSG00000003154	239	456	309	297	352	251	200	513	60	212	282	Foxj2	protein_coding
ENSMUSG00000003161	806	461	758	601	525	640	541	332	244	687	918	Sri	protein_coding
ENSMUSG00000003166	964	1051	1263	836	1037	925	1350	844	272	888	1241	Dgcr2	protein_coding
ENSMUSG00000003184	608	330	555	413	532	924	658	353	250	338	563	Irf3	protein_coding
ENSMUSG00000003190	282	158	246	188	241	422	320	165	72	217	266	Bcl2l12	protein_coding
ENSMUSG00000003198	118	21	99	40	174	81	174	44	55	161	136	Zfp959	protein_coding
ENSMUSG00000003199	555	433	646	415	407	538	667	407	201	427	486	Mpnd	protein_coding
ENSMUSG00000003200	343	412	463	304	368	444	521	465	195	317	350	Sh3gl1	protein_coding
ENSMUSG00000003206	1	4	6	7	12	0	10	1	7	12	9	Ebi3	protein_coding
ENSMUSG00000003208	91	77	91	103	115	75	100	106	44	98	48	Yju2	protein_coding
ENSMUSG00000003226	1514	1666	1779	1169	2404	1286	2251	1874	799	2278	1837	Ranbp2	protein_coding
ENSMUSG00000003227	6	14	6	6	2	11	29	15	0	41	26	Edar	protein_coding
ENSMUSG00000003228	66	73	108	54	135	119	125	145	23	304	100	Grk5	protein_coding
ENSMUSG00000003233	463	612	743	366	762	522	542	569	256	471	414	Dvl3	protein_coding
ENSMUSG00000003234	532	331	522	278	578	478	523	317	194	477	495	Abcf3	protein_coding
ENSMUSG00000003235	543	505	646	471	582	619	755	661	120	656	645	Eif2b5	protein_coding
ENSMUSG00000003269	485	681	1091	439	613	722	746	882	435	589	546	Cyth2	protein_coding
ENSMUSG00000003271	45	56	93	78	36	93	71	80	17	44	53	Sult2b1	protein_coding
ENSMUSG00000003273	7	7	5	16	4	13	7	12	0	3	2	Car11	protein_coding
ENSMUSG00000003279	26	14	53	13	1	15	5	3	1	4	1	Dlgap1	protein_coding
ENSMUSG00000003282	1	3	9	0	0	0	0	3	1	1	0	Plag1	protein_coding
ENSMUSG00000003283	74	27	21	21	36	54	95	70	5	146	78	Hck	protein_coding
ENSMUSG00000003299	327	336	448	233	372	447	327	348	236	229	337	Mrpl4	protein_coding
ENSMUSG00000003308	641	492	710	470	592	622	747	554	322	510	696	Keap1	protein_coding
ENSMUSG00000003309	917	617	1370	712	900	900	1373	763	231	784	1192	Ap1m2	protein_coding
ENSMUSG00000003316	1501	2262	1442	1264	1784	971	1254	2231	139	1398	982	Glg1	protein_coding
ENSMUSG00000003341	0	0	0	0	0	1	0	0	0	0	0	Atp8b3	protein_coding
ENSMUSG00000003344	340	141	292	217	275	324	340	144	64	157	287	Btbd2	protein_coding
ENSMUSG00000003345	1047	983	1147	1001	919	905	1110	1114	325	896	1021	Csnk1g2	protein_coding
ENSMUSG00000003346	403	277	442	433	377	453	496	387	267	269	394	Abhd17a	protein_coding
ENSMUSG00000003348	352	127	335	231	218	258	347	259	40	264	401	Mob3a	protein_coding
ENSMUSG00000003352	580	518	1236	506	579	685	877	355	643	529	311	Cacnb3	protein_coding
ENSMUSG00000003354	24	1	2	8	4	11	3	5	3	4	14	Ccdc65	protein_coding
ENSMUSG00000003355	114	91	265	94	148	136	374	79	353	39	138	Fkbp11	protein_coding
ENSMUSG00000003360	746	733	860	619	904	779	993	764	258	670	737	Ddx23	protein_coding
ENSMUSG00000003363	893	1025	960	765	802	873	900	879	633	796	1024	Pld3	protein_coding
ENSMUSG00000003378	97	122	61	74	89	134	35	157	8	39	28	Grik5	protein_coding
ENSMUSG00000003379	0	1	0	0	0	4	5	18	1	4	8	Cd79a	protein_coding
ENSMUSG00000003380	767	737	943	668	801	534	591	376	488	930	727	Rabac1	protein_coding
ENSMUSG00000003382	414	457	570	246	454	355	619	511	238	387	438	Etv3	protein_coding
ENSMUSG00000003402	1221	1426	1157	1205	936	1169	1453	1332	182	673	1006	Prkcsh	protein_coding
ENSMUSG00000003410	0	0	0	0	0	4	0	0	2	0	1	Elavl3	protein_coding
ENSMUSG00000003411	6	4	8	3	3	12	4	4	17	3	3	Rab3b	protein_coding
ENSMUSG00000003418	218	174	239	245	170	152	157	660	48	68	683	St8sia6	protein_coding
ENSMUSG00000003420	303	301	228	278	193	260	123	178	61	223	195	Fcgrt	protein_coding
ENSMUSG00000003421	372	308	542	328	378	496	446	320	205	401	393	Nosip	protein_coding
ENSMUSG00000003423	266	212	284	197	292	340	244	213	68	205	244	Pih1d1	protein_coding
ENSMUSG00000003429	4304	3520	7014	4589	3291	6477	5705	5346	3517	3837	5344	Rps11	protein_coding
ENSMUSG00000003435	1479	2031	1744	1612	1977	1745	1717	1709	580	1189	1040	Supt5	protein_coding
ENSMUSG00000003436	0	1	1	0	2	0	0	0	0	0	0	Dll3	protein_coding
ENSMUSG00000003437	1091	927	1017	805	964	1256	789	946	411	582	728	Paf1	protein_coding
ENSMUSG00000003438	337	343	385	242	211	492	370	365	197	224	303	Timm50	protein_coding
ENSMUSG00000003444	96	116	119	78	89	199	116	128	143	81	153	Med29	protein_coding
ENSMUSG00000003452	63	59	32	14	81	85	48	86	65	21	42	Bicd1	protein_coding
ENSMUSG00000003458	1346	1956	1815	1388	2098	848	1679	1645	441	1304	1099	Ncstn	protein_coding
ENSMUSG00000003464	783	534	772	451	597	658	902	671	233	684	748	Pex19	protein_coding
ENSMUSG00000003469	66	23	25	18	53	12	24	7	0	41	115	Phyhip	protein_coding
ENSMUSG00000003476	1	0	0	1	0	2	0	5	0	0	0	Crhr2	protein_coding
ENSMUSG00000003477	0	1	0	0	1	0	37	73	86	2898	614	Inmt	protein_coding
ENSMUSG00000003484	62	62	47	56	66	30	22	16	26	66	47	Cyp4f18	protein_coding
ENSMUSG00000003500	604	683	701	471	676	457	658	609	212	379	430	Impdh1	protein_coding
ENSMUSG00000003505	0	0	0	0	0	0	0	0	0	0	0	Psg18	protein_coding
ENSMUSG00000003518	599	377	702	497	322	567	560	551	439	656	539	Dusp3	protein_coding
ENSMUSG00000003526	105	154	203	61	105	258	323	156	24	55	36	Prodh	protein_coding
ENSMUSG00000003527	258	293	350	165	325	269	266	312	75	214	229	Ess2	protein_coding
ENSMUSG00000003528	485	416	739	337	392	509	873	627	113	386	460	Slc25a1	protein_coding
ENSMUSG00000003531	186	186	241	195	187	247	266	186	60	211	235	Dgcr6	protein_coding
ENSMUSG00000003534	1710	1210	1931	1276	1284	1287	1796	1367	851	1746	2133	Ddr1	protein_coding
ENSMUSG00000003541	566	702	1951	446	401	951	822	1853	303	460	691	Ier3	protein_coding
ENSMUSG00000003545	40	159	176	120	66	34	63	408	28	35	24	Fosb	protein_coding
ENSMUSG00000003546	408	224	327	245	363	332	274	155	159	305	366	Klc4	protein_coding
ENSMUSG00000003549	270	168	270	169	288	371	289	205	100	179	249	Ercc1	protein_coding
ENSMUSG00000003555	12	1	3	4	13	10	0	0	4	7	5	Cyp17a1	protein_coding
ENSMUSG00000003559	128	103	74	65	121	169	121	101	89	33	202	As3mt	protein_coding
ENSMUSG00000003573	560	675	680	353	660	648	600	615	478	582	397	Homer3	protein_coding
ENSMUSG00000003575	280	291	191	145	200	210	185	187	39	153	146	Crtc1	protein_coding
ENSMUSG00000003581	169	178	168	163	208	190	152	174	117	162	215	Rnf215	protein_coding
ENSMUSG00000003585	729	391	489	305	456	403	594	270	406	493	496	Sec14l2	protein_coding
ENSMUSG00000003604	96	90	112	91	116	119	98	123	26	81	109	Aven	protein_coding
ENSMUSG00000003617	10639	14536	9881	13958	11410	5231	4221	7592	3857	9389	8122	Cp	protein_coding
ENSMUSG00000003623	552	333	387	388	484	572	279	420	531	610	569	Crot	protein_coding
ENSMUSG00000003644	1012	1007	1170	474	718	1450	1266	1010	629	441	836	Rps6ka1	protein_coding
ENSMUSG00000003657	1	2	0	0	0	0	4	1	0	0	0	Calb2	protein_coding
ENSMUSG00000003660	994	1210	881	862	1186	790	1126	1281	148	958	758	Snrnp200	protein_coding
ENSMUSG00000003662	601	340	555	273	418	504	788	253	266	461	785	Ciao1	protein_coding
ENSMUSG00000003665	0	5	5	1	6	1	2	0	0	3	0	Has1	protein_coding
ENSMUSG00000003680	266	193	311	154	287	294	234	131	205	212	239	Taf6l	protein_coding
ENSMUSG00000003721	566	369	819	461	596	367	583	292	175	519	573	Insig2	protein_coding
ENSMUSG00000003731	825	745	785	509	746	780	933	809	399	560	854	Kpna6	protein_coding
ENSMUSG00000003746	562	947	465	576	722	515	260	449	470	619	524	Man1a	protein_coding
ENSMUSG00000003752	162	369	398	370	291	163	221	500	166	247	202	Itpkc	protein_coding
ENSMUSG00000003762	123	106	93	118	145	108	81	153	22	156	85	Coq8b	protein_coding
ENSMUSG00000003778	597	785	935	473	838	845	829	841	380	704	645	Brd8	protein_coding
ENSMUSG00000003779	364	316	465	192	278	587	667	404	170	362	423	Kif20a	protein_coding
ENSMUSG00000003808	417	419	477	244	426	415	508	392	136	326	363	Farsa	protein_coding
ENSMUSG00000003809	507	347	479	255	399	550	613	244	253	353	483	Gcdh	protein_coding
ENSMUSG00000003810	520	844	851	617	695	740	508	729	300	487	407	Mast2	protein_coding
ENSMUSG00000003812	402	274	512	243	396	394	481	228	282	570	435	Dnase2a	protein_coding
ENSMUSG00000003813	680	369	675	388	477	685	872	551	300	449	708	Rad23a	protein_coding
ENSMUSG00000003814	8548	9312	9290	6925	8925	8661	10785	8518	4684	4025	8471	Calr	protein_coding
ENSMUSG00000003824	54	41	110	74	49	123	108	138	18	53	87	Syce2	protein_coding
ENSMUSG00000003847	1285	1129	1165	725	1448	1323	1059	1369	205	1118	1279	Nfat5	protein_coding
ENSMUSG00000003848	328	311	354	188	330	339	433	395	63	261	281	Nob1	protein_coding
ENSMUSG00000003849	663	304	350	329	569	384	206	1875	127	350	470	Nqo1	protein_coding
ENSMUSG00000003863	17	30	77	10	38	61	76	34	5	27	36	Ppfia3	protein_coding
ENSMUSG00000003865	541	330	1202	718	551	581	820	911	150	283	442	Gys1	protein_coding
ENSMUSG00000003868	532	340	462	374	402	748	719	566	139	351	451	Ruvbl2	protein_coding
ENSMUSG00000003872	5	3	5	14	13	14	1	10	1	4	9	Lin7b	protein_coding
ENSMUSG00000003873	137	243	264	163	166	449	256	321	448	120	340	Bax	protein_coding
ENSMUSG00000003882	1	3	18	18	11	6	40	14	7	87	92	Il7r	protein_coding
ENSMUSG00000003923	526	295	402	302	397	405	489	384	94	387	499	Tfam	protein_coding
ENSMUSG00000003929	225	137	172	116	189	155	191	108	91	217	154	Zfp81	protein_coding
ENSMUSG00000003934	16	18	10	7	8	26	12	7	4	3	7	Efnb3	protein_coding
ENSMUSG00000003948	295	223	148	174	179	238	217	153	40	238	242	Mmd	protein_coding
ENSMUSG00000003949	842	615	973	717	1054	488	575	309	292	316	1132	Hlf	protein_coding
ENSMUSG00000003955	374	147	1000	464	201	502	790	318	196	230	386	Fam162a	protein_coding
ENSMUSG00000003970	7131	7189	10065	8165	6158	6451	8581	9052	4135	7672	7703	Rpl8	protein_coding
ENSMUSG00000003974	0	0	0	0	0	0	0	0	0	0	0	Grm3	protein_coding
ENSMUSG00000003992	91	80	89	86	127	46	20	28	5	77	119	Ssbp2	protein_coding
ENSMUSG00000004018	132	70	144	61	121	169	136	99	76	163	149	Fancl	protein_coding
ENSMUSG00000004031	0	0	0	0	0	0	0	0	0	1	0	Brinp2	protein_coding
ENSMUSG00000004032	421	264	393	307	305	356	339	251	262	248	271	Gstm5	protein_coding
ENSMUSG00000004035	77	33	28	26	71	81	45	55	19	61	44	Gstm7	protein_coding
ENSMUSG00000004038	0	0	0	0	1	0	0	0	0	0	0	Gstm3	protein_coding
ENSMUSG00000004040	3521	4119	4928	3209	5871	1768	4090	2224	1224	3434	2377	Stat3	protein_coding
ENSMUSG00000004043	435	283	382	145	424	432	888	232	246	186	351	Stat5a	protein_coding
ENSMUSG00000004044	755	380	311	446	580	360	337	400	44	703	891	Cavin1	protein_coding
ENSMUSG00000004054	451	617	666	444	444	432	477	479	260	447	570	Map3k11	protein_coding
ENSMUSG00000004056	677	599	854	710	797	739	910	877	210	769	695	Akt2	protein_coding
ENSMUSG00000004069	528	219	485	386	550	409	784	312	119	498	492	Dnaja3	protein_coding
ENSMUSG00000004070	644	504	679	502	558	546	553	620	144	559	558	Hmox2	protein_coding
ENSMUSG00000004071	1093	1131	1274	828	1190	1082	901	881	503	862	1114	Cdip1	protein_coding
ENSMUSG00000004085	584	526	674	456	525	529	567	472	220	593	641	Map3k20	protein_coding
ENSMUSG00000004096	671	538	1011	559	558	701	813	822	608	708	910	Cwc15	protein_coding
ENSMUSG00000004098	110	106	51	126	35	72	87	103	1	23	31	Col5a3	protein_coding
ENSMUSG00000004099	851	955	901	556	1135	1053	1164	1041	159	636	625	Dnmt1	protein_coding
ENSMUSG00000004100	392	397	509	201	331	500	392	442	214	134	263	Ppan	protein_coding
ENSMUSG00000004105	258	332	115	262	161	138	108	138	9	148	413	Angptl2	protein_coding
ENSMUSG00000004110	0	1	0	0	0	0	1	0	0	5	0	Cacna1e	protein_coding
ENSMUSG00000004113	4	1	6	1	0	1	2	12	4	3	2	Cacna1b	protein_coding
ENSMUSG00000004127	101	75	67	52	56	156	189	166	41	74	131	Trmt10a	protein_coding
ENSMUSG00000004151	2879	1303	1901	1135	1938	1013	1891	377	2744	1446	2085	Etv1	protein_coding
ENSMUSG00000004187	71	73	128	50	129	112	23	49	64	43	42	Kifc2	protein_coding
ENSMUSG00000004207	13395	12631	11956	12141	10446	9042	11914	11511	1529	9434	14597	Psap	protein_coding
ENSMUSG00000004221	663	523	594	507	633	464	661	511	147	493	566	Ikbkg	protein_coding
ENSMUSG00000004231	0	0	0	0	0	0	0	0	0	0	0	Pax2	protein_coding
ENSMUSG00000004233	70	68	82	51	85	86	122	88	16	62	64	Wars2	protein_coding
ENSMUSG00000004263	70	65	164	75	85	95	75	72	116	82	79	Atn1	protein_coding
ENSMUSG00000004264	1460	1273	2063	1299	1197	1545	1540	1510	504	1116	1410	Phb2	protein_coding
ENSMUSG00000004266	291	158	224	169	213	208	302	109	60	216	264	Ptpn6	protein_coding
ENSMUSG00000004267	22	22	12	24	24	28	8	33	4	7	3	Eno2	protein_coding
ENSMUSG00000004268	817	732	1017	580	590	994	838	808	410	698	1022	Emg1	protein_coding
ENSMUSG00000004270	615	682	845	337	496	734	708	744	292	554	580	Lpcat3	protein_coding
ENSMUSG00000004285	558	479	675	538	463	710	603	502	396	552	898	Atp6v1f	protein_coding
ENSMUSG00000004296	0	0	0	0	0	0	0	0	0	0	3	Il12b	protein_coding
ENSMUSG00000004317	159	222	297	143	209	133	327	236	36	259	210	Clcn5	protein_coding
ENSMUSG00000004319	963	930	1633	686	1306	964	2046	780	206	844	1080	Clcn3	protein_coding
ENSMUSG00000004328	5	0	5	4	8	0	0	2	0	11	10	Hif3a	protein_coding
ENSMUSG00000004341	4	0	0	0	0	0	0	0	0	1	0	Gpx6	protein_coding
ENSMUSG00000004344	0	0	0	0	0	0	0	0	0	0	0	Gpx5	protein_coding
ENSMUSG00000004347	10	2	19	8	8	4	0	0	15	14	0	Pde1c	protein_coding
ENSMUSG00000004356	354	381	379	228	456	313	518	429	83	300	323	Utp20	protein_coding
ENSMUSG00000004359	1	0	0	2	2	2	0	0	0	0	15	Spic	protein_coding
ENSMUSG00000004360	14	6	27	3	46	30	8	0	89	1	20	9330159F19Rik	protein_coding
ENSMUSG00000004364	1381	1704	2303	1470	1677	1166	2054	2220	361	2013	1438	Cul3	protein_coding
ENSMUSG00000004366	0	0	0	0	0	0	0	0	0	0	0	Sst	protein_coding
ENSMUSG00000004371	8	13	8	6	22	17	13	12	8	10	6	Il11	protein_coding
ENSMUSG00000004383	302	315	274	323	293	193	196	306	20	370	208	Large1	protein_coding
ENSMUSG00000004393	448	375	382	324	394	367	481	391	126	280	306	Ddx56	protein_coding
ENSMUSG00000004394	1264	1453	1501	934	1279	1146	1335	1008	995	954	1193	Tmed4	protein_coding
ENSMUSG00000004415	6	2	1	0	0	7	29	0	0	0	3	Col26a1	protein_coding
ENSMUSG00000004446	342	173	402	221	290	466	623	409	121	232	389	Bid	protein_coding
ENSMUSG00000004451	844	708	1399	1010	839	686	942	913	170	1002	941	Ralb	protein_coding
ENSMUSG00000004455	2213	2366	2294	1832	3339	1405	2322	2331	365	2254	1769	Ppp1cc	protein_coding
ENSMUSG00000004460	841	1371	1138	966	1391	944	1289	1602	388	956	1014	Dnajb11	protein_coding
ENSMUSG00000004462	184	89	161	84	195	115	190	96	54	130	185	Tbccd1	protein_coding
ENSMUSG00000004473	35	47	27	23	37	18	16	40	9	43	9	Clec11a	protein_coding
ENSMUSG00000004500	118	34	62	36	130	130	134	29	15	78	125	Zfp324	protein_coding
ENSMUSG00000004508	273	460	679	330	431	202	385	402	236	487	326	Gab2	protein_coding
ENSMUSG00000004530	816	917	1965	835	1055	775	1857	1096	384	1105	880	Coro1c	protein_coding
ENSMUSG00000004535	1661	2059	2762	1389	2686	1735	2607	3448	1166	3549	2412	Tax1bp1	protein_coding
ENSMUSG00000004540	0	0	0	0	0	2	1	3	0	0	0	Psg17	protein_coding
ENSMUSG00000004542	0	0	0	0	0	0	0	2	0	0	0	Psg19	protein_coding
ENSMUSG00000004552	53	33	56	3	8	64	4	4	8	9	4	Ctse	protein_coding
ENSMUSG00000004558	248	134	212	120	173	164	119	68	39	651	182	Ndrg2	protein_coding
ENSMUSG00000004561	226	256	383	191	353	337	302	128	159	131	175	Mettl17	protein_coding
ENSMUSG00000004562	587	490	480	289	491	407	316	187	83	393	304	Arhgef40	protein_coding
ENSMUSG00000004565	377	638	585	236	715	458	390	504	239	233	237	Pnpla6	protein_coding
ENSMUSG00000004567	308	410	458	396	534	310	247	396	151	239	234	Mcoln1	protein_coding
ENSMUSG00000004568	622	303	467	353	609	449	497	245	325	422	569	Arhgef18	protein_coding
ENSMUSG00000004591	783	641	966	601	927	816	1082	965	342	1265	934	Pkn2	protein_coding
ENSMUSG00000004609	99	141	149	103	372	59	88	105	36	473	112	Cd33	protein_coding
ENSMUSG00000004610	31	7	29	8	5	46	20	8	94	8	24	Etfb	protein_coding
ENSMUSG00000004612	9	1	3	3	7	12	0	0	0	6	3	Nkg7	protein_coding
ENSMUSG00000004626	1200	1427	1727	857	1430	1108	1210	1134	528	875	957	Stxbp2	protein_coding
ENSMUSG00000004630	21	33	55	21	26	16	41	32	12	40	28	Pcp2	protein_coding
ENSMUSG00000004631	6	34	13	19	5	28	277	55	259	135	85	Sgce	protein_coding
ENSMUSG00000004633	251	215	417	270	404	355	279	323	568	289	1470	Chn2	protein_coding
ENSMUSG00000004637	262	207	214	104	265	190	230	156	115	121	112	Wwox	protein_coding
ENSMUSG00000004642	434	223	411	181	282	536	564	255	161	382	547	Slbp	protein_coding
ENSMUSG00000004651	0	0	0	0	0	0	0	0	0	0	0	Tyr	protein_coding
ENSMUSG00000004654	0	0	0	0	0	0	0	0	0	0	0	Ghrhr	protein_coding
ENSMUSG00000004655	485	1245	508	1396	327	466	587	1361	71	3168	507	Aqp1	protein_coding
ENSMUSG00000004661	51	29	19	15	38	29	13	35	6	30	27	Arid3b	protein_coding
ENSMUSG00000004665	766	573	565	647	456	916	538	2195	117	1066	1168	Cnn2	protein_coding
ENSMUSG00000004667	568	388	594	377	309	635	607	360	261	386	547	Polr2e	protein_coding
ENSMUSG00000004668	0	0	0	0	0	0	1	5	0	9	0	Abca13	protein_coding
ENSMUSG00000004677	676	849	874	683	803	575	609	816	224	555	425	Myo9b	protein_coding
ENSMUSG00000004698	24	12	11	25	20	19	25	52	6	99	45	Hdac9	protein_coding
ENSMUSG00000004707	17	15	13	4	5	11	48	3	2	27	30	Ly9	protein_coding
ENSMUSG00000004709	9	10	13	19	8	8	15	11	0	32	20	Cd244a	protein_coding
ENSMUSG00000004730	97	80	55	96	64	43	93	61	8	193	149	Adgre1	protein_coding
ENSMUSG00000004748	29	10	6	3	14	37	13	18	6	12	24	Mtfp1	protein_coding
ENSMUSG00000004768	143	59	93	62	122	149	123	64	49	116	156	Rab23	protein_coding
ENSMUSG00000004771	864	501	991	521	625	661	779	440	431	841	982	Rab11a	protein_coding
ENSMUSG00000004788	413	546	439	418	496	426	449	607	169	486	385	Eif2b2	protein_coding
ENSMUSG00000004789	934	993	1072	782	1159	949	1190	981	488	764	903	Dlst	protein_coding
ENSMUSG00000004791	594	924	620	1429	560	518	141	832	475	184	349	Pgf	protein_coding
ENSMUSG00000004798	555	366	388	337	509	294	532	317	201	608	487	Ulk2	protein_coding
ENSMUSG00000004814	0	1	0	0	0	0	0	0	0	1	2	Ccl24	protein_coding
ENSMUSG00000004815	310	184	297	188	364	300	169	165	117	169	214	Dgkq	protein_coding
ENSMUSG00000004821	0	0	0	0	0	0	0	0	0	0	0	Tmed11	protein_coding
ENSMUSG00000004837	24	14	28	25	6	24	70	73	20	240	91	Grap	protein_coding
ENSMUSG00000004842	1	2	5	0	0	0	0	0	5	0	4	Pou1f1	protein_coding
ENSMUSG00000004843	1522	1520	2512	1837	1689	1068	1609	2056	467	2519	1671	Chmp2b	protein_coding
ENSMUSG00000004846	503	509	391	457	437	481	469	593	149	323	385	Plod3	protein_coding
ENSMUSG00000004849	795	559	989	681	648	831	1093	693	469	761	1019	Ap1s1	protein_coding
ENSMUSG00000004864	816	740	948	648	533	768	650	532	413	395	665	Mapk13	protein_coding
ENSMUSG00000004865	497	425	513	346	614	758	721	373	230	401	514	Srpk1	protein_coding
ENSMUSG00000004872	0	0	0	0	0	0	3	0	0	0	0	Pax3	protein_coding
ENSMUSG00000004880	538	705	816	447	820	598	710	857	130	957	605	Lbr	protein_coding
ENSMUSG00000004885	1133	656	1784	766	963	844	1619	57	1005	162	2316	Crabp2	protein_coding
ENSMUSG00000004891	1602	1454	1030	1417	1052	916	1227	902	123	259	1000	Nes	protein_coding
ENSMUSG00000004892	117	61	29	22	4	91	0	10	5	5	45	Bcan	protein_coding
ENSMUSG00000004894	6	4	0	6	4	9	1	13	3	0	0	Hapln2	protein_coding
ENSMUSG00000004895	462	481	501	356	429	340	548	449	131	373	459	Prcc	protein_coding
ENSMUSG00000004896	1001	615	973	677	710	1088	745	475	717	551	935	Rrnad1	protein_coding
ENSMUSG00000004897	2542	2404	4218	2439	2665	3211	3543	3486	1641	2706	2931	Hdgf	protein_coding
ENSMUSG00000004902	5	6	10	9	0	6	1	6	1	6	1	Slc25a18	protein_coding
ENSMUSG00000004929	299	326	312	181	245	494	702	362	43	243	322	Thop1	protein_coding
ENSMUSG00000004931	269	177	289	160	256	232	256	176	98	148	243	Apba3	protein_coding
ENSMUSG00000004933	18	40	31	34	24	48	23	42	8	16	19	Matk	protein_coding
ENSMUSG00000004934	184	132	265	100	121	198	284	134	57	192	242	Pias4	protein_coding
ENSMUSG00000004936	681	538	949	681	823	545	972	753	395	729	732	Map2k1	protein_coding
ENSMUSG00000004937	659	567	736	535	613	584	845	607	154	640	577	Sgta	protein_coding
ENSMUSG00000004939	0	0	0	0	0	0	0	0	0	0	0	Nmrk2	protein_coding
ENSMUSG00000004945	566	451	691	503	432	545	639	413	407	564	799	Tmem242	protein_coding
ENSMUSG00000004947	105	123	96	92	145	155	121	122	39	98	146	Dtx2	protein_coding
ENSMUSG00000004948	0	2	0	0	0	2	0	0	0	1	0	Zp3	protein_coding
ENSMUSG00000004951	1081	837	1902	1348	980	733	704	1173	345	1028	1028	Hspb1	protein_coding
ENSMUSG00000004952	87	112	98	152	150	32	20	35	2	27	53	Rasa4	protein_coding
ENSMUSG00000004961	0	3	5	2	2	17	30	1	0	8	0	Syt5	protein_coding
ENSMUSG00000004980	8435	5164	8807	5129	7585	10770	11323	6356	4124	7302	10015	Hnrnpa2b1	protein_coding
ENSMUSG00000004988	4	4	11	11	16	3	2	7	11	5	91	Fxyd4	protein_coding
ENSMUSG00000004994	79	23	106	58	87	91	76	27	30	43	75	Ccdc130	protein_coding
ENSMUSG00000004996	298	312	326	157	347	293	268	277	118	218	240	Mri1	protein_coding
ENSMUSG00000005034	994	913	1136	891	1162	630	975	541	265	1180	1005	Prkacb	protein_coding
ENSMUSG00000005043	129	150	270	162	164	170	301	103	56	71	107	Sgsh	protein_coding
ENSMUSG00000005045	1	13	4	10	23	3	0	10	0	8	1	Chd5	protein_coding
ENSMUSG00000005054	535	603	907	872	654	399	804	865	130	781	789	Cstb	protein_coding
ENSMUSG00000005057	77	41	40	27	20	49	35	47	15	62	34	Sh2b2	protein_coding
ENSMUSG00000005069	781	773	1068	627	800	751	1142	780	414	567	877	Pex5	protein_coding
ENSMUSG00000005078	354	226	345	218	287	297	464	280	89	321	308	Jkamp	protein_coding
ENSMUSG00000005087	2239	2273	2575	3136	2310	1150	2501	1798	1187	1569	2938	Cd44	protein_coding
ENSMUSG00000005089	254	250	123	122	88	188	97	100	48	15	24	Slc1a2	protein_coding
ENSMUSG00000005102	248	330	312	307	318	212	261	259	101	298	241	Eif2ak4	protein_coding
ENSMUSG00000005103	1875	1985	2940	1906	2240	1921	2530	3214	848	2231	2268	Wdr1	protein_coding
ENSMUSG00000005107	218	264	376	105	766	41	111	17	128	1616	304	Slc2a9	protein_coding
ENSMUSG00000005124	182	113	71	61	43	87	43	60	3	84	103	Wisp1	protein_coding
ENSMUSG00000005125	1814	1060	12507	4415	2127	1649	4302	3124	466	714	1242	Ndrg1	protein_coding
ENSMUSG00000005131	0	3	2	0	0	3	0	5	4	3	6	4930550C14Rik	protein_coding
ENSMUSG00000005142	884	1145	695	674	980	654	734	829	189	850	746	Man2b1	protein_coding
ENSMUSG00000005148	416	171	1022	288	300	375	897	596	243	294	496	Klf5	protein_coding
ENSMUSG00000005150	618	528	707	478	472	554	585	467	157	400	574	Wdr83	protein_coding
ENSMUSG00000005161	2256	1562	2657	1374	1498	2377	2820	1911	995	1920	2436	Prdx2	protein_coding
ENSMUSG00000005198	1291	1119	1680	711	1335	1825	1905	1462	370	977	963	Polr2a	protein_coding
ENSMUSG00000005202	0	0	0	0	0	0	0	0	0	1	0	Shbg	protein_coding
ENSMUSG00000005204	644	775	877	567	790	761	858	891	398	776	657	Senp3	protein_coding
ENSMUSG00000005220	0	1	0	2	4	1	1	2	1	12	103	Corin	protein_coding
ENSMUSG00000005225	171	227	248	122	175	250	269	275	48	250	173	Plekha8	protein_coding
ENSMUSG00000005232	0	0	0	0	0	0	0	0	0	0	0	G6pc2	protein_coding
ENSMUSG00000005233	137	58	142	43	138	199	263	109	32	192	207	Spc25	protein_coding
ENSMUSG00000005237	7	3	15	8	5	7	10	1	0	62	26	Dnah2	protein_coding
ENSMUSG00000005251	667	632	649	278	534	347	604	477	61	634	576	Ripk4	protein_coding
ENSMUSG00000005262	521	564	836	489	666	490	601	660	401	631	500	Ufd1	protein_coding
ENSMUSG00000005267	63	52	22	26	53	33	36	56	19	33	44	Zfp287	protein_coding
ENSMUSG00000005268	1450	732	902	421	1005	1198	849	257	274	929	761	Prlr	protein_coding
ENSMUSG00000005299	364	564	635	386	510	463	720	739	227	475	410	Letm1	protein_coding
ENSMUSG00000005312	1340	1090	1826	1054	1794	1464	2521	1739	284	1500	1548	Ubqln1	protein_coding
ENSMUSG00000005320	17	12	18	0	10	23	9	116	1	13	11	Fgfr4	protein_coding
ENSMUSG00000005338	2	6	5	0	1	4	0	0	2	0	3	Cadm3	protein_coding
ENSMUSG00000005339	0	0	0	0	0	0	0	0	0	0	0	Fcer1a	protein_coding
ENSMUSG00000005354	774	551	1017	666	755	871	1043	751	694	669	1085	Txn2	protein_coding
ENSMUSG00000005355	0	0	31	2	0	0	28	0	0	0	0	Casp14	protein_coding
ENSMUSG00000005357	0	0	2	0	1	0	0	0	0	0	0	Slc1a6	protein_coding
ENSMUSG00000005360	18	2	5	0	12	7	23	13	0	49	29	Slc1a3	protein_coding
ENSMUSG00000005362	510	324	574	393	616	276	573	474	60	777	342	Crbn	protein_coding
ENSMUSG00000005364	1	0	0	0	2	0	0	0	0	0	0	Il5ra	protein_coding
ENSMUSG00000005370	304	222	292	128	278	394	493	290	101	281	368	Msh6	protein_coding
ENSMUSG00000005371	734	990	1250	664	1069	871	827	1119	716	1216	969	Fbxo11	protein_coding
ENSMUSG00000005373	36	36	29	28	57	95	10	42	7	13	14	Mlxipl	protein_coding
ENSMUSG00000005374	393	345	284	212	278	328	471	403	65	158	293	Tbl2	protein_coding
ENSMUSG00000005378	367	328	522	223	353	540	406	317	334	276	394	Bud23	protein_coding
ENSMUSG00000005397	704	948	569	774	714	433	422	750	50	725	256	Nid1	protein_coding
ENSMUSG00000005410	197	166	221	63	89	437	603	416	18	229	279	Mcm5	protein_coding
ENSMUSG00000005413	147	338	355	315	188	177	153	1208	36	209	225	Hmox1	protein_coding
ENSMUSG00000005417	2392	2880	2642	2609	3029	2237	1947	3068	761	2387	1731	Mprip	protein_coding
ENSMUSG00000005442	789	1292	1129	878	1190	819	981	1196	258	948	444	Cic	protein_coding
ENSMUSG00000005447	292	222	600	183	217	331	501	228	303	356	294	Pafah1b3	protein_coding
ENSMUSG00000005465	4	1	0	1	0	3	5	0	1	6	7	Il27ra	protein_coding
ENSMUSG00000005469	753	549	711	547	534	753	798	528	246	527	846	Prkaca	protein_coding
ENSMUSG00000005470	84	61	107	21	69	182	201	78	16	73	120	Asf1b	protein_coding
ENSMUSG00000005474	0	0	0	0	0	0	0	1	0	0	0	Myl10	protein_coding
ENSMUSG00000005481	455	563	780	456	511	674	906	977	118	738	511	Ddx39	protein_coding
ENSMUSG00000005483	441	539	785	459	359	464	629	624	156	512	664	Dnajb1	protein_coding
ENSMUSG00000005493	0	0	1	0	0	0	1	0	0	5	0	Msh4	protein_coding
ENSMUSG00000005501	286	106	165	184	267	295	250	202	53	156	292	Usp40	protein_coding
ENSMUSG00000005503	0	0	0	0	0	0	0	3	0	0	0	Evx1	protein_coding
ENSMUSG00000005505	346	310	506	279	299	360	423	345	162	331	382	Kbtbd4	protein_coding
ENSMUSG00000005506	1159	1281	1599	954	1951	1181	1725	1665	287	1610	1226	Celf1	protein_coding
ENSMUSG00000005510	588	491	906	504	631	585	686	535	400	699	775	Ndufs3	protein_coding
ENSMUSG00000005514	419	618	445	398	588	306	451	579	140	958	527	Por	protein_coding
ENSMUSG00000005533	132	168	450	148	220	72	266	161	34	482	148	Igf1r	protein_coding
ENSMUSG00000005534	620	752	897	729	868	481	719	421	366	697	576	Insr	protein_coding
ENSMUSG00000005540	0	0	0	0	0	0	0	1	0	2	21	Fcer2a	protein_coding
ENSMUSG00000005547	0	0	0	0	0	0	2	0	0	41	0	Cyp2a5	protein_coding
ENSMUSG00000005553	0	3	0	0	0	0	2	0	0	1	2	Atp4a	protein_coding
ENSMUSG00000005566	1625	1567	1782	944	1653	2085	2117	2099	324	1374	1263	Trim28	protein_coding
ENSMUSG00000005575	758	877	1334	642	777	1321	871	1038	497	696	854	Ube2m	protein_coding
ENSMUSG00000005580	48	60	51	22	81	58	76	110	16	74	49	Adcy9	protein_coding
ENSMUSG00000005583	243	175	120	187	193	96	57	167	30	150	245	Mef2c	protein_coding
ENSMUSG00000005609	805	523	773	334	579	919	1113	465	180	619	669	Ctr9	protein_coding
ENSMUSG00000005610	9686	9182	12161	8717	11705	9499	13769	12474	3204	13431	11389	Eif4g2	protein_coding
ENSMUSG00000005611	202	54	71	80	88	70	41	17	5	53	165	Mrvi1	protein_coding
ENSMUSG00000005615	513	521	609	382	545	421	610	601	114	699	519	Pcyt1a	protein_coding
ENSMUSG00000005621	380	379	420	255	342	547	361	352	192	348	405	Zfp592	protein_coding
ENSMUSG00000005625	1058	1139	1625	1005	1100	1084	1408	1310	971	942	1071	Psmd4	protein_coding
ENSMUSG00000005628	10	8	3	2	5	0	17	7	2	15	9	Tmod4	protein_coding
ENSMUSG00000005640	3	0	0	1	0	5	0	1	0	0	0	Insrr	protein_coding
ENSMUSG00000005649	0	0	0	0	0	0	0	0	0	0	0	Cabp5	protein_coding
ENSMUSG00000005656	947	610	864	516	738	763	919	740	197	1007	921	Snx6	protein_coding
ENSMUSG00000005667	69	53	155	100	74	180	236	223	31	98	125	Mthfd2	protein_coding
ENSMUSG00000005672	4129	4202	4810	3614	4017	2981	1605	3131	1643	3253	7475	Kit	protein_coding
ENSMUSG00000005674	238	206	250	177	250	337	293	214	112	189	245	Tomm40l	protein_coding
ENSMUSG00000005677	251	187	263	243	254	307	346	191	145	206	320	Nr1i3	protein_coding
ENSMUSG00000005681	1	4	3	2	5	4	2	3	1	0	4	Apoa2	protein_coding
ENSMUSG00000005682	607	900	1213	788	1131	558	499	476	423	420	472	Pan2	protein_coding
ENSMUSG00000005683	1896	1752	2543	1505	1987	2287	2623	2973	720	1556	2196	Cs	protein_coding
ENSMUSG00000005686	296	171	349	211	464	144	329	113	142	230	115	Ampd3	protein_coding
ENSMUSG00000005687	800	895	1301	718	814	837	838	1033	568	690	954	Bcas2	protein_coding
ENSMUSG00000005696	1	2	2	2	7	8	0	0	0	0	1	Sh2d1a	protein_coding
ENSMUSG00000005698	932	911	963	607	1151	1020	1088	1079	528	1126	1025	Ctcf	protein_coding
ENSMUSG00000005699	45	13	33	24	62	38	50	24	7	38	48	Pard6a	protein_coding
ENSMUSG00000005705	9	0	2	0	0	0	5	0	0	4	3	Agrp	protein_coding
ENSMUSG00000005716	0	0	0	0	0	0	0	0	0	0	0	Pvalb	protein_coding
ENSMUSG00000005718	84	53	77	33	46	115	82	71	14	69	83	Tfap4	protein_coding
ENSMUSG00000005732	364	297	591	327	279	768	569	506	329	336	610	Ranbp1	protein_coding
ENSMUSG00000005763	53	91	69	61	74	36	72	120	7	127	54	Cd247	protein_coding
ENSMUSG00000005774	326	205	251	242	324	388	235	293	100	177	260	Rfx5	protein_coding
ENSMUSG00000005779	1348	1358	1614	1415	1326	1118	1605	1607	517	1405	1508	Psmb4	protein_coding
ENSMUSG00000005800	9	10	9	13	7	0	12	71	14	446	20	Mmp8	protein_coding
ENSMUSG00000005802	670	1147	1184	810	1266	409	986	1249	125	1400	711	Slc30a4	protein_coding
ENSMUSG00000005803	247	92	130	179	150	119	105	21	36	142	151	Sqor	protein_coding
ENSMUSG00000005804	290	176	331	270	343	174	339	203	63	342	203	Bloc1s6	protein_coding
ENSMUSG00000005813	520	711	633	475	691	456	837	866	271	501	601	Metap1	protein_coding
ENSMUSG00000005823	645	943	863	619	848	606	690	549	273	571	641	Gpr108	protein_coding
ENSMUSG00000005824	2	0	3	3	0	0	0	5	0	9	9	Tnfsf14	protein_coding
ENSMUSG00000005836	0	1	18	0	1	0	20	13	39	69	70	Gata6	protein_coding
ENSMUSG00000005846	1290	1280	1746	1020	1265	1440	1807	2320	715	1557	1260	Rsl1d1	protein_coding
ENSMUSG00000005864	0	1	3	0	2	0	0	3	1	5	7	Cnga2	protein_coding
ENSMUSG00000005871	838	1111	1424	697	1524	864	1291	1445	586	1371	1039	Apc	protein_coding
ENSMUSG00000005873	2042	1755	2691	1642	1837	1439	1612	1310	1272	1911	2072	Reep5	protein_coding
ENSMUSG00000005881	1339	1370	1478	1299	1331	1159	1322	1231	540	1140	1331	Ergic3	protein_coding
ENSMUSG00000005882	403	300	372	339	301	302	484	324	68	314	408	Uqcc1	protein_coding
ENSMUSG00000005883	0	4	38	1	1	13	11	4	2	0	0	Spo11	protein_coding
ENSMUSG00000005886	494	410	712	451	788	311	655	312	341	632	526	Ncoa2	protein_coding
ENSMUSG00000005892	0	1	6	0	0	2	0	0	0	0	0	Trh	protein_coding
ENSMUSG00000005893	653	448	648	374	804	474	594	417	164	782	609	Nr2c2	protein_coding
ENSMUSG00000005897	325	185	336	226	278	335	435	223	90	277	293	Nr2c1	protein_coding
ENSMUSG00000005899	347	424	361	205	368	423	365	375	165	332	264	Smpd4	protein_coding
ENSMUSG00000005907	277	284	342	192	397	223	383	263	135	236	227	Pex1	protein_coding
ENSMUSG00000005917	157	210	217	45	234	250	23	139	159	148	396	Otx1	protein_coding
ENSMUSG00000005936	486	689	707	449	562	535	678	855	144	688	500	Kctd20	protein_coding
ENSMUSG00000005947	16	4	11	7	2	13	11	6	4	4	28	Itgae	protein_coding
ENSMUSG00000005949	434	456	1031	280	511	400	725	282	428	326	415	Ctns	protein_coding
ENSMUSG00000005950	28	13	31	20	5	32	36	12	2	0	38	P2rx5	protein_coding
ENSMUSG00000005951	84	60	122	64	95	110	135	58	85	40	76	Shpk	protein_coding
ENSMUSG00000005952	2	6	3	0	0	0	0	0	0	0	0	Trpv1	protein_coding
ENSMUSG00000005958	772	430	505	470	413	553	460	339	195	347	749	Ephb3	protein_coding
ENSMUSG00000005968	245	264	362	259	205	284	305	384	123	232	264	Tuft1	protein_coding
ENSMUSG00000005973	1045	506	779	620	516	594	619	252	218	576	807	Rcn1	protein_coding
ENSMUSG00000005980	69	52	66	39	70	53	55	24	47	47	87	Dnase1	protein_coding
ENSMUSG00000005981	827	699	766	500	684	692	1097	795	188	593	680	Trap1	protein_coding
ENSMUSG00000005982	454	397	418	366	401	404	401	471	252	384	519	Naa60	protein_coding
ENSMUSG00000005983	316	239	349	254	259	324	324	273	278	235	322	1700037C18Rik	protein_coding
ENSMUSG00000005986	71	63	52	44	67	89	32	43	28	13	53	Ankrd13d	protein_coding
ENSMUSG00000005994	1	0	0	0	1	0	0	0	0	0	0	Tyrp1	protein_coding
ENSMUSG00000006005	1320	1693	1804	1332	1690	1290	1966	2013	353	1792	1352	Tpr	protein_coding
ENSMUSG00000006007	0	0	0	0	0	0	0	0	0	0	0	Pdc	protein_coding
ENSMUSG00000006010	650	393	866	476	548	602	820	316	729	467	608	Odr4	protein_coding
ENSMUSG00000006014	190	172	310	131	246	251	220	148	219	210	175	Prg4	protein_coding
ENSMUSG00000006019	140	104	96	65	105	143	84	91	29	94	94	Dhx34	protein_coding
ENSMUSG00000006021	98	127	80	91	80	172	147	98	38	72	130	Kptn	protein_coding
ENSMUSG00000006024	1007	872	1315	843	916	1321	1132	841	556	658	865	Napa	protein_coding
ENSMUSG00000006050	564	538	1008	678	676	777	662	685	722	406	528	Sra1	protein_coding
ENSMUSG00000006056	0	0	0	0	0	0	0	0	0	5	0	Calcoco2	protein_coding
ENSMUSG00000006057	573	377	663	308	446	767	701	423	493	353	685	Atp5g1	protein_coding
ENSMUSG00000006058	379	357	472	238	327	429	395	306	374	359	405	Snf8	protein_coding
ENSMUSG00000006095	339	262	550	291	407	462	427	396	343	417	435	Tbcb	protein_coding
ENSMUSG00000006127	616	776	859	459	1024	467	442	420	329	832	597	Inpp5k	protein_coding
ENSMUSG00000006134	539	627	540	289	464	646	665	562	143	418	711	Crkl	protein_coding
ENSMUSG00000006143	0	0	0	0	0	0	0	0	0	0	0	Upk3bl	protein_coding
ENSMUSG00000006154	123	69	157	84	114	117	118	98	67	132	121	Eps8l1	protein_coding
ENSMUSG00000006169	1947	2077	1925	1406	2111	1508	2204	3386	474	2302	1684	Clint1	protein_coding
ENSMUSG00000006200	0	0	0	0	0	0	0	0	0	0	0	Rhox6	protein_coding
ENSMUSG00000006204	1	0	3	0	0	0	0	0	0	0	0	5430419D17Rik	protein_coding
ENSMUSG00000006205	1009	575	268	654	374	239	147	291	1	186	286	Htra1	protein_coding
ENSMUSG00000006215	229	406	416	264	337	379	379	351	109	254	231	Zbtb17	protein_coding
ENSMUSG00000006216	67	22	10	11	13	35	3	11	0	68	17	Clcnkb	protein_coding
ENSMUSG00000006218	85	126	118	63	34	155	81	145	111	33	90	Fam131c	protein_coding
ENSMUSG00000006219	1573	1262	1992	617	805	1490	2670	1609	393	1190	1385	Fblim1	protein_coding
ENSMUSG00000006221	0	13	10	8	20	0	11	7	2	50	1	Hspb7	protein_coding
ENSMUSG00000006235	0	17	5	1	3	5	0	19	0	2	1	Epor	protein_coding
ENSMUSG00000006241	60	25	9	28	37	40	39	34	0	10	19	Ccdc159	protein_coding
ENSMUSG00000006262	1100	1060	1068	971	1368	770	1296	1503	181	1193	1120	Mob1b	protein_coding
ENSMUSG00000006269	2309	846	908	1477	1892	1518	356	963	761	1283	3581	Atp6v1b1	protein_coding
ENSMUSG00000006270	0	0	0	0	0	0	0	0	0	0	0	Vax1	protein_coding
ENSMUSG00000006273	1091	1149	1581	1336	1582	773	1616	1110	160	1417	1140	Atp6v1b2	protein_coding
ENSMUSG00000006276	457	363	365	239	436	477	451	339	184	283	327	Eps15l1	protein_coding
ENSMUSG00000006281	276	301	303	244	320	219	233	241	97	169	211	Tep1	protein_coding
ENSMUSG00000006288	342	335	410	237	434	342	266	276	193	379	281	Ttc5	protein_coding
ENSMUSG00000006289	253	158	232	158	162	214	225	161	50	180	313	Osgep	protein_coding
ENSMUSG00000006299	1537	1374	1783	1292	1604	1566	1766	1206	695	1344	1798	Aamp	protein_coding
ENSMUSG00000006301	1458	1252	1440	1240	1430	1204	1897	1172	255	1128	1642	Tmbim1	protein_coding
ENSMUSG00000006304	1726	1877	2489	2003	1967	1595	2168	2774	404	2558	2316	Arpc2	protein_coding
ENSMUSG00000006307	575	1002	846	609	777	818	619	659	436	427	537	Kmt2b	protein_coding
ENSMUSG00000006310	13	10	21	6	13	17	8	13	10	16	14	Zbtb32	protein_coding
ENSMUSG00000006311	0	0	0	0	0	0	0	0	0	0	0	Etv2	protein_coding
ENSMUSG00000006313	8	31	16	4	10	4	5	17	1	8	2	Upk1a	protein_coding
ENSMUSG00000006315	416	381	680	365	379	549	603	397	109	286	471	Tmem147	protein_coding
ENSMUSG00000006333	7779	5592	8295	7526	6442	5755	8812	7709	1119	7809	7985	Rps9	protein_coding
ENSMUSG00000006335	184	186	258	188	164	260	164	277	186	139	146	Tfpt	protein_coding
ENSMUSG00000006342	36	44	33	29	11	123	35	61	51	10	37	Susd2	protein_coding
ENSMUSG00000006344	50	17	25	14	33	18	7	35	2	52	51	Ggt5	protein_coding
ENSMUSG00000006345	199	55	78	31	139	94	22	45	9	65	208	Ggt1	protein_coding
ENSMUSG00000006356	3052	1571	2522	1294	1603	2637	2755	1756	1031	2055	3783	Crip2	protein_coding
ENSMUSG00000006360	422	608	489	659	513	250	148	420	559	560	523	Crip1	protein_coding
ENSMUSG00000006362	5	17	10	14	3	19	28	33	7	93	39	Cbfa2t3	protein_coding
ENSMUSG00000006369	32	147	71	37	36	109	80	132	6	71	76	Fbln1	protein_coding
ENSMUSG00000006373	1689	1429	1905	1846	1285	1322	1283	1309	1131	1976	1922	Pgrmc1	protein_coding
ENSMUSG00000006378	7	13	16	9	5	26	16	20	16	7	21	Gcat	protein_coding
ENSMUSG00000006386	40	99	35	34	36	47	80	216	43	443	153	Tek	protein_coding
ENSMUSG00000006389	1	1	7	0	1	1	3	0	1	2	1	Mpl	protein_coding
ENSMUSG00000006390	879	742	841	426	600	778	1127	653	263	520	1546	Elovl1	protein_coding
ENSMUSG00000006392	292	354	510	308	416	336	425	455	176	324	377	Med8	protein_coding
ENSMUSG00000006395	151	138	175	173	141	112	120	131	60	120	144	Hyi	polymorphic_pseudogene
ENSMUSG00000006398	258	231	603	82	94	608	706	464	83	247	418	Cdc20	protein_coding
ENSMUSG00000006403	24	107	27	67	133	44	54	278	3	69	8	Adamts4	protein_coding
ENSMUSG00000006411	929	800	1342	920	987	469	862	484	119	960	875	Nectin4	protein_coding
ENSMUSG00000006412	372	298	522	332	347	457	564	539	641	408	513	Pfdn2	protein_coding
ENSMUSG00000006418	1166	1095	1425	1270	1465	938	1458	1794	217	1210	1269	Rnf114	protein_coding
ENSMUSG00000006423	654	315	424	364	474	458	632	438	54	517	772	C330007P06Rik	protein_coding
ENSMUSG00000006435	13	5	11	8	12	11	4	21	8	4	4	Neurl1a	protein_coding
ENSMUSG00000006442	327	316	440	198	294	510	672	355	123	262	465	Srm	protein_coding
ENSMUSG00000006445	746	706	645	416	378	684	769	806	267	375	967	Epha2	protein_coding
ENSMUSG00000006456	182	75	150	35	116	199	225	109	92	75	220	Rbm14	protein_coding
ENSMUSG00000006457	3	3	0	1	1	0	9	0	0	3	0	Actn3	protein_coding
ENSMUSG00000006462	12	7	18	38	67	11	7	1	9	35	10	A530013C23Rik	lincRNA
ENSMUSG00000006463	146	85	104	118	159	101	166	64	102	96	141	Zdhhc24	protein_coding
ENSMUSG00000006464	128	60	66	53	95	57	60	21	23	41	75	Bbs1	protein_coding
ENSMUSG00000006469	0	0	0	0	0	0	0	0	0	0	0	Slc34a3	protein_coding
ENSMUSG00000006471	146	232	252	139	177	160	135	201	55	139	122	Ndor1	protein_coding
ENSMUSG00000006476	916	910	581	853	630	832	529	1095	193	451	436	Nsmf	protein_coding
ENSMUSG00000006494	1094	711	2559	913	905	970	2567	1252	210	1155	892	Pdk1	protein_coding
ENSMUSG00000006498	2256	2277	2991	1777	2483	2299	2936	3635	407	2357	2104	Ptbp1	protein_coding
ENSMUSG00000006517	102	77	195	82	167	143	297	173	19	107	132	Mvd	protein_coding
ENSMUSG00000006519	161	69	200	219	104	183	162	78	119	257	308	Cyba	protein_coding
ENSMUSG00000006522	1	1	0	2	0	0	6	12	0	8	2	Itih3	protein_coding
ENSMUSG00000006526	235	274	334	250	382	262	280	293	109	207	348	Tmem110	protein_coding
ENSMUSG00000006527	297	335	333	296	420	221	379	285	177	343	332	Sfmbt1	protein_coding
ENSMUSG00000006529	0	0	0	0	0	0	0	0	0	0	7	Itih1	protein_coding
ENSMUSG00000006538	0	1	0	0	2	0	0	1	0	0	0	Ihh	protein_coding
ENSMUSG00000006542	0	0	9	1	7	2	4	0	6	2	0	Prkag3	protein_coding
ENSMUSG00000006546	0	0	0	0	0	0	0	0	0	0	0	Cryba2	protein_coding
ENSMUSG00000006567	2	8	2	0	3	12	21	27	0	50	68	Atp7b	protein_coding
ENSMUSG00000006570	0	0	0	0	0	0	0	0	0	0	0	Defb2	protein_coding
ENSMUSG00000006574	0	4	16	3	0	0	4	2	12	0	1	Slc4a1	protein_coding
ENSMUSG00000006575	74	87	175	76	87	89	138	140	73	79	79	Rundc3a	protein_coding
ENSMUSG00000006576	123	123	80	123	96	150	47	101	41	66	51	Slc4a3	protein_coding
ENSMUSG00000006585	82	105	141	71	66	181	193	148	42	80	102	Cdt1	protein_coding
ENSMUSG00000006586	0	5	1	1	3	0	8	12	4	7	2	Runx1t1	protein_coding
ENSMUSG00000006587	0	0	4	0	2	4	0	12	0	3	4	Snai3	protein_coding
ENSMUSG00000006589	370	262	498	348	213	435	341	484	88	336	379	Aprt	protein_coding
ENSMUSG00000006599	609	692	1045	584	677	769	887	964	487	647	681	Gtf2h1	protein_coding
ENSMUSG00000006638	122	138	172	148	188	138	181	130	152	84	96	Abhd1	processed_transcript
ENSMUSG00000006641	195	138	134	96	203	155	215	130	5	177	142	Slc5a6	protein_coding
ENSMUSG00000006642	0	0	0	0	2	0	3	0	0	32	0	Tcf23	protein_coding
ENSMUSG00000006649	19	23	42	35	15	28	25	40	13	36	45	Nphs1	protein_coding
ENSMUSG00000006651	191	257	261	192	130	262	347	372	316	77	121	Aplp1	protein_coding
ENSMUSG00000006673	691	1001	1183	396	832	720	925	1152	377	724	729	Qrich1	protein_coding
ENSMUSG00000006675	33	48	7	19	14	21	3	22	8	25	37	P4htm	protein_coding
ENSMUSG00000006676	1045	1563	1292	864	1522	1193	1290	1288	298	821	875	Usp19	protein_coding
ENSMUSG00000006678	135	68	80	76	112	212	215	93	36	177	183	Pola1	protein_coding
ENSMUSG00000006699	4384	3569	4721	3461	4647	3509	5402	4669	1529	5419	5785	Cdc42	protein_coding
ENSMUSG00000006705	158	88	108	90	131	181	202	135	19	125	151	Pknox1	protein_coding
ENSMUSG00000006724	6	19	7	6	2	3	0	4	1	0	3	Cyp27b1	protein_coding
ENSMUSG00000006728	2619	1891	2789	1448	1774	3346	3193	2232	1580	1718	2625	Cdk4	protein_coding
ENSMUSG00000006731	1912	2368	1922	1788	1475	2095	1324	1471	571	1062	1956	B4galnt1	protein_coding
ENSMUSG00000006732	178	110	156	118	147	163	209	122	12	131	172	Mettl1	protein_coding
ENSMUSG00000006736	1304	1115	1328	891	943	1479	1375	1051	1018	599	1177	Tspan31	protein_coding
ENSMUSG00000006740	1683	2075	2373	1647	2534	1823	2886	3154	1451	3563	2173	Kif5b	protein_coding
ENSMUSG00000006763	163	152	164	87	151	186	163	183	48	166	141	Saal1	protein_coding
ENSMUSG00000006764	0	0	0	0	0	0	0	0	0	0	0	Tph2	protein_coding
ENSMUSG00000006777	386	483	772	232	173	522	436	1148	207	896	551	Krt23	protein_coding
ENSMUSG00000006782	1335	1246	897	576	1059	961	866	1751	803	1261	878	Cnp	protein_coding
ENSMUSG00000006784	9	15	35	4	27	25	47	7	34	15	27	Ttc25	protein_coding
ENSMUSG00000006800	4154	4415	2898	4010	4361	2248	1457	3423	1660	3138	2507	Sulf2	protein_coding
ENSMUSG00000006818	730	699	1090	752	852	813	983	707	774	820	1001	Sod2	protein_coding
ENSMUSG00000006850	97	40	41	22	66	72	42	22	6	49	64	Tmco6	protein_coding
ENSMUSG00000006906	430	272	556	281	367	339	459	277	120	377	339	Stambp	protein_coding
ENSMUSG00000006920	491	360	491	424	467	290	354	248	53	398	379	Ezh1	protein_coding
ENSMUSG00000006930	382	464	187	288	597	453	216	603	101	127	91	Hap1	protein_coding
ENSMUSG00000006931	231	227	231	203	148	172	151	187	129	94	120	P3h4	protein_coding
ENSMUSG00000006932	7094	5881	7902	5646	6189	8093	9063	12248	3185	11774	6996	Ctnnb1	protein_coding
ENSMUSG00000006941	243	117	196	198	147	198	228	125	110	225	246	Eif1b	protein_coding
ENSMUSG00000006948	0	0	0	0	0	0	0	0	0	0	0	Klk4	protein_coding
ENSMUSG00000006958	26	48	23	32	24	13	5	17	70	6	16	Chrd	protein_coding
ENSMUSG00000006998	1593	2034	1972	1590	2127	1532	2541	2396	390	1695	1638	Psmd2	protein_coding
ENSMUSG00000007021	0	0	9	0	1	2	1	1	2	0	1	Syngr3	protein_coding
ENSMUSG00000007029	1938	3249	3035	2353	2883	2115	2716	2357	1236	1720	1585	Vars	protein_coding
ENSMUSG00000007030	59	63	30	61	53	26	5	2	15	9	40	Vwa7	protein_coding
ENSMUSG00000007033	30	23	46	24	34	72	41	47	27	28	44	Hspa1l	protein_coding
ENSMUSG00000007034	60	64	42	47	70	43	22	17	69	28	76	Slc44a4	protein_coding
ENSMUSG00000007035	13	12	23	37	14	44	28	4	3	28	19	Msh5	protein_coding
ENSMUSG00000007036	498	574	613	491	428	567	498	502	401	527	510	Abhd16a	protein_coding
ENSMUSG00000007038	580	1113	727	817	750	630	572	673	481	390	487	Neu1	protein_coding
ENSMUSG00000007039	658	651	1035	463	337	598	553	379	347	686	763	Ddah2	protein_coding
ENSMUSG00000007041	2648	2284	4254	2710	2234	2262	3076	1943	1580	3627	3218	Clic1	protein_coding
ENSMUSG00000007050	142	172	242	158	127	287	256	225	173	123	262	Lsm2	protein_coding
ENSMUSG00000007080	99	96	100	31	64	201	230	195	39	95	87	Pole	protein_coding
ENSMUSG00000007097	105	118	1953	247	22	125	122	65	14	116	77	Atp1a2	protein_coding
ENSMUSG00000007107	3	0	0	0	0	0	0	4	0	0	0	Atp1a4	protein_coding
ENSMUSG00000007122	3	23	9	4	2	18	20	16	8	2	4	Casq1	protein_coding
ENSMUSG00000007207	35	114	44	20	32	111	26	78	16	22	11	Stx1a	protein_coding
ENSMUSG00000007209	0	0	0	0	0	0	0	0	0	0	0	Ceacam9	protein_coding
ENSMUSG00000007216	35	8	35	20	25	15	52	29	8	65	29	Zfp775	protein_coding
ENSMUSG00000007279	4	7	2	1	0	4	5	3	1	30	24	Scube2	protein_coding
ENSMUSG00000007338	382	162	357	219	285	453	605	151	373	235	445	Mrpl49	protein_coding
ENSMUSG00000007379	94	76	89	63	95	82	72	68	54	73	93	Dennd2c	protein_coding
ENSMUSG00000007411	655	774	979	674	972	747	1007	1339	330	998	774	Mark3	protein_coding
ENSMUSG00000007415	509	379	618	461	581	438	701	555	232	690	629	Gatad1	protein_coding
ENSMUSG00000007440	0	7	2	1	0	4	0	3	0	9	0	Pcdha11	protein_coding
ENSMUSG00000007457	0	0	0	0	0	0	0	3	0	0	0	2310003L06Rik	protein_coding
ENSMUSG00000007458	2620	2513	3008	2035	2907	2059	2705	3563	999	2292	2965	M6pr	protein_coding
ENSMUSG00000007476	196	134	429	151	182	208	303	132	65	217	232	Lrrc8a	protein_coding
ENSMUSG00000007480	0	0	0	0	0	0	0	1	0	0	0	Mc5r	protein_coding
ENSMUSG00000007564	2221	2538	2984	1969	2510	1913	2522	2825	833	2472	2289	Ppp2r1a	protein_coding
ENSMUSG00000007570	175	145	207	183	167	118	172	142	73	164	197	Fance	protein_coding
ENSMUSG00000007589	594	523	632	396	638	574	507	451	139	457	482	Tinf2	protein_coding
ENSMUSG00000007591	24	6	1	6	14	27	8	4	9	7	5	Tssk4	protein_coding
ENSMUSG00000007594	7	73	2	11	16	77	22	175	29	3	17	Hapln4	protein_coding
ENSMUSG00000007603	336	699	514	341	510	454	296	655	323	297	209	Dus3l	protein_coding
ENSMUSG00000007610	171	127	213	92	132	207	289	133	91	95	179	Gtpbp3	protein_coding
ENSMUSG00000007613	815	691	754	620	854	557	802	933	254	1277	845	Tgfbr1	protein_coding
ENSMUSG00000007617	132	153	256	160	223	325	600	533	92	203	196	Homer1	protein_coding
ENSMUSG00000007646	22	3	14	8	14	53	80	15	7	27	41	Rad51c	protein_coding
ENSMUSG00000007653	0	0	0	0	0	0	0	0	0	0	0	Gabrb2	protein_coding
ENSMUSG00000007655	920	392	345	684	976	382	522	852	145	1810	1251	Cav1	protein_coding
ENSMUSG00000007656	690	448	830	611	660	635	803	484	651	833	855	Arpp19	protein_coding
ENSMUSG00000007659	797	1837	2109	1635	1397	679	997	1169	517	1424	903	Bcl2l1	protein_coding
ENSMUSG00000007670	1024	1002	1288	560	1060	1239	1228	1058	589	678	945	Khsrp	protein_coding
ENSMUSG00000007682	8	59	23	23	85	15	14	3	0	13	23	Dio2	protein_coding
ENSMUSG00000007721	208	247	287	263	233	365	265	467	116	171	237	Ccdc124	protein_coding
ENSMUSG00000007739	2541	1747	2829	1877	1866	2408	2796	2813	497	2331	2580	Cct4	protein_coding
ENSMUSG00000007777	249	64	240	109	216	197	296	94	184	215	257	0610009B22Rik	protein_coding
ENSMUSG00000007783	91	112	55	93	158	114	33	91	31	6	54	Cpt1c	protein_coding
ENSMUSG00000007805	4	2	0	2	2	0	0	0	0	2	0	Twist2	protein_coding
ENSMUSG00000007812	434	194	340	254	374	287	648	300	56	438	404	Zfp655	protein_coding
ENSMUSG00000007815	3700	3150	4430	3221	3582	2822	4143	4128	858	4458	4159	Rhoa	protein_coding
ENSMUSG00000007817	1955	1756	2706	1301	1838	1785	2072	1700	881	1555	1577	Zmiz1	protein_coding
ENSMUSG00000007827	123	81	103	44	147	132	149	108	30	92	95	Ankrd26	protein_coding
ENSMUSG00000007833	401	417	397	356	409	500	438	550	162	354	365	Aldh16a1	protein_coding
ENSMUSG00000007836	1764	1867	2459	1665	1767	1848	2098	2281	802	2249	2046	Hnrnpa0	protein_coding
ENSMUSG00000007837	250	237	326	200	258	203	297	234	123	241	218	Prrg2	protein_coding
ENSMUSG00000007850	3872	4084	4465	2058	3557	5287	3304	4244	2411	2567	2943	Hnrnph1	protein_coding
ENSMUSG00000007867	352	231	373	291	256	325	239	235	197	223	389	Ift43	protein_coding
ENSMUSG00000007872	113	71	95	33	76	126	201	51	131	226	1412	Id3	protein_coding
ENSMUSG00000007877	0	0	0	0	0	0	0	1	1	0	1	Tcap	protein_coding
ENSMUSG00000007880	1090	1083	1183	617	1088	1175	1373	1068	179	551	939	Arid1a	protein_coding
ENSMUSG00000007888	63	65	83	40	165	51	80	75	38	228	182	Crlf1	protein_coding
ENSMUSG00000007891	2774	4389	3534	3810	2327	3223	2931	2513	1698	4657	5223	Ctsd	protein_coding
ENSMUSG00000007892	4026	2991	6046	4526	2768	4450	4772	5034	1699	5328	5921	Rplp1	protein_coding
ENSMUSG00000007907	0	0	0	0	0	0	3	1	0	0	0	Cabs1	protein_coding
ENSMUSG00000007908	40	6	4	5	16	23	2	204	2	10	18	Hmgcll1	protein_coding
ENSMUSG00000007944	35	13	28	21	9	47	7	27	16	34	21	Ttc9b	protein_coding
ENSMUSG00000007946	13	14	29	19	6	46	23	8	23	14	30	Phox2a	protein_coding
ENSMUSG00000007950	66	57	43	43	44	77	72	58	10	62	60	Abhd8	protein_coding
ENSMUSG00000007987	217	112	114	75	85	142	132	127	42	105	137	Ift22	protein_coding
ENSMUSG00000007989	552	597	371	308	571	390	477	374	100	460	343	Fzd3	protein_coding
ENSMUSG00000008028	6	5	11	1	10	10	3	3	0	0	0	1700008O03Rik	protein_coding
ENSMUSG00000008035	220	133	147	130	162	208	166	164	26	283	530	Mid1ip1	protein_coding
ENSMUSG00000008036	711	579	1106	670	521	1264	659	652	1478	513	1011	Ap2s1	protein_coding
ENSMUSG00000008090	805	549	400	393	418	430	56	773	72	729	329	Fgfrl1	protein_coding
ENSMUSG00000008129	0	2	4	4	15	1	10	0	0	9	1	4930432K21Rik	protein_coding
ENSMUSG00000008136	97	109	95	109	117	42	40	256	9	119	106	Fhl2	protein_coding
ENSMUSG00000008140	859	976	717	799	882	645	829	739	53	604	609	Emc10	protein_coding
ENSMUSG00000008153	0	0	3	0	1	0	0	2	3	5	21	Clstn3	protein_coding
ENSMUSG00000008167	313	243	366	318	274	200	356	272	85	211	300	Fbxw9	protein_coding
ENSMUSG00000008193	0	0	0	0	2	1	1	2	1	0	3	Spib	protein_coding
ENSMUSG00000008200	782	1210	1449	854	1672	973	775	1298	482	600	697	Fnbp4	protein_coding
ENSMUSG00000008206	25	24	39	24	23	25	32	22	14	99	48	Cers4	protein_coding
ENSMUSG00000008226	230	96	170	138	189	231	231	140	78	143	248	Scrn3	protein_coding
ENSMUSG00000008301	491	374	522	372	357	548	440	500	284	453	652	Phax	protein_coding
ENSMUSG00000008305	448	456	392	262	532	157	241	325	167	505	392	Tle1	protein_coding
ENSMUSG00000008307	46	79	100	45	72	82	43	84	84	51	47	1700109H08Rik	protein_coding
ENSMUSG00000008318	13	7	18	2	22	22	8	12	6	17	9	Relt	protein_coding
ENSMUSG00000008333	475	513	505	395	421	490	460	590	157	709	579	Snrpb2	protein_coding
ENSMUSG00000008348	966	1495	1775	1122	608	1185	1129	2084	1047	712	1192	Ubc	protein_coding
ENSMUSG00000008373	424	480	525	355	475	662	753	750	291	437	493	Prpf31	protein_coding
ENSMUSG00000008384	223	90	335	130	143	285	197	265	252	163	264	Sertad1	protein_coding
ENSMUSG00000008393	920	707	1967	1028	921	808	1730	688	371	881	1053	Carhsp1	protein_coding
ENSMUSG00000008398	440	448	618	312	434	359	438	344	116	454	575	Elk3	protein_coding
ENSMUSG00000008429	396	378	526	448	611	250	491	488	186	725	428	Herpud2	protein_coding
ENSMUSG00000008435	179	203	310	102	292	143	214	199	70	140	138	Rdh13	protein_coding
ENSMUSG00000008438	0	1	0	1	0	7	0	2	0	0	1	Adam21	protein_coding
ENSMUSG00000008450	213	204	300	219	152	361	418	294	93	263	334	Nutf2	protein_coding
ENSMUSG00000008461	6	1	1	3	9	27	20	0	0	6	5	Fut1	protein_coding
ENSMUSG00000008475	2593	2357	3644	2424	2918	2401	3256	4168	1055	3797	3340	Arpc5	protein_coding
ENSMUSG00000008482	1	0	0	0	2	2	0	2	0	0	1	Rnf151	protein_coding
ENSMUSG00000008489	1	3	0	1	2	0	1	0	0	9	0	Elavl2	protein_coding
ENSMUSG00000008496	27	10	19	16	15	21	13	2	13	8	36	Pou2f2	protein_coding
ENSMUSG00000008540	4812	4243	6913	3270	4398	4277	6872	2676	1981	9267	6614	Mgst1	protein_coding
ENSMUSG00000008575	6680	5052	4781	3573	5084	5053	6270	6806	1494	6401	6459	Nfib	protein_coding
ENSMUSG00000008590	1	0	0	0	0	0	0	0	0	0	0	Htr3b	protein_coding
ENSMUSG00000008601	743	439	673	633	445	772	713	474	333	379	838	Rab25	protein_coding
ENSMUSG00000008604	838	680	848	538	714	778	1156	749	484	675	863	Ubqln4	protein_coding
ENSMUSG00000008658	0	1	0	0	0	0	0	0	0	0	2	Rbfox1	protein_coding
ENSMUSG00000008668	6980	5329	8784	6640	5128	7103	7787	7497	8156	6965	7408	Rps18	protein_coding
ENSMUSG00000008682	11065	7799	14468	11338	7832	8962	12558	9685	2980	8415	10213	Rpl10	protein_coding
ENSMUSG00000008683	3438	2946	5120	4045	2933	4283	4296	4355	2582	5791	4739	Rps15a	protein_coding
ENSMUSG00000008690	1115	986	1464	974	1065	867	1220	839	378	1042	1073	Ncaph2	protein_coding
ENSMUSG00000008730	1569	2221	2387	1661	2700	1382	1893	2168	715	2689	1719	Hipk1	protein_coding
ENSMUSG00000008734	248	169	307	141	829	103	150	216	135	424	179	Gprc5b	protein_coding
ENSMUSG00000008763	1537	1553	1063	1048	1913	916	1396	1679	376	1510	1087	Man1a2	protein_coding
ENSMUSG00000008789	0	0	0	0	0	0	0	0	0	0	0	Ceacam5	protein_coding
ENSMUSG00000008813	0	0	0	0	0	0	0	0	0	0	0	Tppp2	protein_coding
ENSMUSG00000008822	123	29	89	58	58	58	120	47	81	97	106	Acyp1	protein_coding
ENSMUSG00000008843	0	0	0	0	0	0	0	0	0	0	0	Cldn13	protein_coding
ENSMUSG00000008845	184	233	114	149	325	91	54	327	60	261	105	Cd163	protein_coding
ENSMUSG00000008855	607	426	804	546	503	634	492	343	248	531	594	Hdac5	protein_coding
ENSMUSG00000008859	508	352	913	511	496	454	822	472	394	676	694	Rala	protein_coding
ENSMUSG00000008874	0	0	0	0	0	0	0	0	0	2	0	Clec3a	protein_coding
ENSMUSG00000008892	1185	790	1601	756	1006	1219	1555	1187	299	1248	1337	Vdac3	protein_coding
ENSMUSG00000008932	0	0	0	0	0	0	0	0	0	0	0	Slc1a7	protein_coding
ENSMUSG00000008958	564	469	778	417	604	499	543	354	536	544	516	Vps72	protein_coding
ENSMUSG00000008976	883	713	852	662	899	649	968	913	205	1124	741	Gabpa	protein_coding
ENSMUSG00000008999	100	87	171	91	168	60	116	131	0	197	67	Bmp7	protein_coding
ENSMUSG00000009013	1198	458	1079	560	639	1316	1455	818	561	866	1390	Dynll1	protein_coding
ENSMUSG00000009030	686	453	781	305	697	519	865	582	357	831	758	Pdcl	protein_coding
ENSMUSG00000009035	289	283	332	330	286	299	263	418	25	302	278	Tmem184b	protein_coding
ENSMUSG00000009047	0	0	0	0	0	0	0	0	0	0	0	Gm5965	protein_coding
ENSMUSG00000009070	0	0	2	0	0	0	0	0	0	3	0	Rsph14	protein_coding
ENSMUSG00000009073	793	926	885	676	1156	642	1084	915	346	1185	718	Nf2	protein_coding
ENSMUSG00000009075	84	26	76	57	44	82	61	23	50	63	115	Cabp7	protein_coding
ENSMUSG00000009076	72	68	104	68	48	84	114	45	60	45	111	Zmat5	protein_coding
ENSMUSG00000009079	2758	3511	4171	2517	3301	3974	2848	3476	3224	2244	2920	Ewsr1	protein_coding
ENSMUSG00000009090	752	535	652	416	697	582	795	483	333	492	635	Ap1b1	protein_coding
ENSMUSG00000009092	145	114	157	71	260	111	203	3	44	18	115	Derl3	protein_coding
ENSMUSG00000009093	0	9	0	1	0	0	0	4	0	0	1	Gstt4	protein_coding
ENSMUSG00000009097	1	0	0	2	1	2	4	14	3	3	7	Tbx1	protein_coding
ENSMUSG00000009108	1	1	2	0	0	0	4	4	2	0	15	Gnat2	protein_coding
ENSMUSG00000009112	477	384	619	331	526	342	792	303	162	562	487	Bcl2l13	protein_coding
ENSMUSG00000009114	17	9	7	13	31	15	38	5	9	42	26	2610028H24Rik	protein_coding
ENSMUSG00000009115	0	0	0	0	0	0	0	0	0	0	0	Spatc1l	protein_coding
ENSMUSG00000009145	52	53	56	36	77	39	34	10	22	30	36	Dqx1	protein_coding
ENSMUSG00000009185	24	30	69	26	35	15	1	20	0	3	5	Ccl8	protein_coding
ENSMUSG00000009207	166	199	351	152	216	222	249	171	158	238	234	Lnpk	protein_coding
ENSMUSG00000009210	1	0	0	2	0	0	3	0	1	0	1	Prr29	protein_coding
ENSMUSG00000009214	0	0	1	0	0	0	0	0	0	0	1	Mymk	protein_coding
ENSMUSG00000009216	1	2	0	0	0	0	0	0	0	8	0	Fam163b	protein_coding
ENSMUSG00000009246	64	151	67	93	42	116	67	206	24	44	36	Trpm5	protein_coding
ENSMUSG00000009248	1	5	18	4	3	0	11	2	4	0	1	Ascl2	protein_coding
ENSMUSG00000009281	164	83	142	118	144	76	155	128	52	152	177	Rarres2	protein_coding
ENSMUSG00000009291	1483	1955	1332	1937	1619	706	1002	1873	195	1531	1172	Pttg1ip	protein_coding
ENSMUSG00000009292	37	34	41	39	15	26	7	9	23	22	19	Trpm2	protein_coding
ENSMUSG00000009293	205	242	404	271	286	207	391	241	69	300	341	Ube2g2	protein_coding
ENSMUSG00000009350	0	0	1	0	1	0	0	0	0	32	0	Mpo	protein_coding
ENSMUSG00000009356	16	41	124	22	146	15	113	4	28	41	134	Lpo	protein_coding
ENSMUSG00000009376	1121	696	711	1249	952	728	555	730	220	605	1623	Met	protein_coding
ENSMUSG00000009378	61	46	69	28	56	59	353	15	13	77	122	Slc16a12	protein_coding
ENSMUSG00000009394	99	52	25	39	83	132	50	142	45	32	30	Syn2	protein_coding
ENSMUSG00000009406	152	144	170	91	162	125	142	247	80	167	155	Elk1	protein_coding
ENSMUSG00000009418	157	217	279	95	239	131	211	200	48	140	86	Nav1	protein_coding
ENSMUSG00000009470	1460	1422	1617	1069	1915	1305	2203	2069	370	2238	1439	Tnpo1	protein_coding
ENSMUSG00000009471	0	1	1	0	0	0	0	0	0	0	0	Myod1	protein_coding
ENSMUSG00000009487	5	9	0	2	1	1	8	0	0	3	1	Otog	protein_coding
ENSMUSG00000009535	303	440	440	260	541	363	462	495	132	529	283	Rnmt	protein_coding
ENSMUSG00000009545	69	66	53	141	30	34	45	104	2	32	98	Kcnq1	protein_coding
ENSMUSG00000009549	567	300	571	407	383	595	699	416	514	556	946	Srp14	protein_coding
ENSMUSG00000009551	2	4	4	8	0	6	1	5	1	27	3	6330409D20Rik	protein_coding
ENSMUSG00000009555	800	962	1110	755	790	809	792	1003	368	743	789	Cdk9	protein_coding
ENSMUSG00000009563	255	454	548	329	384	458	413	426	325	213	368	Tor2a	protein_coding
ENSMUSG00000009566	213	249	296	175	230	376	217	224	135	214	280	Fpgs	protein_coding
ENSMUSG00000009569	563	364	560	312	684	458	465	408	233	455	562	Mkl2	protein_coding
ENSMUSG00000009575	853	489	853	504	782	979	1033	769	184	824	891	Cbx5	protein_coding
ENSMUSG00000009580	0	7	4	0	1	5	2	0	0	6	19	Odam	protein_coding
ENSMUSG00000009585	3585	1648	2441	1817	3285	1929	1709	568	1545	2562	2674	Apobec3	protein_coding
ENSMUSG00000009588	0	2	0	0	0	3	2	1	3	1	2	St6galnac1	protein_coding
ENSMUSG00000009596	4	1	1	0	9	0	0	10	0	0	0	Taf7l	protein_coding
ENSMUSG00000009614	456	293	254	231	314	356	493	256	67	181	391	Sardh	protein_coding
ENSMUSG00000009621	509	561	436	413	496	428	378	429	263	424	571	Vav2	protein_coding
ENSMUSG00000009628	46	36	20	14	45	91	68	157	249	13	43	Tex15	protein_coding
ENSMUSG00000009630	1168	1503	1560	1232	1458	753	1133	1408	186	1792	1358	Ppp2cb	protein_coding
ENSMUSG00000009633	341	32	306	19	128	403	745	31	281	73	801	G0s2	protein_coding
ENSMUSG00000009640	208	188	247	120	156	195	191	141	128	124	174	Dmap1	protein_coding
ENSMUSG00000009646	0	0	0	0	0	0	0	0	0	0	0	Pla2g12b	protein_coding
ENSMUSG00000009647	176	166	221	129	208	215	258	187	60	200	255	Mcu	protein_coding
ENSMUSG00000009654	3	17	3	1	0	0	5	7	0	12	0	Oit3	protein_coding
ENSMUSG00000009670	0	1	0	0	0	0	0	0	0	5	12	Tex11	protein_coding
ENSMUSG00000009681	373	333	408	295	360	338	331	521	68	457	273	Bcr	protein_coding
ENSMUSG00000009687	233	317	321	377	257	192	257	352	121	569	296	Fxyd5	protein_coding
ENSMUSG00000009731	1	11	7	1	5	11	2	17	0	3	10	Kcnd1	protein_coding
ENSMUSG00000009733	169	98	117	53	166	170	158	107	85	138	130	Tfcp2	protein_coding
ENSMUSG00000009734	0	0	0	0	0	0	0	0	0	0	0	Pou6f2	protein_coding
ENSMUSG00000009739	385	470	525	481	630	285	384	321	178	397	239	Pou6f1	protein_coding
ENSMUSG00000009741	1120	1745	1984	1018	1638	1483	1136	1514	922	700	789	Ubp1	protein_coding
ENSMUSG00000009772	82	94	243	40	42	184	337	209	29	101	115	Nuak2	protein_coding
ENSMUSG00000009828	274	337	473	224	369	329	502	326	178	345	367	Ick	protein_coding
ENSMUSG00000009863	609	533	832	426	664	706	694	714	337	721	777	Sdhb	protein_coding
ENSMUSG00000009876	5	6	11	5	8	11	34	10	20	69	33	Cox4i2	protein_coding
ENSMUSG00000009894	350	179	285	206	279	321	366	211	117	183	314	Snap47	protein_coding
ENSMUSG00000009900	0	0	0	0	0	0	7	1	0	13	1	Wnt3a	protein_coding
ENSMUSG00000009905	337	300	403	198	370	236	457	247	131	420	311	Kdsr	protein_coding
ENSMUSG00000009907	1444	1092	1582	1058	1341	969	1595	1455	229	1539	1380	Vps4b	protein_coding
ENSMUSG00000009927	4789	4005	7625	5887	4337	5335	5892	6120	4247	6152	5641	Rps25	protein_coding
ENSMUSG00000009941	0	0	5	0	0	1	0	4	0	0	0	Nxf2	protein_coding
ENSMUSG00000009995	642	451	866	516	830	570	485	334	288	301	533	Taz	protein_coding
ENSMUSG00000010021	8	9	0	4	2	31	7	11	5	8	4	Kif19a	protein_coding
ENSMUSG00000010025	742	694	884	375	687	670	1735	599	405	702	675	Aldh3a2	protein_coding
ENSMUSG00000010044	3	0	8	0	1	8	2	0	0	25	1	Zmynd10	protein_coding
ENSMUSG00000010045	362	249	344	239	267	302	354	283	138	214	356	Tmem115	protein_coding
ENSMUSG00000010047	355	112	285	137	220	217	565	125	28	384	406	Hyal2	protein_coding
ENSMUSG00000010048	334	173	406	190	269	520	607	204	117	151	487	Ifrd2	protein_coding
ENSMUSG00000010051	81	55	58	76	91	69	67	70	90	58	51	Hyal1	protein_coding
ENSMUSG00000010054	267	140	308	173	215	259	387	100	189	227	426	Tusc2	protein_coding
ENSMUSG00000010057	185	114	280	118	233	207	222	98	73	134	172	Nprl2	protein_coding
ENSMUSG00000010064	163	137	51	35	74	425	109	284	0	32	49	Slc38a3	protein_coding
ENSMUSG00000010066	27	20	15	4	20	14	26	12	10	4	9	Cacna2d2	protein_coding
ENSMUSG00000010067	374	410	627	433	447	300	573	610	53	676	445	Rassf1	protein_coding
ENSMUSG00000010080	183	203	373	128	125	195	382	220	74	288	334	Epn3	protein_coding
ENSMUSG00000010086	0	0	0	5	0	1	0	0	0	0	0	Rnf112	protein_coding
ENSMUSG00000010095	2394	4144	4925	3189	4033	1555	3249	3669	2118	2342	1950	Slc3a2	protein_coding
ENSMUSG00000010097	1306	1360	1716	1034	1675	1528	1291	1180	938	929	1070	Nxf1	protein_coding
ENSMUSG00000010110	799	804	922	608	936	727	738	608	383	766	609	Stx5a	protein_coding
ENSMUSG00000010122	51	10	4	55	574	173	74	9	3	71	506	Slc47a1	protein_coding
ENSMUSG00000010136	0	0	0	0	0	0	0	0	0	4	0	Pifo	protein_coding
ENSMUSG00000010142	11	1	21	7	9	7	15	3	3	23	34	Tnfrsf13b	protein_coding
ENSMUSG00000010154	23	26	10	6	21	19	35	32	20	36	29	Spire2	protein_coding
ENSMUSG00000010175	27	17	13	12	21	15	10	7	11	33	11	Prox1	protein_coding
ENSMUSG00000010205	0	0	0	0	0	0	0	0	0	0	0	Raver1	protein_coding
ENSMUSG00000010277	3788	4416	4122	3504	4854	3503	4115	5159	2218	2725	3864	2610507B11Rik	protein_coding
ENSMUSG00000010290	291	155	242	202	221	252	400	185	101	274	276	AI597479	protein_coding
ENSMUSG00000010307	135	123	102	64	97	115	99	71	75	144	136	Tmem86a	protein_coding
ENSMUSG00000010311	8	0	1	0	2	5	0	2	0	5	3	Optc	protein_coding
ENSMUSG00000010342	3	5	8	2	1	7	5	7	0	4	2	Tex14	protein_coding
ENSMUSG00000010358	544	367	528	547	665	639	538	999	379	404	607	Ifi35	protein_coding
ENSMUSG00000010362	102	44	39	88	51	59	77	33	12	88	74	Rdm1	protein_coding
ENSMUSG00000010376	685	461	814	604	490	814	740	651	399	701	966	Nedd8	protein_coding
ENSMUSG00000010392	496	343	669	290	535	382	676	301	232	529	535	Gosr1	protein_coding
ENSMUSG00000010406	123	92	193	132	128	139	153	135	135	128	167	Mrpl52	protein_coding
ENSMUSG00000010435	0	0	0	0	0	0	0	0	0	0	0	Spaca7	protein_coding
ENSMUSG00000010453	586	814	743	626	768	586	627	750	508	481	525	Kansl3	protein_coding
ENSMUSG00000010461	35	10	11	25	7	19	2	97	24	35	24	Eya4	protein_coding
ENSMUSG00000010476	8	21	17	19	8	5	0	5	0	0	0	Ebf3	protein_coding
ENSMUSG00000010492	194	171	241	130	242	159	187	128	156	135	160	Uckl1os	antisense
ENSMUSG00000010505	0	0	0	1	0	2	0	0	0	0	0	Myt1	protein_coding
ENSMUSG00000010517	398	609	652	458	832	466	665	650	164	772	484	Faf1	protein_coding
ENSMUSG00000010529	17	3	4	4	7	14	2	104	0	0	1	Gm266	protein_coding
ENSMUSG00000010538	11	1	12	3	11	4	5	1	0	5	7	Tsacc	protein_coding
ENSMUSG00000010554	417	131	221	162	267	334	572	156	60	206	493	Mettl16	protein_coding
ENSMUSG00000010592	0	0	0	0	0	2	0	0	0	0	0	Dazl	protein_coding
ENSMUSG00000010601	145	285	808	284	745	211	820	199	1858	104	386	Apol7a	protein_coding
ENSMUSG00000010607	170	177	228	181	206	187	129	204	110	237	298	Pigyl	protein_coding
ENSMUSG00000010608	1845	2568	2797	1653	2580	2096	2267	2964	1441	2231	2002	Rbm25	protein_coding
ENSMUSG00000010609	144	181	172	122	149	109	133	135	59	136	132	Psen2	protein_coding
ENSMUSG00000010651	12	9	38	6	13	25	54	4	11	6	12	Acaa1b	protein_coding
ENSMUSG00000010660	224	260	518	228	214	185	253	80	116	94	163	Plcd1	protein_coding
ENSMUSG00000010663	1777	1552	1308	1472	2069	1526	850	4534	232	798	1341	Fads1	protein_coding
ENSMUSG00000010721	263	171	275	177	298	176	256	133	65	202	206	Lmbr1	protein_coding
ENSMUSG00000010751	51	29	17	23	40	21	38	73	23	30	31	Tnfrsf22	protein_coding
ENSMUSG00000010755	372	303	588	307	397	519	551	403	384	312	367	Cars	protein_coding
ENSMUSG00000010760	18	12	9	3	3	27	7	39	3	15	6	Phlda2	protein_coding
ENSMUSG00000010796	0	0	0	0	0	0	0	0	0	0	0	Asz1	protein_coding
ENSMUSG00000010797	0	2	0	0	0	0	2	0	0	11	5	Wnt2	protein_coding
ENSMUSG00000010803	0	0	0	0	0	0	0	0	0	0	0	Gabra1	protein_coding
ENSMUSG00000010825	0	0	2	1	0	6	0	2	0	0	2	Grid2ip	protein_coding
ENSMUSG00000010830	79	136	163	187	103	47	111	148	19	75	83	Kdelr3	protein_coding
ENSMUSG00000010841	0	0	0	0	0	0	0	0	0	0	0	Cfap97d1	protein_coding
ENSMUSG00000010911	165	79	157	98	119	182	144	184	120	137	252	Apip	protein_coding
ENSMUSG00000010914	163	160	295	121	257	172	312	215	91	246	247	Pdhx	protein_coding
ENSMUSG00000010936	215	323	267	219	320	239	299	389	99	202	188	Vac14	protein_coding
ENSMUSG00000011008	5	7	1	4	4	2	1	5	3	6	3	Mcoln2	protein_coding
ENSMUSG00000011034	330	301	541	311	378	183	537	157	167	353	808	Slc5a1	protein_coding
ENSMUSG00000011052	0	0	0	1	0	0	0	0	0	0	5	1700049J03Rik	antisense
ENSMUSG00000011096	613	555	772	473	604	808	798	646	883	504	618	Akt1s1	protein_coding
ENSMUSG00000011114	987	1057	1649	1218	1387	958	1282	1563	261	791	904	Tbrg1	protein_coding
ENSMUSG00000011118	23	14	1	2	25	9	3	0	2	4	5	Panx3	protein_coding
ENSMUSG00000011148	139	40	136	63	61	56	132	34	70	164	144	Adssl1	protein_coding
ENSMUSG00000011154	10	0	1	2	2	2	3	3	2	8	0	Cfap161	protein_coding
ENSMUSG00000011158	661	734	634	614	691	662	451	553	409	381	390	Brf1	protein_coding
ENSMUSG00000011171	1	13	0	1	7	0	1	1	2	37	19	Vipr2	protein_coding
ENSMUSG00000011179	499	442	531	473	391	541	632	933	42	573	584	Odc1	protein_coding
ENSMUSG00000011254	165	70	116	104	118	178	227	126	37	141	153	Thg1l	protein_coding
ENSMUSG00000011256	50	38	30	53	19	51	76	60	12	142	152	Adam19	protein_coding
ENSMUSG00000011257	541	668	661	555	447	633	704	980	90	377	434	Pabpc4	protein_coding
ENSMUSG00000011263	37	39	16	31	38	37	20	19	6	45	25	Exoc3l2	protein_coding
ENSMUSG00000011267	37	14	17	13	23	53	31	46	10	18	35	Zfp296	protein_coding
ENSMUSG00000011305	3	5	8	0	8	18	7	0	8	24	7	Plin5	protein_coding
ENSMUSG00000011306	415	446	525	334	455	452	512	412	220	343	234	Sugp1	protein_coding
ENSMUSG00000011349	0	0	0	0	0	0	1	0	0	1	0	Dmrtc2	protein_coding
ENSMUSG00000011350	0	0	0	0	0	0	0	0	0	0	0	Gm5893	processed_transcript
ENSMUSG00000011382	44	11	11	19	36	36	28	3	3	34	67	Dhdh	protein_coding
ENSMUSG00000011427	207	36	85	28	133	114	165	49	23	88	150	Zfp790	protein_coding
ENSMUSG00000011463	0	0	0	0	0	0	0	0	0	2	1	Cpb1	protein_coding
ENSMUSG00000011486	0	1	0	1	0	0	0	0	0	0	1	Slc25a41	protein_coding
ENSMUSG00000011589	1	5	0	3	8	1	0	9	2	7	0	Fsd1	protein_coding
ENSMUSG00000011632	1	1	2	3	6	17	6	5	41	3	8	Pinlyp	protein_coding
ENSMUSG00000011658	525	544	667	412	416	904	591	605	458	273	441	Fuz	protein_coding
ENSMUSG00000011751	10	3	9	10	3	12	6	13	4	12	8	Sptbn4	protein_coding
ENSMUSG00000011752	1280	955	2528	1458	1204	1425	3047	2653	131	879	1046	Pgam1	protein_coding
ENSMUSG00000011831	450	604	417	393	552	470	471	1017	157	685	407	Evi5	protein_coding
ENSMUSG00000011832	396	296	204	230	388	237	173	144	43	354	298	Evi5l	protein_coding
ENSMUSG00000011837	181	187	251	127	200	171	170	256	64	165	201	Snapc2	protein_coding
ENSMUSG00000011877	563	916	965	594	794	714	677	1021	914	613	538	Git1	protein_coding
ENSMUSG00000011884	119	114	265	97	114	125	179	123	42	229	255	Gltp	protein_coding
ENSMUSG00000011958	721	876	857	738	994	659	607	931	145	901	705	Bnip2	protein_coding
ENSMUSG00000011960	514	440	613	368	671	446	794	401	239	499	578	Ccnt1	protein_coding
ENSMUSG00000012017	36	115	45	44	30	74	34	256	29	170	129	Scarf2	protein_coding
ENSMUSG00000012042	0	0	0	0	0	0	0	0	0	0	0	4930579F01Rik	protein_coding
ENSMUSG00000012076	201	137	168	134	270	184	245	210	47	235	122	Brms1l	protein_coding
ENSMUSG00000012114	541	583	793	525	653	516	509	649	158	476	378	Med15	protein_coding
ENSMUSG00000012117	487	334	426	246	471	430	718	302	109	308	535	Dhdds	protein_coding
ENSMUSG00000012123	86	107	160	45	72	84	68	60	44	65	41	Crybg2	protein_coding
ENSMUSG00000012126	449	367	560	339	380	518	302	226	852	464	629	Ubxn11	protein_coding
ENSMUSG00000012187	6	12	3	12	6	8	0	94	34	0	28	Mogat1	protein_coding
ENSMUSG00000012211	0	0	0	0	0	0	0	0	0	0	0	Tex22	protein_coding
ENSMUSG00000012282	1	0	1	0	1	6	8	0	0	1	0	Wnt8a	protein_coding
ENSMUSG00000012296	155	182	178	130	192	142	141	228	52	112	94	Tjap1	protein_coding
ENSMUSG00000012350	8478	4359	13462	3389	9492	7421	11859	3997	7652	8746	10804	Ehf	protein_coding
ENSMUSG00000012396	0	0	2	0	0	0	0	0	0	0	4	Nanog	protein_coding
ENSMUSG00000012405	4727	3422	5969	4477	3832	5133	6146	5569	2227	6498	5948	Rpl15	protein_coding
ENSMUSG00000012422	602	492	729	533	699	585	656	669	259	781	697	Tmem167	protein_coding
ENSMUSG00000012428	1853	1186	998	1404	937	595	283	342	13	1012	1882	Steap4	protein_coding
ENSMUSG00000012429	202	22	206	77	177	190	200	46	36	160	245	Mplkip	protein_coding
ENSMUSG00000012443	291	161	374	53	109	813	820	440	92	379	434	Kif11	protein_coding
ENSMUSG00000012483	157	77	189	84	126	211	205	79	103	239	247	Rpa3	protein_coding
ENSMUSG00000012519	160	180	254	177	228	266	226	573	70	109	148	Mlkl	protein_coding
ENSMUSG00000012520	0	0	0	0	0	0	0	0	0	0	0	Phox2b	protein_coding
ENSMUSG00000012535	783	660	852	433	852	715	1023	671	150	731	797	Tnpo3	protein_coding
ENSMUSG00000012609	222	170	208	195	266	217	206	283	59	159	221	Ttll5	protein_coding
ENSMUSG00000012640	433	239	350	259	506	395	374	162	737	311	299	Zfp715	protein_coding
ENSMUSG00000012705	4	5	2	0	3	2	0	1	0	0	1	Retn	protein_coding
ENSMUSG00000012777	176	214	349	119	172	278	123	198	250	105	123	Acp4	protein_coding
ENSMUSG00000012819	15	54	16	15	6	16	11	64	6	8	8	Cdh23	protein_coding
ENSMUSG00000012848	4763	3717	6323	5606	4268	5288	5994	5531	1296	5167	5173	Rps5	protein_coding
ENSMUSG00000012889	2	1	0	0	0	2	0	2	2	1	1	Podnl1	protein_coding
ENSMUSG00000013033	304	299	316	170	307	506	318	414	42	295	186	Adgrl1	protein_coding
ENSMUSG00000013076	1338	1436	1397	1139	1443	727	1196	1324	321	1513	948	Amotl1	protein_coding
ENSMUSG00000013083	0	0	0	0	0	0	0	0	0	0	1	2200002J24Rik	protein_coding
ENSMUSG00000013089	1392	1080	1058	788	1129	866	1023	2660	206	1458	1086	Etv5	protein_coding
ENSMUSG00000013091	14	11	2	6	19	8	13	10	2	7	13	Tmem190	protein_coding
ENSMUSG00000013150	126	86	155	53	98	148	263	81	33	79	252	Gfod2	protein_coding
ENSMUSG00000013155	49	44	50	28	55	104	51	44	29	24	37	Enkd1	protein_coding
ENSMUSG00000013158	3	33	8	8	20	26	23	38	10	18	14	4933405L10Rik	protein_coding
ENSMUSG00000013160	785	740	928	680	738	777	828	654	329	677	889	Atp6v0d1	protein_coding
ENSMUSG00000013236	697	894	414	310	400	776	157	1599	33	209	454	Ptprs	protein_coding
ENSMUSG00000013275	1067	807	622	769	802	826	729	885	170	581	865	Slc41a1	protein_coding
ENSMUSG00000013338	82	78	121	53	77	178	169	0	19	41	55	Fer1l4	protein_coding
ENSMUSG00000013353	0	0	0	0	2	0	0	1	0	0	0	4931406B18Rik	protein_coding
ENSMUSG00000013367	0	6	1	1	0	8	4	4	0	3	5	Iglon5	protein_coding
ENSMUSG00000013415	0	5	1	0	2	0	1	4	0	3	0	Igf2bp1	protein_coding
ENSMUSG00000013418	10	7	5	7	17	20	10	142	6	11	7	B4galnt2	protein_coding
ENSMUSG00000013419	120	284	157	162	104	201	22	328	175	178	193	Zfp651	protein_coding
ENSMUSG00000013465	587	445	525	479	493	459	503	425	172	392	521	Nelfb	protein_coding
ENSMUSG00000013483	133	113	374	148	195	106	566	97	34	71	135	Card14	protein_coding
ENSMUSG00000013495	334	136	285	177	360	326	196	194	159	212	227	Tmem175	protein_coding
ENSMUSG00000013523	34	14	159	2	0	23	27	8	0	10	5	Bcas1	protein_coding
ENSMUSG00000013539	100	87	85	70	96	137	113	60	21	101	105	Tango2	protein_coding
ENSMUSG00000013562	0	0	0	0	1	0	2	0	2	0	1	4833413E03Rik	lincRNA
ENSMUSG00000013584	22	8	1	11	5	4	8	33	0	1	14	Aldh1a2	protein_coding
ENSMUSG00000013593	1129	1617	1743	1392	2042	1106	1777	1705	613	1420	1353	Ndufs2	protein_coding
ENSMUSG00000013611	6	0	3	1	0	2	2	0	0	1	0	Snx31	protein_coding
ENSMUSG00000013622	517	565	601	520	563	316	437	344	115	512	519	Atraid	protein_coding
ENSMUSG00000013629	300	341	278	192	432	424	534	508	25	174	243	Cad	protein_coding
ENSMUSG00000013643	0	0	0	0	0	0	0	0	0	0	0	Lypd8	protein_coding
ENSMUSG00000013646	327	181	219	188	250	207	345	264	42	238	229	Sh3bp5l	protein_coding
ENSMUSG00000013653	2	1	0	0	0	0	4	11	0	0	0	1810065E05Rik	protein_coding
ENSMUSG00000013662	1074	1490	1298	1126	1345	748	1338	1614	459	1420	992	Atad1	protein_coding
ENSMUSG00000013663	1064	1173	1268	1101	1559	798	1264	1338	598	1447	1241	Pten	protein_coding
ENSMUSG00000013668	0	0	0	0	0	0	0	0	0	0	0	4933402N03Rik	protein_coding
ENSMUSG00000013698	1600	1029	1408	2087	976	1115	1346	1431	350	1168	1523	Pea15a	protein_coding
ENSMUSG00000013701	218	279	302	204	319	446	308	578	57	335	262	Timm23	protein_coding
ENSMUSG00000013707	12	2	8	4	19	5	16	6	12	27	31	Tnfaip8l2	protein_coding
ENSMUSG00000013736	594	475	685	470	791	441	878	693	124	1088	665	Trnt1	protein_coding
ENSMUSG00000013766	43	38	64	32	37	44	56	33	23	50	62	Ly6g6e	protein_coding
ENSMUSG00000013787	1534	1667	2034	1257	1571	1509	1699	1541	693	1140	1129	Ehmt2	protein_coding
ENSMUSG00000013822	603	370	569	345	442	546	600	375	227	515	752	Elof1	protein_coding
ENSMUSG00000013833	327	357	280	245	302	276	233	373	117	346	279	Med16	protein_coding
ENSMUSG00000013846	483	349	444	326	773	350	353	301	505	380	542	St3gal1	protein_coding
ENSMUSG00000013858	675	1060	982	837	852	726	709	920	456	657	597	Tmem259	protein_coding
ENSMUSG00000013878	267	241	336	208	443	182	338	173	92	337	216	Rnf170	protein_coding
ENSMUSG00000013921	9	12	7	11	13	14	14	12	5	9	0	Clip3	protein_coding
ENSMUSG00000013928	0	1	1	1	3	6	1	3	0	2	0	Thap8	protein_coding
ENSMUSG00000013936	0	2	2	1	4	3	0	2	0	1	0	Myl2	protein_coding
ENSMUSG00000013973	334	262	453	300	371	387	414	363	138	319	435	Dedd	protein_coding
ENSMUSG00000013974	1	0	2	0	1	0	6	6	2	112	11	Mcemp1	protein_coding
ENSMUSG00000013997	632	447	818	549	603	632	718	604	204	568	715	Nit1	protein_coding
ENSMUSG00000014030	8	4	3	4	0	24	18	32	2	1	8	Pax5	protein_coding
ENSMUSG00000014039	189	167	144	96	231	194	204	183	65	150	159	Prdm15	protein_coding
ENSMUSG00000014074	318	164	271	187	317	341	439	200	45	419	336	Rnf168	protein_coding
ENSMUSG00000014075	86	42	27	49	56	67	36	44	25	70	68	Tctex1d2	protein_coding
ENSMUSG00000014077	1239	1227	2111	1316	1796	1115	2014	1751	1115	1809	1392	Chp1	protein_coding
ENSMUSG00000014104	0	0	2	0	5	0	0	0	9	0	17	Sval2	protein_coding
ENSMUSG00000014158	50	88	43	22	69	21	9	163	11	50	41	Trpv4	protein_coding
ENSMUSG00000014164	39	25	60	21	14	38	28	8	8	15	32	Klhl3	protein_coding
ENSMUSG00000014177	746	295	567	426	537	505	789	262	293	459	690	Tvp23b	protein_coding
ENSMUSG00000014195	1608	1404	2221	1330	1720	1841	1822	1768	1041	1634	1625	Dnajc7	protein_coding
ENSMUSG00000014198	19	6	42	17	10	33	26	18	40	27	19	Zfp385c	protein_coding
ENSMUSG00000014226	611	438	762	467	601	972	1050	905	275	947	1115	Cacybp	protein_coding
ENSMUSG00000014232	167	89	164	109	118	152	178	126	58	64	154	Cluap1	protein_coding
ENSMUSG00000014243	21	31	29	34	25	25	27	39	21	19	26	Zswim7	protein_coding
ENSMUSG00000014245	65	47	52	36	76	80	72	100	20	49	57	Pigl	protein_coding
ENSMUSG00000014294	257	239	314	281	212	303	237	254	364	265	365	Ndufa2	protein_coding
ENSMUSG00000014301	133	81	172	122	163	183	140	116	176	168	238	Pam16	protein_coding
ENSMUSG00000014303	186	157	148	155	142	257	84	182	74	197	217	Glis2	protein_coding
ENSMUSG00000014313	1015	850	1531	913	854	1082	1190	1047	2241	1355	1589	Cox6c	protein_coding
ENSMUSG00000014329	14	65	64	48	53	23	14	62	8	124	73	Bicc1	protein_coding
ENSMUSG00000014349	1538	1235	1864	1202	1320	1183	2306	1146	243	1660	1904	Ube2z	protein_coding
ENSMUSG00000014351	0	0	0	0	0	4	0	0	0	0	0	Gip	protein_coding
ENSMUSG00000014353	565	790	868	605	873	598	668	696	302	616	495	Tmem87b	protein_coding
ENSMUSG00000014355	816	882	811	485	935	769	985	961	220	782	677	Anapc1	protein_coding
ENSMUSG00000014361	104	211	224	133	267	130	136	140	40	224	132	Mertk	protein_coding
ENSMUSG00000014402	638	702	1050	634	834	851	925	654	468	891	804	Tsg101	protein_coding
ENSMUSG00000014418	492	422	463	329	509	617	453	256	708	275	448	Hps5	protein_coding
ENSMUSG00000014426	386	338	478	275	351	376	437	231	130	299	436	Map3k4	protein_coding
ENSMUSG00000014444	1255	1532	1089	1183	1385	1135	1250	1582	276	702	983	Piezo1	protein_coding
ENSMUSG00000014453	1	1	3	0	0	0	0	1	2	2	8	Blk	protein_coding
ENSMUSG00000014470	280	302	289	247	276	249	198	174	152	254	234	Rnf166	protein_coding
ENSMUSG00000014496	562	765	792	503	954	538	594	1274	123	898	467	Ankrd28	protein_coding
ENSMUSG00000014498	617	800	588	429	928	508	746	924	44	540	366	Ankrd52	protein_coding
ENSMUSG00000014503	357	208	240	243	282	283	238	270	169	258	274	Pkd2l2	protein_coding
ENSMUSG00000014504	486	427	868	448	579	564	630	504	515	664	688	Srp19	protein_coding
ENSMUSG00000014529	0	0	0	0	0	0	0	0	0	0	0	Tmbim7	protein_coding
ENSMUSG00000014542	0	0	0	0	0	0	0	0	0	0	0	Clec4f	protein_coding
ENSMUSG00000014543	4	1	0	2	0	10	0	1	0	1	1	Klra17	protein_coding
ENSMUSG00000014547	698	525	872	381	1064	705	656	570	101	766	920	Wdfy2	protein_coding
ENSMUSG00000014550	331	419	371	275	381	217	336	495	58	284	277	Rbsn	protein_coding
ENSMUSG00000014551	797	554	791	562	755	820	824	439	268	919	798	Mrps25	protein_coding
ENSMUSG00000014554	197	77	105	72	144	187	162	52	20	126	217	Dguok	protein_coding
ENSMUSG00000014592	209	162	539	163	272	244	310	111	57	327	194	Camta1	protein_coding
ENSMUSG00000014599	717	371	567	377	362	448	770	380	169	215	621	Csf1	protein_coding
ENSMUSG00000014601	303	385	510	270	480	342	492	332	146	240	365	Strip1	protein_coding
ENSMUSG00000014602	212	159	58	128	127	60	12	31	0	12	26	Kif1a	protein_coding
ENSMUSG00000014603	0	0	0	0	0	0	0	0	0	0	0	Alx3	protein_coding
ENSMUSG00000014606	864	471	803	481	623	702	924	448	303	665	925	Slc25a11	protein_coding
ENSMUSG00000014609	1	1	0	1	0	0	0	5	0	0	0	Chrne	protein_coding
ENSMUSG00000014633	72	43	121	59	55	113	109	38	33	63	140	Cmc2	protein_coding
ENSMUSG00000014668	425	382	485	308	577	501	645	404	249	392	488	Chfr	protein_coding
ENSMUSG00000014686	13	4	5	0	2	3	1	1	2	4	0	Ceacam16	protein_coding
ENSMUSG00000014704	0	0	4	0	0	1	1	13	6	17	2	Hoxa2	protein_coding
ENSMUSG00000014725	8	1	5	7	2	3	3	3	1	27	6	Adam28	protein_coding
ENSMUSG00000014747	17	23	9	11	9	10	1	34	18	12	7	Ankrd53	protein_coding
ENSMUSG00000014748	766	702	887	625	883	582	858	739	146	600	675	Tex261	protein_coding
ENSMUSG00000014763	607	374	427	339	434	488	507	318	401	373	426	Fam120b	protein_coding
ENSMUSG00000014767	474	448	592	333	480	615	479	514	511	445	549	Tbp	protein_coding
ENSMUSG00000014769	1357	1087	1796	1185	1379	1250	1743	1300	788	1713	1928	Psmb1	protein_coding
ENSMUSG00000014771	208	133	246	143	199	269	203	209	206	159	272	Pdcd2	protein_coding
ENSMUSG00000014773	790	207	266	394	313	454	95	185	369	405	993	Dll1	protein_coding
ENSMUSG00000014776	164	76	306	189	152	167	274	89	118	121	196	Nol3	protein_coding
ENSMUSG00000014778	308	193	323	177	262	310	163	129	68	173	230	Fhod1	protein_coding
ENSMUSG00000014782	5	14	2	9	7	22	1	12	0	0	0	Plekhg4	protein_coding
ENSMUSG00000014786	46	57	83	68	66	118	35	82	9	16	39	Slc9a5	protein_coding
ENSMUSG00000014791	418	353	520	426	464	454	330	357	200	307	393	Elmo3	protein_coding
ENSMUSG00000014813	128	548	200	318	201	82	28	218	22	74	59	Stc1	protein_coding
ENSMUSG00000014837	180	94	256	126	173	133	262	97	48	113	132	4931428F04Rik	protein_coding
ENSMUSG00000014846	107	47	22	76	95	39	59	32	17	202	66	Tppp3	protein_coding
ENSMUSG00000014850	305	300	289	237	286	266	249	292	154	231	187	Msh3	protein_coding
ENSMUSG00000014852	0	0	0	3	2	0	3	0	0	0	0	Adamts13	protein_coding
ENSMUSG00000014856	358	284	315	270	262	311	343	291	96	283	407	Tmem208	protein_coding
ENSMUSG00000014859	224	220	198	164	187	248	226	192	88	169	247	E2f4	protein_coding
ENSMUSG00000014867	4079	6473	5264	4634	5273	3546	4564	5854	1619	2869	3527	Surf4	protein_coding
ENSMUSG00000014873	501	540	774	478	520	572	521	426	425	338	537	Surf2	protein_coding
ENSMUSG00000014905	910	626	666	575	774	488	977	636	239	659	927	Dnajb9	protein_coding
ENSMUSG00000014907	206	230	210	208	196	161	237	340	24	251	167	Naf1	protein_coding
ENSMUSG00000014932	722	600	827	446	827	520	983	579	383	1099	744	Yes1	protein_coding
ENSMUSG00000014956	6663	4380	7738	4662	7513	4263	12001	6050	1460	11345	8321	Ppp1cb	protein_coding
ENSMUSG00000014959	1725	1954	2701	1846	2176	1785	2206	2532	1132	1706	1900	Gorasp2	protein_coding
ENSMUSG00000014980	156	68	122	126	141	134	174	100	27	98	182	Tsen15	protein_coding
ENSMUSG00000015001	0	0	0	0	0	1	0	0	0	0	0	Oc90	protein_coding
ENSMUSG00000015002	1247	900	1000	833	1435	679	959	1363	336	1167	1003	Efr3a	protein_coding
ENSMUSG00000015013	227	129	163	181	147	163	174	132	67	150	245	Trappc2l	protein_coding
ENSMUSG00000015016	201	121	283	119	153	140	345	156	31	134	217	Acsf3	protein_coding
ENSMUSG00000015023	508	471	519	389	594	363	588	512	163	587	441	Ddx19a	protein_coding
ENSMUSG00000015027	200	141	162	128	107	140	160	115	48	85	131	Galns	protein_coding
ENSMUSG00000015053	23	28	36	19	11	66	403	252	52	344	165	Gata2	protein_coding
ENSMUSG00000015083	20	41	13	17	41	24	21	44	0	18	10	C8g	protein_coding
ENSMUSG00000015085	44	41	22	65	41	47	37	26	18	57	31	Entpd2	protein_coding
ENSMUSG00000015087	853	1051	897	874	772	1011	997	1019	278	631	793	Rabl6	protein_coding
ENSMUSG00000015090	5	12	5	24	14	0	7	9	13	10	5	Ptgds	protein_coding
ENSMUSG00000015092	638	438	789	512	372	1081	647	458	1271	396	942	Edf1	protein_coding
ENSMUSG00000015093	25	17	27	22	33	37	32	21	18	138	116	Clic3	protein_coding
ENSMUSG00000015094	759	828	1080	795	784	544	915	648	294	450	740	Npdc1	protein_coding
ENSMUSG00000015095	239	458	331	324	515	289	290	350	105	283	213	Fbxw5	protein_coding
ENSMUSG00000015112	414	272	614	315	798	236	829	299	88	479	278	Slc25a13	protein_coding
ENSMUSG00000015120	1506	2450	2181	1315	2385	1381	1601	2296	723	1764	1193	Ube2i	protein_coding
ENSMUSG00000015126	260	197	295	166	203	276	175	200	259	146	206	Tsr3	protein_coding
ENSMUSG00000015127	319	186	288	181	262	196	226	151	234	187	222	Unkl	protein_coding
ENSMUSG00000015133	195	178	152	132	66	210	158	341	76	304	217	Lrrk1	protein_coding
ENSMUSG00000015134	447	125	269	260	197	157	82	336	4	239	1322	Aldh1a3	protein_coding
ENSMUSG00000015143	1646	1320	2026	1744	1256	1470	1520	2299	329	1043	1742	Actn1	protein_coding
ENSMUSG00000015149	619	439	586	401	509	770	427	572	664	406	490	Sirt2	protein_coding
ENSMUSG00000015165	2134	2255	3100	1556	2466	2983	2807	3290	1171	2160	2421	Hnrnpl	protein_coding
ENSMUSG00000015176	561	649	855	541	662	841	1086	1133	170	417	572	Nolc1	protein_coding
ENSMUSG00000015189	401	266	335	207	470	438	614	346	352	401	584	Casd1	protein_coding
ENSMUSG00000015202	159	291	209	153	163	141	165	165	18	164	173	Cnksr3	protein_coding
ENSMUSG00000015214	627	430	585	313	596	511	569	459	278	545	559	Mtmr1	protein_coding
ENSMUSG00000015217	372	721	851	417	381	429	727	632	138	622	457	Hmgb3	protein_coding
ENSMUSG00000015222	1586	1058	1632	1283	2488	987	865	852	271	1953	1293	Map2	protein_coding
ENSMUSG00000015224	3	11	4	9	11	4	2	3	0	8	11	Cyp2j9	protein_coding
ENSMUSG00000015242	0	0	0	0	0	0	0	0	0	0	0	Nipsnap3a	protein_coding
ENSMUSG00000015243	843	1229	1104	950	993	451	868	574	134	1888	790	Abca1	protein_coding
ENSMUSG00000015247	333	224	412	228	371	279	375	239	98	345	356	Nipsnap3b	protein_coding
ENSMUSG00000015289	263	98	228	138	149	236	274	96	83	124	294	Lage3	protein_coding
ENSMUSG00000015290	770	447	845	578	626	603	801	544	513	570	910	Ubl4a	protein_coding
ENSMUSG00000015291	1087	1293	1347	1011	1442	1207	977	1035	382	813	1013	Gdi1	protein_coding
ENSMUSG00000015305	699	676	1158	623	1180	333	701	645	82	1325	417	Sash1	protein_coding
ENSMUSG00000015312	168	43	205	217	81	58	95	152	35	241	174	Gadd45b	protein_coding
ENSMUSG00000015314	1	1	5	0	3	4	3	3	2	4	22	Slamf6	protein_coding
ENSMUSG00000015316	0	1	0	1	0	0	0	2	0	8	0	Slamf1	protein_coding
ENSMUSG00000015335	34	38	55	47	61	92	34	47	36	57	48	Zdhhc12	protein_coding
ENSMUSG00000015337	269	166	309	231	247	362	207	132	136	165	274	Endog	protein_coding
ENSMUSG00000015340	364	304	173	215	252	130	254	129	99	338	527	Cybb	protein_coding
ENSMUSG00000015341	938	706	1062	794	888	724	1046	1158	327	949	930	Golga7	protein_coding
ENSMUSG00000015342	77	55	21	46	43	60	12	120	13	28	49	Xk	protein_coding
ENSMUSG00000015354	48	18	27	5	8	28	3	10	1	183	29	Pcolce2	protein_coding
ENSMUSG00000015355	44	20	18	11	14	30	32	15	15	53	93	Cd48	protein_coding
ENSMUSG00000015357	587	659	980	439	882	465	839	555	276	1027	723	Clpx	protein_coding
ENSMUSG00000015363	814	840	1402	895	1129	752	1242	655	630	699	996	Trabd	protein_coding
ENSMUSG00000015365	3	0	0	0	0	0	0	2	0	0	0	Mov10l1	protein_coding
ENSMUSG00000015377	128	188	152	155	183	201	93	183	88	67	71	Dennd6b	protein_coding
ENSMUSG00000015401	0	0	0	0	0	0	0	0	0	0	0	Cltrn	protein_coding
ENSMUSG00000015405	1	5	15	2	18	1	7	2	15	27	138	Ace2	protein_coding
ENSMUSG00000015437	42	8	17	10	10	36	6	9	0	17	42	Gzmb	protein_coding
ENSMUSG00000015441	2	15	9	0	0	1	3	0	0	0	0	Gzmf	protein_coding
ENSMUSG00000015443	0	0	0	0	0	0	0	0	0	0	0	Gzmn	protein_coding
ENSMUSG00000015451	14	32	16	26	31	10	13	29	11	5	0	C4a	processed_transcript
ENSMUSG00000015452	25	85	113	119	64	50	576	859	245	4175	2283	Ager	protein_coding
ENSMUSG00000015461	313	420	333	304	502	341	517	634	156	333	309	Atf6b	protein_coding
ENSMUSG00000015467	46	21	62	13	13	39	24	24	82	13	42	Egfl8	protein_coding
ENSMUSG00000015468	135	268	171	216	158	122	101	168	62	140	61	Notch4	protein_coding
ENSMUSG00000015474	124	93	239	118	120	181	187	68	137	111	203	Ppt2	protein_coding
ENSMUSG00000015476	21	8	16	8	16	17	0	4	2	2	1	Prrt1	protein_coding
ENSMUSG00000015478	569	351	482	247	448	581	781	270	691	333	610	Rnf5	protein_coding
ENSMUSG00000015484	0	0	0	0	0	0	0	0	0	0	0	Fam163a	protein_coding
ENSMUSG00000015488	477	520	687	388	579	481	635	516	181	510	515	Cacfd1	protein_coding
ENSMUSG00000015501	206	178	292	191	250	124	299	165	116	312	234	Hivep2	protein_coding
ENSMUSG00000015519	28	271	302	65	247	187	205	1	28538	320	8219	2310057J18Rik	protein_coding
ENSMUSG00000015522	662	705	711	337	707	499	498	682	220	578	562	Arnt	protein_coding
ENSMUSG00000015533	241	146	202	245	207	98	103	81	26	321	364	Itga2	protein_coding
ENSMUSG00000015536	444	357	500	461	639	305	371	229	353	479	503	Mocs2	protein_coding
ENSMUSG00000015542	122	113	177	113	133	112	118	83	92	139	119	Nat9	protein_coding
ENSMUSG00000015568	106	62	198	154	347	216	495	650	427	3967	1339	Lpl	protein_coding
ENSMUSG00000015575	1007	685	1173	629	910	898	1238	581	452	1034	1271	Atp6v0e	protein_coding
ENSMUSG00000015579	0	0	0	0	0	0	0	0	0	0	0	Nkx2-5	protein_coding
ENSMUSG00000015597	330	363	264	235	510	337	354	401	207	372	328	Zfp318	protein_coding
ENSMUSG00000015599	0	6	0	1	0	0	0	0	0	0	2	Ttbk1	protein_coding
ENSMUSG00000015605	209	281	195	308	217	240	259	485	30	226	235	Srf	protein_coding
ENSMUSG00000015619	2232	300	1119	397	908	1362	1210	38	812	626	1745	Gata3	protein_coding
ENSMUSG00000015627	0	0	0	0	5	1	1	3	1	4	11	Gata5	protein_coding
ENSMUSG00000015647	1627	3092	2842	3111	3252	1967	1617	3539	1052	875	1366	Lama5	protein_coding
ENSMUSG00000015652	32	21	14	10	16	54	4	27	1	0	2	Steap1	protein_coding
ENSMUSG00000015653	178	66	75	65	55	121	21	24	13	58	71	Steap2	protein_coding
ENSMUSG00000015656	16086	12753	17664	13295	15207	16495	20987	16395	11443	11150	17856	Hspa8	protein_coding
ENSMUSG00000015659	82	66	52	48	84	53	59	38	11	52	42	Serac1	protein_coding
ENSMUSG00000015665	0	0	0	0	0	0	0	0	1	0	15	Awat1	protein_coding
ENSMUSG00000015668	300	173	372	236	282	400	363	196	278	177	433	Pdzd11	protein_coding
ENSMUSG00000015671	1272	1419	1920	1246	1380	1357	1806	1810	944	1878	1809	Psma2	protein_coding
ENSMUSG00000015672	330	191	372	179	301	304	423	280	155	295	401	Mrpl32	protein_coding
ENSMUSG00000015697	648	466	683	459	718	689	721	393	455	494	602	Setdb1	protein_coding
ENSMUSG00000015702	128	121	99	76	44	156	81	54	84	107	169	Anxa9	protein_coding
ENSMUSG00000015709	89	305	158	28	87	205	305	240	6	157	47	Arnt2	protein_coding
ENSMUSG00000015711	241	274	315	195	319	323	264	361	78	397	269	Prune1	protein_coding
ENSMUSG00000015714	1823	2642	2299	1740	1919	1862	1625	2289	1765	1921	1537	Cers2	protein_coding
ENSMUSG00000015721	0	0	0	0	0	0	0	0	0	0	0	Nlrp5	protein_coding
ENSMUSG00000015733	1650	1423	1424	1470	2034	1222	1840	2281	360	2957	1853	Capza2	protein_coding
ENSMUSG00000015745	135	176	149	121	115	159	123	151	95	207	139	Plekho1	protein_coding
ENSMUSG00000015747	272	157	167	112	242	163	262	146	244	196	241	Vps45	protein_coding
ENSMUSG00000015748	296	222	361	163	322	396	385	271	187	224	340	Prpf3	protein_coding
ENSMUSG00000015749	963	634	1088	672	772	971	1321	1158	274	1222	986	Anp32e	protein_coding
ENSMUSG00000015750	984	991	1005	846	932	753	916	1266	158	987	783	Aph1a	protein_coding
ENSMUSG00000015755	1727	1788	2842	1400	2200	2244	3406	3632	1271	1615	2223	Tab2	protein_coding
ENSMUSG00000015757	397	387	537	235	446	367	455	481	159	494	433	Ppil4	protein_coding
ENSMUSG00000015759	683	708	955	762	707	737	913	1058	143	821	1031	Cnih1	protein_coding
ENSMUSG00000015766	224	267	162	340	240	257	44	684	1043	390	305	Eps8	protein_coding
ENSMUSG00000015776	646	589	516	446	613	399	867	632	81	702	590	Med22	protein_coding
ENSMUSG00000015787	0	0	0	1	3	2	1	0	0	0	1	Abo	protein_coding
ENSMUSG00000015790	350	225	474	346	348	235	301	287	114	232	336	Surf1	protein_coding
ENSMUSG00000015804	354	290	337	250	259	297	360	420	30	320	394	Med28	protein_coding
ENSMUSG00000015806	560	262	427	360	417	428	503	359	122	498	603	Qdpr	protein_coding
ENSMUSG00000015812	13	13	20	10	18	16	20	3	12	23	10	Gnrh1	protein_coding
ENSMUSG00000015829	10	13	1	4	9	0	0	0	0	1	0	Tnr	protein_coding
ENSMUSG00000015837	2849	2413	3380	2751	2465	1906	2475	2795	1409	2946	2522	Sqstm1	protein_coding
ENSMUSG00000015839	800	621	1018	560	753	829	1243	1198	171	1265	1834	Nfe2l2	protein_coding
ENSMUSG00000015843	14	0	7	3	5	20	4	3	0	0	3	Rxrg	protein_coding
ENSMUSG00000015846	726	587	679	563	811	408	729	428	82	779	836	Rxra	protein_coding
ENSMUSG00000015850	132	134	112	157	96	100	52	103	27	181	108	Adamtsl4	protein_coding
ENSMUSG00000015852	92	19	74	67	14	93	108	39	0	10	125	Fcrls	protein_coding
ENSMUSG00000015854	7	4	9	5	10	8	0	3	0	1	5	Cd5l	protein_coding
ENSMUSG00000015869	597	613	628	395	481	572	512	853	243	434	504	Prpsap1	protein_coding
ENSMUSG00000015879	10	7	17	0	0	5	0	5	0	12	6	Fam184b	protein_coding
ENSMUSG00000015880	176	92	253	80	120	408	387	235	55	289	219	Ncapg	protein_coding
ENSMUSG00000015882	280	196	485	178	348	428	543	269	158	449	303	Lcorl	protein_coding
ENSMUSG00000015889	818	616	899	427	672	767	974	484	174	648	803	Lta4h	protein_coding
ENSMUSG00000015890	1	1	0	2	0	2	2	0	0	0	0	Amdhd1	protein_coding
ENSMUSG00000015932	6525	3900	7338	6192	5751	4753	7423	8478	464	7353	7992	Dstn	protein_coding
ENSMUSG00000015937	953	840	1180	775	847	1194	1199	1141	476	808	1305	H2afy	protein_coding
ENSMUSG00000015942	133	105	138	95	221	86	163	71	25	152	93	Gtf2ird2	protein_coding
ENSMUSG00000015943	81	50	75	32	88	95	111	87	95	68	112	Bola1	protein_coding
ENSMUSG00000015944	87	40	42	47	47	66	89	36	18	78	63	Castor2	protein_coding
ENSMUSG00000015947	73	33	55	56	53	37	29	46	20	63	56	Fcgr1	protein_coding
ENSMUSG00000015950	83	28	47	45	75	27	87	35	23	217	188	Ncf1	protein_coding
ENSMUSG00000015957	37	10	16	31	7	28	15	7	1	10	6	Wnt11	protein_coding
ENSMUSG00000015961	1168	1014	1235	892	1083	1024	1211	1503	441	1205	981	Adss	protein_coding
ENSMUSG00000015962	8	5	10	9	8	9	1	10	1	1	2	1700016C15Rik	protein_coding
ENSMUSG00000015966	12	26	20	18	21	22	9	24	3	12	27	Il17rb	protein_coding
ENSMUSG00000015968	205	172	259	129	140	240	152	46	105	136	280	Cacna1d	protein_coding
ENSMUSG00000015970	446	205	487	304	375	553	500	235	108	237	610	Chdh	protein_coding
ENSMUSG00000015971	324	256	358	250	313	263	316	253	70	300	294	Actr8	protein_coding
ENSMUSG00000015980	29	20	12	24	26	11	12	33	1	24	24	Lrrc27	protein_coding
ENSMUSG00000015981	0	3	9	1	0	0	0	3	1	0	0	Stk32c	protein_coding
ENSMUSG00000015994	728	580	689	478	611	482	741	452	135	789	775	Fnta	protein_coding
ENSMUSG00000016018	616	725	616	516	729	520	788	1031	182	1066	583	Skiv2l2	protein_coding
ENSMUSG00000016024	700	1664	888	318	1515	478	1332	1535	163	731	430	Lbp	protein_coding
ENSMUSG00000016028	184	477	361	253	285	232	241	522	394	240	251	Celsr1	protein_coding
ENSMUSG00000016087	67	32	75	62	51	39	61	45	39	171	144	Fli1	protein_coding
ENSMUSG00000016128	61	55	47	36	19	135	57	262	40	211	83	Stard13	protein_coding
ENSMUSG00000016150	6	1	0	2	4	1	0	0	0	0	0	Tenm1	protein_coding
ENSMUSG00000016179	13	9	4	0	3	0	1	1	0	2	11	Camk1g	protein_coding
ENSMUSG00000016181	178	104	142	69	183	123	229	114	41	125	123	Diexf	protein_coding
ENSMUSG00000016194	44	96	64	44	135	50	132	267	181	783	253	Hsd11b1	protein_coding
ENSMUSG00000016200	0	6	0	0	0	2	0	0	0	6	0	Syt14	protein_coding
ENSMUSG00000016206	70	65	43	127	77	28	13	60	20	56	61	H2-M3	protein_coding
ENSMUSG00000016239	33	54	42	45	68	23	50	27	47	56	22	Lonrf3	protein_coding
ENSMUSG00000016252	552	402	666	471	291	719	547	447	698	450	713	Atp5e	protein_coding
ENSMUSG00000016253	286	346	292	240	331	347	365	291	117	309	265	Nelfcd	protein_coding
ENSMUSG00000016255	0	0	0	0	0	0	0	3	0	66	0	Tubb1	protein_coding
ENSMUSG00000016256	1215	1486	1456	922	700	1781	1414	1280	921	899	1765	Ctsz	protein_coding
ENSMUSG00000016257	310	336	585	357	419	452	510	567	510	491	441	Prelid3b	protein_coding
ENSMUSG00000016262	919	1254	1016	579	816	669	644	730	317	1152	781	Sertad4	protein_coding
ENSMUSG00000016283	71	11	0	10	3	26	10	9	28	5	79	H2-M2	protein_coding
ENSMUSG00000016308	414	234	433	318	327	443	503	382	263	407	589	Ube2a	protein_coding
ENSMUSG00000016319	2096	2187	3542	1846	2645	3048	4163	4926	561	2891	3169	Slc25a5	protein_coding
ENSMUSG00000016327	0	0	0	0	0	0	0	0	0	0	0	Atp1b4	protein_coding
ENSMUSG00000016344	356	311	437	238	214	331	314	267	317	292	376	Ppdpf	protein_coding
ENSMUSG00000016346	0	11	1	0	0	0	0	0	0	0	0	Kcnq2	protein_coding
ENSMUSG00000016349	14	1	5	1	3	4	0	0	0	0	3	Eef1a2	protein_coding
ENSMUSG00000016356	5	13	19	40	39	32	13	9	9	7	23	Col20a1	protein_coding
ENSMUSG00000016382	2933	2169	2471	2650	2444	1553	1475	3374	436	2826	2499	Pls3	protein_coding
ENSMUSG00000016386	79	48	75	82	58	77	45	56	28	102	141	Mpped2	protein_coding
ENSMUSG00000016409	296	196	331	216	303	214	453	260	71	339	346	Nkap	protein_coding
ENSMUSG00000016427	225	191	285	187	177	198	224	220	234	186	319	Ndufa1	protein_coding
ENSMUSG00000016458	0	1	1	0	0	0	0	2	0	0	0	Wt1	protein_coding
ENSMUSG00000016481	807	754	837	757	765	502	720	649	262	710	763	Cr1l	protein_coding
ENSMUSG00000016487	830	841	1190	791	1125	697	1017	1026	284	1452	818	Ppfibp1	protein_coding
ENSMUSG00000016493	57	36	58	41	69	39	32	29	60	43	48	Cd46	protein_coding
ENSMUSG00000016494	219	291	130	288	111	221	342	618	66	515	319	Cd34	protein_coding
ENSMUSG00000016495	351	220	280	236	266	313	228	218	80	247	243	Plgrkt	protein_coding
ENSMUSG00000016496	44	41	84	50	59	27	19	124	8	97	67	Cd274	protein_coding
ENSMUSG00000016498	0	0	0	0	3	1	3	1	0	9	0	Pdcd1lg2	protein_coding
ENSMUSG00000016503	453	289	475	334	424	503	458	289	117	395	467	Gtf3a	protein_coding
ENSMUSG00000016510	597	357	626	380	471	686	610	440	157	610	586	Mtif3	protein_coding
ENSMUSG00000016520	157	119	233	81	155	195	285	160	50	251	286	Lnx2	protein_coding
ENSMUSG00000016524	0	3	4	0	0	0	3	0	0	0	0	Il19	protein_coding
ENSMUSG00000016526	210	233	497	87	221	377	890	319	164	222	443	Dyrk3	protein_coding
ENSMUSG00000016528	924	1387	1421	1395	1081	776	1155	1928	296	1517	1194	Mapkapk2	protein_coding
ENSMUSG00000016529	0	9	2	1	1	0	0	1	0	7	0	Il10	protein_coding
ENSMUSG00000016534	3916	4058	4531	4883	4825	2754	4558	4085	1643	7309	4932	Lamp2	protein_coding
ENSMUSG00000016541	1128	964	1088	864	696	1199	1074	1319	236	1054	1091	Atxn10	protein_coding
ENSMUSG00000016552	22	25	54	23	50	48	90	7	59	25	39	Foxred2	protein_coding
ENSMUSG00000016554	1382	1450	1577	1404	1227	1325	1841	2032	380	1135	1265	Eif3d	protein_coding
ENSMUSG00000016559	11064	11474	25299	14866	12914	11241	16440	18547	7538	13893	12244	H3f3b	protein_coding
ENSMUSG00000016619	428	461	641	354	445	604	811	707	202	451	634	Nup50	protein_coding
ENSMUSG00000016624	20	25	34	17	11	39	16	23	36	26	3	Phf21b	protein_coding
ENSMUSG00000016626	0	0	0	0	0	0	0	0	0	0	0	Nlrp14	protein_coding
ENSMUSG00000016637	185	128	142	96	135	121	122	105	103	154	191	Ift27	protein_coding
ENSMUSG00000016664	969	745	1104	761	983	688	858	1030	566	1029	979	Pacsin2	protein_coding
ENSMUSG00000016757	478	351	455	271	344	450	677	401	85	181	374	Ttll12	protein_coding
ENSMUSG00000016758	108	66	198	68	95	73	79	32	316	138	163	Bik	protein_coding
ENSMUSG00000016763	102	507	29	52	18	192	72	789	280	146	61	Scube1	protein_coding
ENSMUSG00000016831	1005	1074	1487	702	1154	954	1216	1422	322	1127	910	Tox4	protein_coding
ENSMUSG00000016833	62	35	88	39	85	61	109	79	61	90	100	Mrps18c	protein_coding
ENSMUSG00000016918	134	244	89	164	48	97	147	169	20	96	124	Sulf1	protein_coding
ENSMUSG00000016921	3407	3196	3420	2294	3539	3541	3391	3362	1292	2311	2972	Srsf6	protein_coding
ENSMUSG00000016933	816	1259	733	829	1116	669	351	1471	219	961	581	Plcg1	protein_coding
ENSMUSG00000016940	283	397	400	271	266	291	271	274	141	234	242	Kctd2	protein_coding
ENSMUSG00000016942	9	3	3	1	5	9	1	4	0	1	3	Tmprss6	protein_coding
ENSMUSG00000016946	259	292	401	150	306	359	390	443	101	345	289	Kctd5	protein_coding
ENSMUSG00000016984	132	74	128	87	143	137	196	97	43	149	162	Etaa1	protein_coding
ENSMUSG00000016995	49	48	26	58	6	23	18	127	7	32	192	Matn4	protein_coding
ENSMUSG00000016998	0	0	0	0	0	0	0	0	0	3	0	Svs4	protein_coding
ENSMUSG00000017000	0	0	0	0	0	0	0	0	0	0	0	Svs6	protein_coding
ENSMUSG00000017002	165	695	418	800	411	93	182	786	23	158	111	Slpi	protein_coding
ENSMUSG00000017003	0	0	0	0	0	0	0	0	0	0	0	Svs3a	protein_coding
ENSMUSG00000017004	0	0	0	0	0	0	0	0	0	0	0	Svs5	protein_coding
ENSMUSG00000017007	5	2	6	3	0	0	4	6	1	12	57	Rbpjl	protein_coding
ENSMUSG00000017009	3817	5930	5991	6806	3833	2696	2350	6674	1352	3623	4010	Sdc4	protein_coding
ENSMUSG00000017049	0	0	0	0	0	0	0	0	0	0	0	Ccdc70	protein_coding
ENSMUSG00000017057	1046	1406	1127	1562	1492	408	887	1590	148	1348	810	Il13ra1	protein_coding
ENSMUSG00000017119	2250	1424	2835	1075	2239	2082	3203	1336	2471	1902	2078	Nbr1	protein_coding
ENSMUSG00000017132	400	418	656	272	433	527	585	345	338	456	534	Cyth1	protein_coding
ENSMUSG00000017144	527	384	505	301	265	271	533	663	22	513	367	Rnd3	protein_coding
ENSMUSG00000017146	79	58	56	15	52	145	172	107	20	81	65	Brca1	protein_coding
ENSMUSG00000017165	0	0	0	2	0	0	0	0	0	0	0	Gast	protein_coding
ENSMUSG00000017167	70	69	55	83	56	72	32	95	10	31	44	Cntnap1	protein_coding
ENSMUSG00000017176	414	277	345	260	304	394	421	351	185	373	381	Nt5c3b	protein_coding
ENSMUSG00000017188	335	137	319	186	173	304	446	176	165	168	488	Coa3	protein_coding
ENSMUSG00000017195	2	0	3	1	7	4	2	0	0	2	0	Zpbp2	protein_coding
ENSMUSG00000017204	1	1	31	0	6	1	13	0	0	4	0	Gsdma	protein_coding
ENSMUSG00000017210	735	1560	1126	437	1286	736	791	809	335	663	493	Med24	protein_coding
ENSMUSG00000017211	0	0	2	0	0	0	0	0	0	0	0	Gsdma2	protein_coding
ENSMUSG00000017221	1078	1401	1518	1228	1369	1059	1471	1398	287	1026	893	Psmd3	protein_coding
ENSMUSG00000017264	438	501	414	321	524	530	464	656	237	373	499	Exosc10	protein_coding
ENSMUSG00000017286	681	355	569	452	494	471	780	402	182	761	763	Glod4	protein_coding
ENSMUSG00000017288	652	626	670	491	595	720	778	594	522	618	725	Vps53	protein_coding
ENSMUSG00000017291	1110	1165	1572	1026	1457	1008	1326	1297	532	1614	1261	Taok1	protein_coding
ENSMUSG00000017299	322	374	583	407	292	332	438	304	158	314	342	Dnttip1	protein_coding
ENSMUSG00000017300	6	7	3	0	0	10	3	8	4	3	3	Tnnc2	protein_coding
ENSMUSG00000017307	144	90	131	85	113	118	120	93	50	71	126	Acot8	protein_coding
ENSMUSG00000017309	73	204	109	151	65	70	11	18	39	59	15	Cd300lg	protein_coding
ENSMUSG00000017310	0	0	0	0	0	0	0	0	0	0	0	Spint4	protein_coding
ENSMUSG00000017311	0	0	0	0	0	0	0	0	0	0	0	Pyy	protein_coding
ENSMUSG00000017314	60	47	79	26	29	53	69	27	17	32	51	Mpp2	protein_coding
ENSMUSG00000017316	0	0	0	0	0	0	0	0	0	2	0	Ppy	protein_coding
ENSMUSG00000017344	6	10	9	8	1	13	30	8	6	11	22	Vtn	protein_coding
ENSMUSG00000017376	261	146	190	171	271	279	327	235	94	268	290	Nlk	protein_coding
ENSMUSG00000017386	703	1172	1458	213	441	1096	1240	1136	471	824	848	Traf4	protein_coding
ENSMUSG00000017390	6908	2954	2118	2438	2406	4441	2747	8587	1366	1117	5477	Aldoc	protein_coding
ENSMUSG00000017400	4202	3628	4345	3035	2234	3226	3668	3717	846	1220	1790	Stac2	protein_coding
ENSMUSG00000017404	2257	1881	3243	2791	1673	2862	2720	2466	4276	2546	2931	Rpl19	protein_coding
ENSMUSG00000017405	89	85	72	60	94	107	58	82	23	63	67	Nek8	protein_coding
ENSMUSG00000017412	57	11	31	12	50	42	20	2	8	40	84	Cacnb4	protein_coding
ENSMUSG00000017417	11	6	9	7	1	16	24	15	1	9	22	Plxdc1	protein_coding
ENSMUSG00000017418	450	649	473	255	421	269	539	732	80	677	403	Arl5b	protein_coding
ENSMUSG00000017421	2057	1182	2161	1131	2325	2187	2364	1965	1003	1994	1745	Zfp207	protein_coding
ENSMUSG00000017428	773	659	930	499	817	784	1064	846	203	790	950	Psmd11	protein_coding
ENSMUSG00000017446	1003	2389	2452	685	1858	1100	4944	2099	560	728	718	C1qtnf1	protein_coding
ENSMUSG00000017453	91	153	160	113	121	173	349	1352	53	10	52	Pipox	protein_coding
ENSMUSG00000017466	2677	3434	1865	1789	2180	1441	686	2304	228	3415	1461	Timp2	protein_coding
ENSMUSG00000017478	653	634	710	471	726	614	779	777	187	538	518	Zc3h18	protein_coding
ENSMUSG00000017485	1626	1594	2228	1137	2051	1640	2233	1695	908	2541	1968	Top2b	protein_coding
ENSMUSG00000017491	7	15	10	7	2	13	5	22	12	23	14	Rarb	protein_coding
ENSMUSG00000017493	1815	1923	1102	922	420	2548	758	2628	447	757	812	Igfbp4	protein_coding
ENSMUSG00000017499	63	18	44	9	13	145	121	43	25	25	87	Cdc6	protein_coding
ENSMUSG00000017548	804	938	1077	571	907	1140	1302	1426	549	1227	1140	Suz12	protein_coding
ENSMUSG00000017550	106	103	85	36	105	132	184	122	56	116	74	Atad5	protein_coding
ENSMUSG00000017561	111	58	131	108	105	163	140	121	92	183	174	Crlf3	protein_coding
ENSMUSG00000017588	0	2	5	0	0	12	39	0	0	1	0	Krt27	protein_coding
ENSMUSG00000017607	188	111	70	80	142	197	290	135	93	55	200	Tns4	protein_coding
ENSMUSG00000017615	1234	864	1325	921	926	974	1388	902	234	981	1334	Tnfaip1	protein_coding
ENSMUSG00000017631	346	306	315	256	363	264	337	262	164	405	341	Abr	protein_coding
ENSMUSG00000017639	418	656	527	296	462	441	524	224	145	672	403	Rab11fip4	protein_coding
ENSMUSG00000017652	4	12	6	12	5	14	0	17	13	37	6	Cd40	protein_coding
ENSMUSG00000017664	442	297	727	410	527	447	690	226	279	436	609	Slc35c2	protein_coding
ENSMUSG00000017667	74	41	39	41	158	63	45	149	2	34	47	Zfp334	protein_coding
ENSMUSG00000017670	334	269	307	262	412	351	329	234	71	303	314	Elmo2	protein_coding
ENSMUSG00000017677	777	722	1394	742	947	1086	792	1344	378	917	702	Wsb1	protein_coding
ENSMUSG00000017679	205	147	275	167	286	258	243	161	78	250	185	Ttpal	protein_coding
ENSMUSG00000017686	398	518	614	322	602	509	717	571	240	611	540	Rhot1	protein_coding
ENSMUSG00000017688	0	0	0	0	0	0	0	0	0	0	0	Hnf4g	protein_coding
ENSMUSG00000017692	26	10	14	17	20	20	42	23	3	14	40	Rhbdl3	protein_coding
ENSMUSG00000017697	65	55	141	44	79	223	159	100	42	133	85	Ada	protein_coding
ENSMUSG00000017707	26516	30452	25883	22687	33482	11189	18992	14269	11067	32571	20804	Serinc3	protein_coding
ENSMUSG00000017713	116	27	53	23	46	69	58	9	13	53	34	Tha1	protein_coding
ENSMUSG00000017715	336	402	528	401	604	299	585	516	168	500	458	Pgs1	protein_coding
ENSMUSG00000017716	201	116	396	80	70	440	355	184	56	165	365	Birc5	protein_coding
ENSMUSG00000017718	30	31	13	9	17	16	3	14	18	9	9	Afmid	protein_coding
ENSMUSG00000017720	5	0	1	5	4	1	0	2	0	3	2	Trp53tg5	protein_coding
ENSMUSG00000017721	913	1024	769	696	998	610	904	1181	68	591	725	Pigt	protein_coding
ENSMUSG00000017723	660	1205	570	1075	222	758	128	991	160	565	1227	Wfdc2	protein_coding
ENSMUSG00000017724	187	271	331	268	262	184	243	540	113	163	122	Etv4	protein_coding
ENSMUSG00000017733	0	0	0	0	0	0	0	0	0	2	0	Eppin	protein_coding
ENSMUSG00000017734	47	15	37	23	18	22	23	20	10	60	27	Dbndd2	protein_coding
ENSMUSG00000017737	11	14	3	5	6	2	10	54	2	129	12	Mmp9	protein_coding
ENSMUSG00000017740	9	7	3	4	0	54	8	7	0	9	7	Slc12a5	protein_coding
ENSMUSG00000017747	271	131	162	184	236	141	178	131	198	232	252	Ghdc	protein_coding
ENSMUSG00000017754	470	376	474	324	289	300	247	281	270	507	792	Pltp	protein_coding
ENSMUSG00000017756	288	359	239	192	295	188	198	516	40	217	281	Slc12a7	protein_coding
ENSMUSG00000017760	1478	1378	1629	1319	1052	1256	1373	1292	682	1080	1923	Ctsa	protein_coding
ENSMUSG00000017764	105	117	122	54	115	61	125	128	4	56	108	Zswim1	protein_coding
ENSMUSG00000017765	156	149	124	100	114	94	63	118	12	165	111	Slc12a4	protein_coding
ENSMUSG00000017767	36	49	67	16	27	47	59	50	4	49	55	Spata25	protein_coding
ENSMUSG00000017774	1432	1690	2750	1612	1692	1080	2141	1634	893	2172	1581	Myo1c	protein_coding
ENSMUSG00000017776	1811	1340	2033	1387	2088	1370	2377	1812	863	2201	2067	Crk	protein_coding
ENSMUSG00000017778	841	728	1548	890	799	1123	1343	1041	1628	988	1615	Cox7c	protein_coding
ENSMUSG00000017781	2049	1576	2213	1684	2472	1582	2164	1425	1112	2125	2246	Pitpna	protein_coding
ENSMUSG00000017801	382	197	505	216	366	467	526	246	341	262	530	Mlx	protein_coding
ENSMUSG00000017802	1059	766	977	584	929	873	1178	592	250	798	945	Retreg3	protein_coding
ENSMUSG00000017817	143	34	40	61	76	27	7	21	1	16	118	Jph2	protein_coding
ENSMUSG00000017830	372	573	467	611	834	364	475	1571	222	268	258	Dhx58	protein_coding
ENSMUSG00000017831	779	987	1420	826	1005	728	1122	1667	208	1573	924	Rab5a	protein_coding
ENSMUSG00000017832	2	3	0	1	5	2	1	7	1	1	0	Hspb9	protein_coding
ENSMUSG00000017837	385	276	419	330	385	342	498	367	106	517	414	Nkiras2	protein_coding
ENSMUSG00000017843	1723	1446	2224	1433	1610	1501	2180	1255	458	1722	1598	Ppp2r5c	protein_coding
ENSMUSG00000017858	485	251	394	329	445	336	354	310	91	330	372	Ift52	protein_coding
ENSMUSG00000017861	53	58	59	29	43	151	147	114	13	124	59	Mybl2	protein_coding
ENSMUSG00000017868	0	0	0	2	2	0	2	3	0	0	0	Sgk2	protein_coding
ENSMUSG00000017897	1107	917	1432	685	1240	726	1559	525	109	1225	986	Eya2	protein_coding
ENSMUSG00000017929	21	33	34	21	25	24	57	55	5	91	44	B4galt5	protein_coding
ENSMUSG00000017943	8	4	80	0	11	10	16	0	3	4	2	Gdap1l1	protein_coding
ENSMUSG00000017950	0	0	0	0	2	0	0	0	0	1	1	Hnf4a	protein_coding
ENSMUSG00000017969	18	24	12	9	11	12	23	51	6	163	49	Ptgis	protein_coding
ENSMUSG00000017978	398	354	291	386	437	228	201	132	88	467	475	Cadps2	protein_coding
ENSMUSG00000017999	484	548	654	515	558	458	665	686	191	425	480	Ddx27	protein_coding
ENSMUSG00000018001	217	448	295	283	285	266	202	481	153	612	342	Cyth3	protein_coding
ENSMUSG00000018008	120	59	79	74	56	101	82	42	14	102	146	Cyth4	protein_coding
ENSMUSG00000018012	208	257	220	246	260	151	175	247	41	412	210	Rac3	protein_coding
ENSMUSG00000018040	892	645	1078	683	702	926	946	877	463	703	991	Rrp7a	protein_coding
ENSMUSG00000018042	1801	1343	2291	1551	1630	1331	1773	1843	2264	2304	1774	Cyb5r3	protein_coding
ENSMUSG00000018068	362	221	304	179	417	388	452	204	167	322	286	Ints2	protein_coding
ENSMUSG00000018076	721	1379	1468	732	1789	709	898	1615	416	1287	601	Med13l	protein_coding
ENSMUSG00000018126	0	0	0	0	1	0	1	0	0	0	0	Baiap2l2	protein_coding
ENSMUSG00000018143	346	747	502	474	422	293	294	940	271	663	401	Mafk	protein_coding
ENSMUSG00000018160	624	784	652	324	587	591	714	946	246	442	453	Med1	protein_coding
ENSMUSG00000018166	1553	1315	2768	1133	1832	1142	1814	535	259	1695	1574	Erbb3	protein_coding
ENSMUSG00000018167	299	417	392	270	286	360	284	397	259	296	377	Stard3	protein_coding
ENSMUSG00000018168	5	0	4	0	0	3	2	0	0	7	10	Ikzf3	protein_coding
ENSMUSG00000018169	19	30	17	24	11	37	14	17	12	66	14	Mfng	protein_coding
ENSMUSG00000018171	868	781	1448	1110	1446	1224	1349	1467	1191	1066	1076	Vmp1	protein_coding
ENSMUSG00000018189	381	358	705	288	505	588	837	473	185	643	505	Uchl5	protein_coding
ENSMUSG00000018196	280	192	350	169	353	275	245	264	141	226	273	Glrx2	protein_coding
ENSMUSG00000018199	487	237	300	268	435	254	461	377	49	649	500	Trove2	protein_coding
ENSMUSG00000018209	423	347	464	305	429	394	554	418	186	615	573	Stk4	protein_coding
ENSMUSG00000018211	0	0	0	0	3	0	0	3	0	2	2	Wfdc15b	protein_coding
ENSMUSG00000018217	808	668	504	906	552	444	192	892	171	914	865	Pmp22	protein_coding
ENSMUSG00000018238	0	2	0	0	1	4	0	0	0	0	0	Gdf9	protein_coding
ENSMUSG00000018239	108	76	100	66	105	108	97	142	45	109	126	Zcchc10	protein_coding
ENSMUSG00000018263	0	1	1	0	0	0	28	40	27	63	33	Tbx5	protein_coding
ENSMUSG00000018286	1104	1063	1467	953	934	1425	1314	1125	1399	1096	1416	Psmb6	protein_coding
ENSMUSG00000018287	417	365	549	374	305	467	514	397	304	405	591	Spag7	protein_coding
ENSMUSG00000018293	3256	2286	4279	2331	2232	4185	3289	3053	3943	2270	3940	Pfn1	protein_coding
ENSMUSG00000018322	282	403	375	258	279	349	284	327	118	219	252	Tomm34	protein_coding
ENSMUSG00000018326	3041	1845	2600	2441	2322	2622	2615	2268	1376	2668	3542	Ywhab	protein_coding
ENSMUSG00000018334	327	157	153	129	334	171	144	53	20	115	108	Ksr1	protein_coding
ENSMUSG00000018339	205	700	483	232	202	242	584	1546	1456	4773	1204	Gpx3	protein_coding
ENSMUSG00000018340	3335	2418	2441	1546	1692	3732	2684	2986	457	1987	2945	Anxa6	protein_coding
ENSMUSG00000018341	9	9	12	20	23	10	9	5	2	32	13	Il12rb2	protein_coding
ENSMUSG00000018347	200	126	257	155	201	142	198	157	52	149	123	Zkscan6	protein_coding
ENSMUSG00000018362	600	371	920	165	403	1235	1736	663	142	684	1267	Kpna2	protein_coding
ENSMUSG00000018363	690	477	767	479	671	386	869	554	188	952	802	Smurf2	protein_coding
ENSMUSG00000018372	205	117	140	140	199	264	114	86	65	96	181	Cep95	protein_coding
ENSMUSG00000018377	760	688	785	509	775	513	780	670	247	923	607	Vezf1	protein_coding
ENSMUSG00000018378	482	313	406	336	295	378	270	291	231	208	378	Cuedc1	protein_coding
ENSMUSG00000018379	3214	1776	2716	1798	2929	3501	3929	2293	1108	2626	3189	Srsf1	protein_coding
ENSMUSG00000018381	151	76	98	95	67	170	125	209	38	219	147	Abi3	protein_coding
ENSMUSG00000018387	270	203	289	152	299	347	439	129	117	108	220	Shroom1	protein_coding
ENSMUSG00000018395	267	248	315	228	212	305	303	259	127	285	248	Kif3a	protein_coding
ENSMUSG00000018398	598	527	838	563	551	516	583	603	168	568	494	Sept8	protein_coding
ENSMUSG00000018401	555	436	582	264	755	451	677	490	230	435	468	Mtmr4	protein_coding
ENSMUSG00000018405	147	45	84	98	95	138	118	58	57	78	119	Mrm1	protein_coding
ENSMUSG00000018411	50	29	33	15	47	29	44	20	23	93	44	Mapt	protein_coding
ENSMUSG00000018412	742	594	785	487	844	731	702	653	665	556	715	Kansl1	protein_coding
ENSMUSG00000018415	556	373	478	394	520	388	643	378	166	582	567	Gid4	protein_coding
ENSMUSG00000018417	753	793	755	483	719	612	898	1193	348	1171	903	Myo1b	protein_coding
ENSMUSG00000018425	559	503	629	338	653	352	491	493	355	718	438	Dhx40	protein_coding
ENSMUSG00000018427	193	129	177	64	172	140	213	81	57	185	183	Ypel2	protein_coding
ENSMUSG00000018428	467	430	393	241	564	523	791	634	225	292	440	Akap1	protein_coding
ENSMUSG00000018433	361	340	304	192	405	245	429	516	76	328	298	Nol11	protein_coding
ENSMUSG00000018442	744	623	748	470	862	701	789	514	469	531	854	Derl2	protein_coding
ENSMUSG00000018446	950	865	1346	816	817	1165	1420	1480	575	848	992	C1qbp	protein_coding
ENSMUSG00000018449	174	191	233	125	290	144	124	103	78	224	163	Rpain	protein_coding
ENSMUSG00000018451	9	0	9	3	5	14	2	1	0	5	4	6330403K07Rik	lincRNA
ENSMUSG00000018459	55	17	11	16	26	64	22	16	3	13	29	Slc13a3	protein_coding
ENSMUSG00000018470	24	45	14	9	16	53	40	23	34	6	7	Kcnab3	protein_coding
ENSMUSG00000018474	843	1276	1517	339	756	1159	2433	766	215	663	504	Chd3	protein_coding
ENSMUSG00000018476	676	489	1229	451	650	870	902	680	630	659	588	Kdm6b	protein_coding
ENSMUSG00000018479	0	0	2	5	2	0	0	0	16	0	0	1700125H20Rik	protein_coding
ENSMUSG00000018481	917	629	1035	465	856	722	1039	730	459	861	920	Appbp2	protein_coding
ENSMUSG00000018486	2	3	3	0	1	2	8	1	0	1	0	Wnt9b	protein_coding
ENSMUSG00000018500	11	2	4	11	3	6	28	7	0	13	81	Adora2b	protein_coding
ENSMUSG00000018501	1461	1500	1848	1342	2051	1675	1712	2184	969	1398	1326	Ncor1	protein_coding
ENSMUSG00000018507	36	20	39	28	31	24	19	28	5	43	47	Trpv2	protein_coding
ENSMUSG00000018509	51	44	83	41	37	125	85	123	21	82	55	Cenpv	protein_coding
ENSMUSG00000018537	364	396	704	314	467	337	308	252	234	215	249	Pcgf2	protein_coding
ENSMUSG00000018541	284	228	284	171	305	209	244	282	130	221	301	Cwc25	protein_coding
ENSMUSG00000018543	0	5	1	1	1	0	0	4	4	3	2	1700001P01Rik	protein_coding
ENSMUSG00000018547	345	273	239	160	251	303	353	239	75	247	324	Pip4k2b	protein_coding
ENSMUSG00000018548	321	226	229	158	220	227	378	315	49	311	273	Trim37	protein_coding
ENSMUSG00000018554	15	4	20	15	4	41	16	27	0	7	15	Ybx2	protein_coding
ENSMUSG00000018559	657	529	851	588	592	703	687	485	506	487	703	Ctdnep1	protein_coding
ENSMUSG00000018565	418	315	584	375	398	432	529	389	189	363	541	Elp5	protein_coding
ENSMUSG00000018566	167	52	106	61	207	82	36	23	2	230	202	Slc2a4	protein_coding
ENSMUSG00000018567	3158	2280	3456	2575	2238	2649	2829	1810	1102	2760	3586	Gabarap	protein_coding
ENSMUSG00000018569	1029	1232	2492	1361	1087	1087	1535	1249	578	996	1283	Cldn7	protein_coding
ENSMUSG00000018570	117	83	118	66	127	76	65	68	18	138	53	2810408A11Rik	protein_coding
ENSMUSG00000018572	452	272	595	296	360	608	602	401	137	442	738	Phf23	protein_coding
ENSMUSG00000018574	1065	967	1166	746	880	1005	1298	928	361	679	1089	Acadvl	protein_coding
ENSMUSG00000018581	484	210	299	183	231	399	308	332	32	182	366	Dnah11	protein_coding
ENSMUSG00000018583	1800	1053	1416	1034	1410	2164	2688	1902	608	1307	1892	G3bp1	protein_coding
ENSMUSG00000018585	384	332	592	527	292	472	474	300	728	344	497	Atox1	protein_coding
ENSMUSG00000018589	0	0	2	0	0	0	0	0	0	0	0	Glra2	protein_coding
ENSMUSG00000018593	15077	12672	7704	12999	11270	7350	4043	5531	745	9015	7810	Sparc	protein_coding
ENSMUSG00000018595	1	0	0	0	1	1	0	0	0	0	1	Glra4	protein_coding
ENSMUSG00000018599	60	47	116	38	61	116	61	47	95	63	85	Mief2	protein_coding
ENSMUSG00000018604	40	25	50	14	33	127	13	390	75	126	38	Tbx3	protein_coding
ENSMUSG00000018620	0	0	0	0	0	0	0	0	0	0	0	Mmp20	protein_coding
ENSMUSG00000018623	2	31	25	8	11	36	58	15	14	3	3	Mmp7	protein_coding
ENSMUSG00000018634	0	0	0	0	0	0	1	0	0	0	0	Crhr1	protein_coding
ENSMUSG00000018648	90	183	258	164	244	104	114	187	200	161	166	Dusp14	protein_coding
ENSMUSG00000018651	269	410	824	217	461	381	498	398	316	224	263	Tada2a	protein_coding
ENSMUSG00000018654	660	398	402	214	487	499	256	42	161	1110	185	Ikzf1	protein_coding
ENSMUSG00000018656	0	0	1	0	2	0	0	0	0	0	0	Tcaf3	protein_coding
ENSMUSG00000018659	443	240	449	304	529	444	463	322	250	375	510	Pnpo	protein_coding
ENSMUSG00000018661	404	315	507	281	386	380	397	381	219	372	379	Cog1	protein_coding
ENSMUSG00000018666	934	539	1055	537	790	1263	1308	793	963	735	1061	Cbx1	protein_coding
ENSMUSG00000018669	700	819	616	579	645	560	726	715	259	450	419	Cdk5rap3	protein_coding
ENSMUSG00000018672	396	236	734	272	190	294	411	117	563	132	365	Copz2	protein_coding
ENSMUSG00000018677	958	853	1619	771	634	1317	1653	1054	443	753	1282	Slc25a39	protein_coding
ENSMUSG00000018678	143	184	240	138	159	158	159	239	126	138	138	Sp2	protein_coding
ENSMUSG00000018697	284	255	388	290	281	331	398	343	200	243	263	Aatf	protein_coding
ENSMUSG00000018698	0	2	0	2	0	0	0	0	0	0	0	Lhx1	protein_coding
ENSMUSG00000018707	2659	3558	2764	2360	3163	1931	3136	3796	421	1989	1966	Dync1h1	protein_coding
ENSMUSG00000018727	79	26	28	27	25	72	22	9	34	26	43	Cpsf4l	protein_coding
ENSMUSG00000018733	166	107	152	112	176	118	218	112	62	192	124	Pex12	protein_coding
ENSMUSG00000018736	830	574	665	677	765	386	544	644	182	843	636	Ndel1	protein_coding
ENSMUSG00000018740	265	163	252	157	321	305	235	317	149	240	311	Slc25a35	protein_coding
ENSMUSG00000018750	1209	791	974	958	969	649	698	552	408	1127	984	Zbtb4	protein_coding
ENSMUSG00000018752	6	13	16	1	12	7	10	4	4	11	4	Tnfsfm13	protein_coding
ENSMUSG00000018761	407	534	764	481	535	425	778	536	146	475	553	Mpdu1	protein_coding
ENSMUSG00000018765	652	997	827	575	710	908	864	951	328	759	657	Fxr2	protein_coding
ENSMUSG00000018770	1610	1399	2601	1583	1390	1779	2265	1557	560	1567	2272	Atp5g3	protein_coding
ENSMUSG00000018774	175	169	367	507	181	191	186	355	77	343	398	Cd68	protein_coding
ENSMUSG00000018776	0	0	0	0	3	0	1	0	0	1	0	Slc35g3	protein_coding
ENSMUSG00000018796	453	608	1126	425	1331	352	827	535	270	460	766	Acsl1	protein_coding
ENSMUSG00000018800	257	227	145	174	291	161	111	90	35	210	138	Abca5	protein_coding
ENSMUSG00000018809	49	34	31	34	57	37	86	24	23	94	58	Smyd4	protein_coding
ENSMUSG00000018819	113	114	103	81	75	87	125	97	35	299	208	Lsp1	protein_coding
ENSMUSG00000018820	404	400	383	304	509	358	427	304	131	356	317	Zfyve27	protein_coding
ENSMUSG00000018821	109	107	247	151	147	125	195	146	88	211	252	Avpi1	protein_coding
ENSMUSG00000018822	2	1	0	1	1	5	1	2	1	0	2	Sfrp5	protein_coding
ENSMUSG00000018830	2722	593	895	766	1616	1155	108	168	23	322	3262	Myh11	protein_coding
ENSMUSG00000018841	200	81	131	67	129	135	187	114	74	80	129	Rad51d	protein_coding
ENSMUSG00000018844	6	4	3	7	1	12	6	0	8	3	6	Fndc8	protein_coding
ENSMUSG00000018845	10	22	13	20	14	8	24	54	12	60	25	Unc45b	protein_coding
ENSMUSG00000018846	852	619	1060	511	1124	742	1519	897	481	1167	1203	Pank3	protein_coding
ENSMUSG00000018848	928	768	1421	572	960	893	1817	1044	657	773	942	Rars	protein_coding
ENSMUSG00000018849	1358	1368	2017	1317	1126	1826	1438	2203	1416	1388	1839	Wwc1	protein_coding
ENSMUSG00000018858	228	193	286	211	222	283	291	175	203	186	272	Mrpl58	protein_coding
ENSMUSG00000018861	172	122	81	80	98	194	116	119	227	44	73	Fdxr	protein_coding
ENSMUSG00000018862	0	0	0	0	0	0	12	0	0	0	0	Otop3	protein_coding
ENSMUSG00000018865	0	6	9	2	0	15	3	8	0	0	0	Sult4a1	protein_coding
ENSMUSG00000018868	0	0	0	0	0	0	0	0	0	1	0	Pnpla5	protein_coding
ENSMUSG00000018882	401	255	487	267	377	453	458	387	218	390	385	Mrpl45	protein_coding
ENSMUSG00000018893	262	189	719	266	290	139	598	153	160	377	239	Mb	protein_coding
ENSMUSG00000018899	713	283	591	233	400	548	447	355	222	314	732	Irf1	protein_coding
ENSMUSG00000018900	306	245	202	167	225	264	173	265	116	207	192	Slc22a5	protein_coding
ENSMUSG00000018906	198	474	781	337	123	430	272	865	56	202	160	P4ha2	protein_coding
[truncated: 51,781 more rows]
