# Supplementary material for: H2BE113K mutation promotes breast cancer metastasis through modulating chromatin dynamics
Source: Sci Adv. 2026 Jul 10;12(28):eadx4982. doi: 10.1126/sciadv.adx4982 (PMC13353378; doi:10.1126/sciadv.adx4982)
Supplement: Supplementary file 2 — Data S1 to S5 [file sciadv.adx4982_data_s1_to_s5.zip › adx4982_data_s1.xlsx]

## Sheet: isoform_diff
			WT_0_vs_E113K_0										WT_1_vs_E113K_1											FPKM
test_id	gene_id	locus	sample_1	sample_2	status	value_1	value_2	log2(fold_change)	test_stat	p_value	q_value	significant	sample_1	sample_2	status	value_1	value_2	log2(fold_change)	test_stat	p_value	q_value	significant		tracking_id	EK38-0-1	EK38-0-2	EK41-0-1	EK41-0-2	WT1-0-1	WT1-0-2	WT38-0-1	WT38-0-2	EK38-1-1	EK38-1-2	EK41-1-1	EK41-1-2	WT1-1-1	WT1-1-2	WT38-1-1	WT38-1-2
NM_000014	A2M	chr12:9065176-9116229	E113K_0	WT_0	NOTEST	0	0	0	0	1	1	no	E113K_1	WT_1	NOTEST	0	0	0	0	1	1	no		NM_000014	0	0	0	0	0	0	0	0	0	0	0	0	0	0	0	0
NM_000015	NAT2	chr8:18391281-18401215	E113K_0	WT_0	NOTEST	0.321173	0.105269	-1.60927	0	1	1	no	E113K_1	WT_1	NOTEST	0.0702249	0.0608063	-0.20776	0	1	1	no		NM_000015	0.418438	0.154844	0.439231	0.272179	0	0	0.421075	0	0.280899	0	0	0	0.12427	0	0.118955	0
NM_000016	ACADM	chr1:75724346-75763678	E113K_0	WT_0	OK	54.2259	53.9937	-0.00619121	-0.0181108	0.97205	0.999067	no	E113K_1	WT_1	OK	52.57	58.3438	0.15034	0.432286	0.38935	0.999067	no		NM_000016	49.8993	49.5379	57.6034	59.8629	64.5632	64.6848	44.3583	42.3684	49.0727	44.9853	58.3601	57.8617	68.2379	68.7317	48.56	47.8454
NM_000017	ACADS	chr12:120725825-120740008	E113K_0	WT_0	OK	2.84953	2.62112	-0.12054	-0.162782	0.74915	0.999067	no	E113K_1	WT_1	OK	2.12262	2.4294	0.194752	0.253335	0.61605	0.999067	no		NM_000017	4.03886	3.01688	2.03034	2.31204	1.00273	1.5229	3.35003	4.60882	1.76647	2.63949	1.95462	2.1299	1.56574	1.46829	2.92271	3.76085
NM_000018	ACADVL	chr17:7187179-7225267	E113K_0	WT_0	OK	49.5952	44.0585	-0.17078	-0.450955	0.3655	0.999067	no	E113K_1	WT_1	OK	50.3781	49.5971	-0.0225386	-0.0605062	0.904	0.999067	no		NM_000018	52.2664	53.6743	45.7776	46.6623	40.1554	41.485	48.1825	46.411	52.2608	55.2639	44.8768	49.1108	49.6836	51.9671	49.8426	46.8953
NM_000019	ACAT1	chr11:108121566-108147601	E113K_0	WT_0	OK	139.395	150.968	0.115065	0.355543	0.4747	0.999067	no	E113K_1	WT_1	OK	138.253	151.129	0.128469	0.398321	0.42355	0.999067	no		NM_000019	160.979	156.297	119.504	120.801	109.688	113.573	190.543	190.068	149.624	155.422	127.458	120.508	114.931	116.644	185.311	187.63
NM_000020	ACVRL1	chr12:51907503-51923361	E113K_0	WT_0	NOTEST	0	0.000108624	inf	0	1	1	no	E113K_1	WT_1	NOTEST	0.000417062	0.000427128	0.0344091	0	1	1	no		NM_000020	0	0	0	0	0.000429825	0	0	4.67029e-06	0.00039674	0.000405884	0.000446931	0.000418692	0.000431844	0.000410296	0.000421186	0.000445187
NM_000021	PSEN1	chr14:73136506-73223691	E113K_0	WT_0	OK	9.07818	9.51439	0.0677082	0.111463	0.81995	0.999067	no	E113K_1	WT_1	OK	7.85194	8.88522	0.178358	0.269812	0.5895	0.999067	no		NM_000021	8.78349	5.65613	11.2732	10.5999	10.5619	8.46149	9.06902	9.96512	10.0347	5.93621	8.06342	7.37348	7.22822	10.7933	7.87113	9.64825
NM_000022	ADA	chr20:44619518-44651758	E113K_0	WT_0	OK	0.942571	1.52919	0.698098	0.481362	0.4747	0.999067	no	E113K_1	WT_1	OK	1.46977	1.38462	-0.0860963	-0.0552549	0.9167	0.999067	no		NM_000022	2.99982e-05	0.00481292	1.19301	2.57243	1.87094	2.85095	0.509788	0.885104	0.000355862	0.0141802	2.84004	3.0245	2.01454	1.01004	1.20646	1.30746
NM_000023	SGCA	chr17:50166004-50175928	E113K_0	WT_0	NOTEST	0	0	0	0	1	1	no	E113K_1	WT_1	NOTEST	0	0	0	0	1	1	no		NM_000023	0	0	0	0	0	0	0	0	0	0	0	0	0	0	0	0
NM_000024	ADRB2	chr5:148826592-148828634	E113K_0	WT_0	OK	32.2098	28.3328	-0.185028	-0.495658	0.3213	0.999067	no	E113K_1	WT_1	OK	34.2984	31.8563	-0.106564	-0.289159	0.56475	0.999067	no		NM_000024	36.6916	30.7324	32.9123	28.503	32.445	30.0465	25.0766	25.7631	40.7753	37.6472	28.426	30.3453	31.3908	35.0245	31.9927	29.0172
NM_000025	ADRB3	chr8:37962989-37966599	E113K_0	WT_0	NOTEST	0	0	0	0	1	1	no	E113K_1	WT_1	NOTEST	0	0	0	0	1	1	no		NM_000025	0	0	0	0	0	0	0	0	0	0	0	0	0	0	0	0
NM_000026	ADSL	chr22:40346499-40636719	E113K_0	WT_0	OK	2.62665	3.49353	0.411464	0.351474	0.4776	0.999067	no	E113K_1	WT_1	OK	2.96012	3.60745	0.285326	0.25679	0.61085	0.999067	no		NM_000026	2.76034	3.42395	1.93184	2.39046	3.58785	4.62563	2.67671	3.08394	3.56102	2.72455	2.75585	2.79905	4.20866	4.18005	2.99997	3.04113
NM_000027	AGA	chr4:177430774-177442503	E113K_0	WT_0	OK	16.6204	12.802	-0.376589	-0.780421	0.11505	0.999067	no	E113K_1	WT_1	OK	15.4993	13.317	-0.218938	-0.457433	0.364	0.999067	no		NM_000027	24.9512	25.243	8.66945	7.61796	5.77632	7.17871	19.1526	19.1003	22.5628	23.587	9.08056	6.76699	5.01772	4.62694	20.6595	22.9638
NM_000028	AGL	chr1:99850360-99924023	E113K_0	WT_0	NOTEST	0	0	0	0	1	1	no	E113K_1	WT_1	NOTEST	0	0	0	0	1	1	no		NM_000028	0	0	0	0	0	0	0	0	0	0	0	0	0	0	0	0
NM_000029	AGT	chr1:230702522-230714122	E113K_0	WT_0	NOTEST	0.0591863	0.260949	2.14043	0	1	1	no	E113K_1	WT_1	NOTEST	0.0741948	0.221923	1.58067	0	1	1	no		NM_000029	0	0	0.236745	0	0.717035	0.32676	0	0	0	0	0.0882201	0.208559	0.336072	0.479883	0	0.0717363
NM_000030	AGXT	chr2:240868823-240880500	E113K_0	WT_0	NOTEST	0	0	0	0	1	1	no	E113K_1	WT_1	NOTEST	0	0	0	0	1	1	no		NM_000030	0	0	0	0	0	0	0	0	0	0	0	0	0	0	0	0
NM_000031	ALAD	chr9:113386311-113401338	E113K_0	WT_0	OK	21.9108	21.1793	-0.04899	-0.132418	0.7897	0.999067	no	E113K_1	WT_1	OK	18.617	20.6688	0.150836	0.402914	0.4132	0.999067	no		NM_000031	20.3604	20.1844	22.8154	24.283	20.8766	16.5775	22.7356	24.5274	16.7227	16.1388	19.5524	22.0541	18.8127	19.457	20.6519	23.7537
NM_000032	ALAS2	chrX:55000362-55030977	E113K_0	WT_0	NOTEST	0	0	0	0	1	1	no	E113K_1	WT_1	NOTEST	0	0	0	0	1	1	no		NM_000032	0	0	0	0	0	0	0	0	0	0	0	0	0	0	0	0
NM_000033	ABCD1	chrX:153724855-153744755	E113K_0	WT_0	OK	3.06696	3.61811	0.238426	0.421612	0.39165	0.999067	no	E113K_1	WT_1	OK	2.15724	2.59016	0.26386	0.419766	0.40225	0.999067	no		NM_000033	4.14186	4.26959	1.99577	1.86062	1.31248	1.51367	5.98133	5.66494	3.01999	3.1574	1.13783	1.31373	0.869644	0.903738	4.33554	4.25173
NM_000035	ALDOB	chr9:101420559-101435774	E113K_0	WT_0	NOTEST	0	0.0139921	inf	0	1	1	no	E113K_1	WT_1	NOTEST	0	0	0	0	1	1	no		NM_000035	0	0	0	0	0	0.0559683	0	0	0	0	0	0	0	0	0	0
NM_000036	AMPD1	chr1:114673098-114695618	E113K_0	WT_0	NOTEST	0.00785111	0	#NAME?	0	1	1	no	E113K_1	WT_1	NOTEST	0	0.00766271	inf	0	1	1	no		NM_000036	0	0	0	0.0314044	0	0	0	0	0	0	0	0	0	0	0	0.0306509
NM_000037	ANK1	chr8:41653224-41896741	E113K_0	WT_0	NOTEST	0	0	0	0	1	1	no	E113K_1	WT_1	NOTEST	0.0395985	0.106825	1.43174	0	1	1	no		NM_000037	0	0	0	0	0	0	0	0	0	0.158394	0	0	0	0.0979078	0	0.329394
NM_000038	APC	chr5:112707497-112846239	E113K_0	WT_0	NOTEST	0.125202	0.645473	2.3661	0	1	1	no	E113K_1	WT_1	NOTEST	1.0098	0.447271	-1.17485	0	1	1	no		NM_000038	0	0.365389	0.0100937	0.125324	0.10784	0.0233768	0.677624	1.77305	1.98274	0.665708	0.0075024	1.38327	0	0	1.78909	0
NM_000039	APOA1	chr11:116835750-117098428	E113K_0	WT_0	NOTEST	0	0	0	0	1	1	no	E113K_1	WT_1	NOTEST	0	0	0	0	1	1	no		NM_000039	0	0	0	0	0	0	0	0	0	0	0	0	0	0	0	0
NM_000040	APOC3	chr11:116829906-116833072	E113K_0	WT_0	NOTEST	0	0	0	0	1	1	no	E113K_1	WT_1	NOTEST	0	0	0	0	1	1	no		NM_000040	0	0	0	0	0	0	0	0	0	0	0	0	0	0	0	0
NM_000041	APOE	chr19:44905795-44909395	E113K_0	WT_0	NOTEST	0.00111151	0.0345736	4.95908	0	1	1	no	E113K_1	WT_1	NOTEST	0.000981412	0.108692	6.79117	0	1	1	no		NM_000041	0.00128818	0.00186403	0.00129384	0	0	0.002314	0	0.13598	0	0.00180426	0	0.00212139	0.281814	0	0.00237486	0.150579
NM_000042	APOH	chr17:66212032-66229415	E113K_0	WT_0	NOTEST	0.0435266	0	#NAME?	0	1	1	no	E113K_1	WT_1	NOTEST	0	0	0	0	1	1	no		NM_000042	0	0.174107	0	0	0	0	0	0	0	0	0	0	0	0	0	0
NM_000043	FAS	chr10:88932683-89017059	E113K_0	WT_0	OK	2.08474	1.80899	-0.204683	-0.266093	0.5861	0.999067	no	E113K_1	WT_1	OK	1.99763	1.66372	-0.263876	-0.329173	0.50205	0.999067	no		NM_000043	1.49036	2.05076	1.77399	3.02386	1.52361	1.60635	1.5737	2.53231	1.90227	1.20512	2.58475	2.2984	1.6314	1.31225	2.06263	1.64862
NM_000044	AR	chrX:67544020-67730619	E113K_0	WT_0	NOTEST	0	0	0	0	1	1	no	E113K_1	WT_1	NOTEST	0	0	0	0	1	1	no		NM_000044	0	0	0	0	0	0	0	0	0	0	0	0	0	0	0	0
NM_000045	ARG1	chr6:131573225-131628313	E113K_0	WT_0	NOTEST	0	0	0	0	1	1	no	E113K_1	WT_1	NOTEST	0	0	0	0	1	1	no		NM_000045	0	0	0	0	0	0	0	0	0	0	0	0	0	0	0	0
NM_000046	ARSB	chr5:78777210-78985958	E113K_0	WT_0	OK	13.0737	11.683	-0.162258	-0.432292	0.381	0.999067	no	E113K_1	WT_1	OK	13.0726	11.8987	-0.13575	-0.361256	0.4665	0.999067	no		NM_000046	14.1147	14.1033	12.3392	11.7377	8.23492	8.39168	15.8161	14.2893	13.7358	13.2272	12.764	12.5635	8.06318	8.04548	15.3	16.186
NM_000047	ARSL	chrX:2934520-2968245	E113K_0	WT_0	OK	2.22907	1.26141	-0.821401	-0.671977	0.26685	0.999067	no	E113K_1	WT_1	OK	1.72543	1.78626	0.0499829	0.0439731	0.9436	0.999067	no		NM_000047	3.89775	4.11107	0.470439	0.437031	0.186983	0	2.05919	2.79948	3.50896	2.66505	0.246544	0.481184	7.36386e-06	0.14053	3.43054	3.57396
NM_000048	ASL	chr7:66075818-66093573	E113K_0	WT_0	OK	7.95981	6.81935	-0.223099	-0.346791	0.4989	0.999067	no	E113K_1	WT_1	OK	8.10036	5.49297	-0.560401	-0.849885	0.09405	0.999067	no		NM_000048	10.3165	9.63093	6.45658	5.43524	5.32451	4.86739	6.16465	10.9208	10.5862	8.90113	6.50263	6.4115	5.87765	3.60542	7.49847	4.99033
NM_000049	ASPA	chr17:3440010-3557812	E113K_0	WT_0	NOTEST	0	0	0	0	1	1	no	E113K_1	WT_1	NOTEST	0	0	0	0	1	1	no		NM_000049	0	0	0	0	0	0	0	0	0	0	0	0	0	0	0	0
NM_000050	ASS1	chr9:130444706-130501274	E113K_0	WT_0	NOTEST	0.325807	0.0976818	-1.73785	0	1	1	no	E113K_1	WT_1	NOTEST	0.0615634	0.192697	1.64619	0	1	1	no		NM_000050	0	0.482323	0	0.820903	0.390727	0	0	0	0	0	0.246254	0	0.770789	0	0	0
NM_000051	ATM	chr11:108222831-108467531	E113K_0	WT_0	OK	1.20517	1.93667	0.684338	0.318445	0.54225	0.999067	no	E113K_1	WT_1	OK	1.68818	1.62463	-0.0553603	-0.0594865	0.90735	0.999067	no		NM_000051	3.86565	0.000615168	0.000749978	0.953676	1.33785	4.19106	0.89666	1.32111	1.56819	2.28517	1.69747	1.20189	0.874979	1.3884	2.54802	1.68711
NM_000052	ATP7A	chrX:77910655-78050395	E113K_0	WT_0	OK	2.23788	2.34221	0.065738	0.0972984	0.84315	0.999067	no	E113K_1	WT_1	OK	2.26489	2.18426	-0.0523014	-0.0806597	0.8725	0.999067	no		NM_000052	2.80042	2.8325	1.67912	1.63947	1.60543	1.29684	4.15911	2.30747	3.12249	2.13452	1.88563	1.91692	0.992818	1.21437	3.65104	2.87879
NM_000053	ATP7B	chr13:51932670-52011494	E113K_0	WT_0	NOTEST	1.01603	1.14517	0.172623	0	1	1	no	E113K_1	WT_1	NOTEST	0.80864	0.757568	-0.0941216	0	1	1	no		NM_000053	1.03294	0.250155	1.53975	1.24126	1.47791	0.206465	1.39525	1.50106	0.721011	0.738752	0.989775	0.785023	0.963157	0.567876	1.03324	0.465996
NM_000054	AVPR2	chrX:153902624-153907166	E113K_0	WT_0	NOTEST	0	3.93012e-06	inf	0	1	1	no	E113K_1	WT_1	NOTEST	0.0134753	0	#NAME?	0	1	1	no		NM_000054	0	0	0	0	0	1.57205e-05	0	0	0	0	0.0539011	0	0	0	0	0
NM_000055	BCHE	chr3:165772903-165837423	E113K_0	WT_0	OK	6.18508	6.41083	0.0517179	0.0845634	0.86435	0.999067	no	E113K_1	WT_1	OK	5.8106	6.03118	0.0537548	0.0923332	0.8511	0.999067	no		NM_000055	8.69084	8.17296	4.80997	3.06655	0.925969	0.933059	12.4002	11.3841	7.53176	6.72917	4.32543	4.65602	0.811825	1.1098	9.70339	12.4997
NM_000056	BCKDHB	chr6:80106609-80346270	E113K_0	WT_0	OK	5.93883	7.46782	0.330508	0.353367	0.477	0.999067	no	E113K_1	WT_1	OK	6.24933	8.46698	0.438146	0.536273	0.2844	0.999067	no		NM_000056	6.16932	6.5717	4.41273	6.60158	6.30052	8.32884	8.07207	7.16986	6.64694	5.68805	6.76926	5.89306	9.14943	7.72715	7.07037	9.92097
NM_000057	BLM	chr15:90717345-90816166	E113K_0	WT_0	OK	11.8001	14.3325	0.280492	0.703754	0.1601	0.999067	no	E113K_1	WT_1	OK	15.1127	16.2081	0.100949	0.283759	0.5683	0.999067	no		NM_000057	13.005	13.2333	10.3927	10.5693	17.5167	15.2849	12.8663	11.662	15.4125	16.0706	15.3608	13.607	17.8566	18.2135	14.6896	14.0726
NM_000059	BRCA2	chr13:32315479-32399672	E113K_0	WT_0	OK	5.27393	6.19376	0.231938	0.635391	0.20275	0.999067	no	E113K_1	WT_1	OK	5.51609	6.32475	0.197361	0.54573	0.26965	0.999067	no		NM_000059	4.30523	4.7609	6.01779	6.0118	7.2308	7.00287	5.71626	4.82511	4.53516	4.23837	6.76211	6.52874	7.00417	6.74838	5.94537	5.60108
NM_000061	BTK	chrX:101349446-101390796	E113K_0	WT_0	NOTEST	0.075545	0.0511063	-0.563835	0	1	1	no	E113K_1	WT_1	NOTEST	0.0274728	0.0252586	-0.121227	0	1	1	no		NM_000061	0.236728	0.0654519	0	0	0	0.102576	1.57104e-05	0.101833	0	0	0.0691286	0.0407625	0	1.65663e-05	0.101001	1.70752e-05
NM_000062	SERPING1	chr11:57597684-57614848	E113K_0	WT_0	NOTEST	0.0109072	0.00962326	-0.180677	0	1	1	no	E113K_1	WT_1	NOTEST	0.0298115	0.010645	-1.48569	0	1	1	no		NM_000062	0	0	0	0.0436286	0	0	0	0.038493	0	0	0.02621	0.0930362	0	0	0	0.0425801
NM_000063	C2	chr6:31897782-31945674	E113K_0	WT_0	OK	0.226321	2.47804	3.45276	1.93269	0.1883	0.999067	no	E113K_1	WT_1	OK	0.0856071	1.75458	4.35725	1.93045	0.1733	0.999067	no		NM_000063	0.905284	0	0	0	0	8.60596e-06	4.94598	4.96618	0.34242	9.00853e-06	0	0	7.93085e-06	8.73027e-06	4.1262	2.8921
NM_000063_2	C2	chr6_GL000251v2_alt:3375207-3423101	E113K_0	WT_0	NOTEST	0	0	0	0	1	1	no	E113K_1	WT_1	NOTEST	0	0	0	0	1	1	no		NM_000063_2	0	0	0	0	0	0	0	0	0	0	0	0	0	0	0	0
NM_000063_3	C2	chr6_GL000252v2_alt:3145556-3193454	E113K_0	WT_0	NOTEST	0	0	0	0	1	1	no	E113K_1	WT_1	NOTEST	0	0	0	0	1	1	no		NM_000063_3	0	0	0	0	0	0	0	0	0	0	0	0	0	0	0	0
NM_000063_4	C2	chr6_GL000253v2_alt:3232931-3250651	E113K_0	WT_0	NOTEST	0	0	0	0	1	1	no	E113K_1	WT_1	NOTEST	0	0	0	0	1	1	no		NM_000063_4	0	0	0	0	0	0	0	0	0	0	0	0	0	0	0	0
NM_000063_5	C2	chr6_GL000255v2_alt:3153754-3201649	E113K_0	WT_0	NOTEST	0	0	0	0	1	1	no	E113K_1	WT_1	NOTEST	0	0	0	0	1	1	no		NM_000063_5	0	0	0	0	0	0	0	0	0	0	0	0	0	0	0	0
NM_000063_6	C2	chr6_GL000256v2_alt:3228955-3246863	E113K_0	WT_0	NOTEST	0	0	0	0	1	1	no	E113K_1	WT_1	NOTEST	0	0	0	0	1	1	no		NM_000063_6	0	0	0	0	0	0	0	0	0	0	0	0	0	0	0	0
NM_000063_7	C2	chr6_GL000254v2_alt:3239854-3287710	E113K_0	WT_0	NOTEST	0	0	0	0	1	1	no	E113K_1	WT_1	NOTEST	0	0	0	0	1	1	no		NM_000063_7	0	0	0	0	0	0	0	0	0	0	0	0	0	0	0	0
NM_000064	C3	chr19:6677703-6720650	E113K_0	WT_0	OK	51.0007	124.648	1.28927	3.65162	5e-05	0.00928947	yes	E113K_1	WT_1	OK	25.3008	79.6893	1.6552	4.52799	5e-05	0.00928947	yes		NM_000064	77.4753	70.8006	29.6601	26.0668	51.1425	52.6571	198.825	195.969	35.4527	35.6311	15.482	14.6373	21.49	22.9191	134.512	139.837
NM_000065	C6	chr5:41142145-41261469	E113K_0	WT_0	NOTEST	0	0	0	0	1	1	no	E113K_1	WT_1	NOTEST	0	0	0	0	1	1	no		NM_000065	0	0	0	0	0	0	0	0	0	0	0	0	0	0	0	0
NM_000066	C8B	chr1:56929206-56966140	E113K_0	WT_0	NOTEST	0	0	0	0	1	1	no	E113K_1	WT_1	NOTEST	0	0	0	0	1	1	no		NM_000066	0	0	0	0	0	0	0	0	0	0	0	0	0	0	0	0
NM_000067	CA2	chr8:85438858-85481493	E113K_0	WT_0	OK	5.0397	2.44095	-1.0459	-1.03883	0.1176	0.999067	no	E113K_1	WT_1	OK	5.89934	3.26187	-0.854855	-0.844538	0.25575	0.999067	no		NM_000067	1.62737	1.32359	9.78231	7.42554	4.65442	4.66641	0.436111	0.00686319	1.74687	2.39885	9.1188	10.3328	6.3828	6.65782	1.59065e-05	0.00684501
NM_000068	CACNA1A	chr19:13206442-13506479	E113K_0	WT_0	NOTEST	0.00079548	0.00148271	0.898344	0	1	1	no	E113K_1	WT_1	NOTEST	0	0	0	0	1	1	no		NM_000068	0	0	0	0.00318192	0.00310149	0.00282937	0	0	0	0	0	0	0	0	0	0
NM_000069	CACNA1S	chr1:201039511-201112426	E113K_0	WT_0	NOTEST	0	0.00514216	inf	0	1	1	no	E113K_1	WT_1	NOTEST	0	0.00568231	inf	0	1	1	no		NM_000069	0	0	0	0	0	0	0	0.0205686	0	0	0	0	0	0	0	0.0227292
NM_000070	CAPN3	chr15:42359499-42412317	E113K_0	WT_0	NOTEST	0.0203069	0	#NAME?	0	1	1	no	E113K_1	WT_1	NOTEST	0	0	0	0	1	1	no		NM_000070	0.0812085	0	1.89549e-05	0	0	0	0	0	0	0	0	0	0	0	0	0
NM_000071	CBS	chr21:43053190-43076943	E113K_0	WT_0	NOTEST	0	0	0	0	1	1	no	E113K_1	WT_1	NOTEST	0	0	0	0	1	1	no		NM_000071	0	0	0	0	0	0	0	0	0	0	0	0	0	0	0	0
NM_000071_2	CBS	chr21:6444868-6468621	E113K_0	WT_0	NOTEST	0	0	0	0	1	1	no	E113K_1	WT_1	NOTEST	0	0	0	0	1	1	no		NM_000071_2	0	0	0	0	0	0	0	0	0	0	0	0	0	0	0	0
NM_000072	CD36	chr7:80602206-80679277	E113K_0	WT_0	NOTEST	0	0	0	0	1	1	no	E113K_1	WT_1	NOTEST	0	0	0	0	1	1	no		NM_000072	0	0	0	0	0	0	0	0	0	0	0	0	0	0	0	0
NM_000073	CD3G	chr11:118344343-118353782	E113K_0	WT_0	NOTEST	0	0	0	0	1	1	no	E113K_1	WT_1	NOTEST	0	0	0	0	1	1	no		NM_000073	0	0	0	0	0	0	0	0	0	0	0	0	0	0	0	0
NM_000074	CD40LG	chrX:136648157-136660390	E113K_0	WT_0	NOTEST	0	0	0	0	1	1	no	E113K_1	WT_1	NOTEST	0	0	0	0	1	1	no		NM_000074	0	0	0	0	0	0	0	0	0	0	0	0	0	0	0	0
NM_000075	CDK4	chr12:57745038-57752310	E113K_0	WT_0	OK	78.0623	83.819	0.10265	0.278735	0.57365	0.999067	no	E113K_1	WT_1	OK	83.3574	87.6314	0.0721386	0.199246	0.68735	0.999067	no		NM_000075	80.6421	74.5502	78.0671	78.9901	80.4095	77.2936	88.0826	89.4901	77.7778	84.6806	84.2876	86.6835	82.6707	85.1115	92.4964	90.2472
NM_000076	CDKN1C	chr11_KI270831v1_alt:115396-117985	E113K_0	WT_0	NOTEST	0	0	0	0	1	1	no	E113K_1	WT_1	NOTEST	0	0	0	0	1	1	no		NM_000076	0	0	0	0	0	0	0	0	0	0	0	0	0	0	0	0
NM_000076_2	CDKN1C	chr11:2883217-2885775	E113K_0	WT_0	NOTEST	0	4.347e-06	inf	0	1	1	no	E113K_1	WT_1	NOTEST	6.62101e-06	1.59719e-05	1.27041	0	1	1	no		NM_000076_2	0	0	0	0	0	0	0	1.7388e-05	1.93503e-05	7.13376e-06	0	0	0	0	0	6.38876e-05
NM_000077	CDKN2A	chr9:21967138-22121094	E113K_0	WT_0	NOTEST	0	0	0	0	1	1	no	E113K_1	WT_1	NOTEST	0	0	0	0	1	1	no		NM_000077	0	0	0	0	0	0	0	0	0	0	0	0	0	0	0	0
NM_000078	CETP	chr16:56961949-56983845	E113K_0	WT_0	NOTEST	1.11876e-05	1.3006e-05	0.217281	0	1	1	no	E113K_1	WT_1	NOTEST	0	0	0	0	1	1	no		NM_000078	0	0	4.47504e-05	0	0	5.20242e-05	0	0	0	0	0	0	0	0	0	0
NM_000079	CHRNA1	chr2:174747594-174764472	E113K_0	WT_0	NOTEST	0	0.04077	inf	0	1	1	no	E113K_1	WT_1	NOTEST	0.0203789	0	#NAME?	0	1	1	no		NM_000079	0	0	0	0	0	0	0.16308	0	0.0815158	0	0	0	0	0	0	0
NM_000080	CHRNE	chr17:4833339-4903098	E113K_0	WT_0	NOTEST	0.211026	0.228782	0.116552	0	1	1	no	E113K_1	WT_1	NOTEST	0.283056	0.303641	0.101278	0	1	1	no		NM_000080	0.125426	0.347289	0.0656363	0.305753	0.238597	0.27188	0.188702	0.215949	0.252222	0.443441	0.220024	0.216538	0.447541	0.0998572	0.428389	0.238778
NM_000081	LYST	chr1:235661030-235883713	E113K_0	WT_0	NOTEST	0.973091	1.10413	0.182269	0	1	1	no	E113K_1	WT_1	NOTEST	0.805507	0.720193	-0.161513	0	1	1	no		NM_000081	1.43656	1.50749	0.796646	0.151668	1.78038	1.30583	0.0360941	1.29422	1.18603	0.802887	0.737851	0.495264	0.0968677	0.284675	0.641033	1.8582
NM_000082	ERCC8	chr5:60873831-60945078	E113K_0	WT_0	OK	11.5816	11.0433	-0.068661	-0.144557	0.77105	0.999067	no	E113K_1	WT_1	OK	11.2667	10.5462	-0.0953501	-0.196406	0.6931	0.999067	no		NM_000082	9.69469	11.2179	11.6935	13.7202	12.515	13.5974	7.75381	10.307	8.74265	9.88063	12.6933	13.7503	12.9524	12.1805	8.89124	8.16049
NM_000083	CLCN1	chr7:142411223-143836717	E113K_0	WT_0	NOTEST	0	0	0	0	1	1	no	E113K_1	WT_1	NOTEST	0	0	0	0	1	1	no		NM_000083	0	0	0	0	0	0	0	0	0	0	0	0	0	0	0	0
NM_000084	CLCN5	chrX:49922595-50099235	E113K_0	WT_0	OK	1.08967	1.3935	0.354817	0.194705	0.67685	0.999067	no	E113K_1	WT_1	OK	0.970809	1.60404	0.724451	0.428096	0.4874	0.999067	no		NM_000084	1.25605	2.90937	0.000309855	0.192962	1.45716	1.48421	2.17152	0.461098	1.65781	0.0110524	1.56656	0.647821	0.119991	0.000104035	4.72078	1.57529
NM_000085	CLCNKB	chr1:16043781-16057326	E113K_0	WT_0	NOTEST	0	0	0	0	1	1	no	E113K_1	WT_1	NOTEST	0	0	0	0	1	1	no		NM_000085	0	0	0	0	0	0	0	0	0	0	0	0	0	0	0	0
NM_000086	CLN3	chr16:28466652-28492302	E113K_0	WT_0	OK	4.83981	5.2645	0.121346	0.169261	0.74275	0.999067	no	E113K_1	WT_1	OK	3.7	3.93742	0.0897224	0.0796161	0.86845	0.999067	no		NM_000086	5.15473	3.3129	6.40364	4.48796	4.79283	4.14614	5.32158	6.79744	2.20667	2.81468	4.39643	5.38223	2.61298	1.56563	4.38338	7.18767
NM_000087	CNGA1	chr4:47593997-48016681	E113K_0	WT_0	NOTEST	0.197914	0.187624	-0.0770242	0	1	1	no	E113K_1	WT_1	NOTEST	0.0898484	0.278909	1.63423	0	1	1	no		NM_000087	0.00418998	0.17645	0.28852	0.322495	0.367124	0.382523	0.000850765	0	0	0.00221486	0.12892	0.228259	0.344413	0	0.141274	0.629947
NM_000088	COL1A1	chr17:50184095-50201639	E113K_0	WT_0	OK	1.32057	0.811986	-0.70163	-1.05313	0.03585	0.842387	no	E113K_1	WT_1	NOTEST	0.880399	0.635273	-0.47078	0	1	1	no		NM_000088	1.28827	1.34448	1.34634	1.30317	0.669859	0.948097	0.876229	0.75376	1.02571	0.815957	0.878688	0.801244	0.932927	0.656484	0.581485	0.370197
NM_000089	COL1A2	chr7:94394894-94431227	E113K_0	WT_0	NOTEST	0.05183	0.0449268	-0.206211	0	1	1	no	E113K_1	WT_1	NOTEST	0.0175856	0.0372725	1.08372	0	1	1	no		NM_000089	0.0859911	0.0634266	0.0299607	0.0279417	0.0272414	0.0496919	0.0287075	0.0740664	0	0.0506454	0	0.0196968	0	0.0455458	0.0489757	0.0545685
NM_000090	COL3A1	chr2:188974372-189012746	E113K_0	WT_0	NOTEST	0.0065886	0.012309	0.901667	0	1	1	no	E113K_1	WT_1	NOTEST	0.00661989	0.0401498	2.60051	0	1	1	no		NM_000090	0.0263544	0	0	0	0	0.0228438	0.0263921	0	0.0264796	0	0	0	0.0235226	0.0418726	0.0450316	0.0501722
NM_000091	COL4A3	chr2:227164623-227325164	E113K_0	WT_0	NOTEST	0.0360371	0.011466	-1.65212	0	1	1	no	E113K_1	WT_1	NOTEST	0.0245447	0.00745339	-1.71944	0	1	1	no		NM_000091	0.0176744	0.0390966	0.0184664	0.0689109	0	0.0306379	0	0.0152261	0	0	0.0618005	0.0363783	0.0157775	0.0140361	0	0
NM_000092	COL4A4	chr2:227002715-227164205	E113K_0	WT_0	NOTEST	0.873257	0.603697	-0.532582	0	1	1	no	E113K_1	WT_1	NOTEST	0.661585	0.565289	-0.226937	0	1	1	no		NM_000092	1.10175	0.765425	0.841093	0.784756	1.01989	0.795745	0.282757	0.316397	0.808761	0.686186	0.608978	0.542415	0.945732	0.785105	0.30175	0.228571
NM_000093	COL5A1	chr9:134641802-134872618	E113K_0	WT_0	OK	22.5088	21.1801	-0.0877809	-0.243053	0.62805	0.999067	no	E113K_1	WT_1	OK	13.6881	14.8704	0.119515	0.32612	0.51515	0.999067	no		NM_000093	31.7864	32.5891	13.3725	12.287	8.34775	7.55867	34.6045	34.2092	20.5604	17.9842	8.05089	8.15698	6.20855	6.52357	24.1848	22.5645
NM_000094	COL7A1	chr3:48564072-48595160	E113K_0	WT_0	OK	6.57397	5.79371	-0.182275	-0.470967	0.3439	0.999067	no	E113K_1	WT_1	OK	4.36872	5.59235	0.356245	0.872437	0.07775	0.999067	no		NM_000094	8.80488	8.50984	4.60738	4.37376	3.29634	2.8868	8.39661	8.59511	5.26663	4.8488	3.71073	3.64872	2.09237	2.49792	8.72275	9.05637
NM_000095	COMP	chr19:18782772-18791305	E113K_0	WT_0	NOTEST	0	0	0	0	1	1	no	E113K_1	WT_1	NOTEST	0	0	0	0	1	1	no		NM_000095	0	0	0	0	0	0	0	0	0	0	0	0	0	0	0	0
NM_000096	CP	chr3:149129637-149221829	E113K_0	WT_0	OK	1.4514	2.19941	0.599677	0.409265	0.41265	0.999067	no	E113K_1	WT_1	OK	1.46724	1.98367	0.435069	0.305341	0.5527	0.999067	no		NM_000096	1.44764	1.64058	1.23991	1.47746	2.06673	2.11334	2.1782	2.43939	1.72153	1.6009	1.59508	0.951438	1.64585	1.54458	2.39225	2.35201
NM_000097	CPOX	chr3:98579445-98593611	E113K_0	WT_0	OK	39.054	34.4698	-0.180136	-0.523603	0.2977	0.999067	no	E113K_1	WT_1	OK	44.1559	39.4539	-0.162437	-0.478316	0.3418	0.999067	no		NM_000097	42.7701	46.9839	34.1743	32.2876	34.0307	36.2944	35.426	32.128	49.9652	50.2493	37.8458	38.5633	38.5108	38.1287	39.87	41.3062
NM_000098	CPT2	chr1:53196823-53220639	E113K_0	WT_0	OK	6.34705	6.23208	-0.0263726	-0.037664	0.93925	0.999067	no	E113K_1	WT_1	OK	5.66798	5.22716	-0.116808	-0.165376	0.73465	0.999067	no		NM_000098	8.56003	7.45274	5.66983	3.7056	6.67183	6.57698	6.97734	4.70215	6.19605	5.09527	6.03401	5.34661	5.19006	5.68496	4.77313	5.26047
NM_000099	CST3	chr20:23626705-23637955	E113K_0	WT_0	OK	119.879	175.583	0.550573	1.47454	0.00345	0.218099	no	E113K_1	WT_1	OK	100.149	145.506	0.538939	1.40589	0.0043	0.254305	no		NM_000099	112.819	103.971	135.259	127.468	159.171	153.164	190.905	199.091	94.9204	103.023	99.4264	103.224	131.29	134.167	156.687	159.881
NM_000100	CSTB	chr21:43773664-43776375	E113K_0	WT_0	OK	130.127	144.396	0.150115	0.435367	0.3804	0.999067	no	E113K_1	WT_1	OK	110.044	130.075	0.241259	0.686	0.16215	0.999067	no		NM_000100	139.664	128.472	114.554	137.817	125.342	121.624	167.813	162.805	110.815	112.894	102.877	113.591	117.808	106.287	146.347	149.858
NM_000101	CYBA	chr16:88643288-88651053	E113K_0	WT_0	OK	79.7518	97.935	0.296308	0.71434	0.14895	0.999067	no	E113K_1	WT_1	OK	66.7792	87.3829	0.387951	0.901255	0.069	0.999067	no		NM_000101	97.033	80.2413	71.5452	70.1875	64.4083	60.8937	133.755	132.683	84.2961	91.3983	43.9638	47.4587	63.1472	74.4092	109.285	102.69
NM_000102	CYP17A1	chr10:102830530-102837413	E113K_0	WT_0	NOTEST	0	0	0	0	1	1	no	E113K_1	WT_1	NOTEST	0	0	0	0	1	1	no		NM_000102	0	0	0	0	0	0	0	0	0	0	0	0	0	0	0	0
NM_000103	CYP19A1	chr15:51037487-51338596	E113K_0	WT_0	NOTEST	0	0	0	0	1	1	no	E113K_1	WT_1	NOTEST	0.000225376	0.000250187	0.150673	0	1	1	no		NM_000103	0	0	0	0	0	0	0	0	0	0.000901503	0	0	0	0.00100075	0	0
NM_000104	CYP1B1	chr2:38067602-38076181	E113K_0	WT_0	OK	38.3943	46.2547	0.268707	0.794411	0.107	0.999067	no	E113K_1	WT_1	OK	37.753	41.2973	0.129456	0.381397	0.43705	0.999067	no		NM_000104	56.4995	54.9961	21.1773	20.9042	30.048	28.1143	62.342	64.5144	50.8522	49.6399	25.8521	24.668	21.9817	21.2683	59.6559	62.2834
NM_000106	CYP2D6	chr22:42125961-42130881	E113K_0	WT_0	NOTEST	1.28084e-05	0	#NAME?	0	1	1	no	E113K_1	WT_1	NOTEST	0	0	0	0	1	1	no		NM_000106	0	0	0	5.12336e-05	0	0	0	0	0	0	0	0	0	0	0	0
NM_000106_2	CYP2D6	chr22_KB663609v1_alt:13277-59833	E113K_0	WT_0	NOTEST	0	0	0	0	1	1	no	E113K_1	WT_1	NOTEST	0	0	0	0	1	1	no		NM_000106_2	0	0	0	0	0	0	0	0	0	0	0	0	0	0	0	0
NM_000106_3	CYP2D6	chr22_KI270928v1_alt:48305-53222	E113K_0	WT_0	NOTEST	0	0	0	0	1	1	no	E113K_1	WT_1	NOTEST	0	0	0	0	1	1	no		NM_000106_3	0	0	0	0	0	0	0	0	0	0	0	0	0	0	0	0
NM_000106_4	CYP2D6	chr22_KQ458388v1_alt:20087-24470	E113K_0	WT_0	NOTEST	0	0	0	0	1	1	no	E113K_1	WT_1	NOTEST	0	0	0	0	1	1	no		NM_000106_4	0	0	0	0	0	0	0	0	0	0	0	0	0	0	0	0
NM_000106_5	CYP2D6	chr22_KQ759761v1_alt:3702-8622	E113K_0	WT_0	NOTEST	0	0	0	0	1	1	no	E113K_1	WT_1	NOTEST	0	0	0	0	1	1	no		NM_000106_5	0	0	0	0	0	0	0	0	0	0	0	0	0	0	0	0
NM_000106_6	CYP2D6	chr22_KN196486v1_alt:11527-16447	E113K_0	WT_0	NOTEST	0	0	0	0	1	1	no	E113K_1	WT_1	NOTEST	0	0	0	0	1	1	no		NM_000106_6	0	0	0	0	0	0	0	0	0	0	0	0	0	0	0	0
NM_000106_7	CYP2D6	chr22_KQ458387v1_alt:42453-46740	E113K_0	WT_0	NOTEST	0	0	0	0	1	1	no	E113K_1	WT_1	NOTEST	0	0	0	0	1	1	no		NM_000106_7	0	0	0	0	0	0	0	0	0	0	0	0	0	0	0	0
NM_000107	DDB2	chr11:47214941-47239218	E113K_0	WT_0	OK	11.1384	7.06497	-0.656781	-1.23718	0.0131	0.50428	no	E113K_1	WT_1	OK	10.0659	5.60415	-0.844906	-1.53678	0.0031	0.205412	no		NM_000107	11.4183	11.0036	10.3532	11.7783	6.56422	8.35888	6.70602	6.63076	11.9197	10.6227	9.18286	8.53828	4.61063	5.40732	5.35376	7.0449
NM_000108	DLD	chr7:107891106-107921198	E113K_0	WT_0	OK	42.0573	45.1342	0.101865	0.298316	0.54565	0.999067	no	E113K_1	WT_1	OK	42.5992	46.9956	0.1417	0.416986	0.40305	0.999067	no		NM_000108	44.9728	46.913	37.5236	38.8199	39.0086	48.7991	47.7083	45.0209	41.4927	43.9064	42.864	42.1335	44.7512	45.6068	50.6599	46.9645
NM_000109	DMD	chrX:31119225-33339388	E113K_0	WT_0	NOTEST	0.0053197	0	#NAME?	0	1	1	no	E113K_1	WT_1	NOTEST	0	0	0	0	1	1	no		NM_000109	0.0212788	0	0	0	0	0	0	0	0	0	0	0	0	0	0	0
NM_000110	DPYD	chr1:97077743-97921059	E113K_0	WT_0	OK	50.1552	36.7518	-0.448585	-1.37832	0.0059	0.311187	no	E113K_1	WT_1	OK	50.2467	37.1143	-0.437054	-1.3403	0.0074	0.356908	no		NM_000110	42.6291	44.8045	56.7339	56.4533	37.6025	37.7912	36.2629	35.3504	41.0599	39.7568	59.6046	60.5656	38.208	37.565	35.5431	37.1412
NM_000111	SLC26A3	chr7:107765468-107803223	E113K_0	WT_0	NOTEST	0	0	0	0	1	1	no	E113K_1	WT_1	NOTEST	0	0	0	0	1	1	no		NM_000111	0	0	0	0	0	0	0	0	0	0	0	0	0	0	0	0
NM_000112	SLC26A2	chr5:149960757-149987400	E113K_0	WT_0	OK	16.234	17.0051	0.0669515	0.200203	0.68655	0.999067	no	E113K_1	WT_1	OK	14.0518	16.4318	0.225739	0.671836	0.17905	0.999067	no		NM_000112	15.8212	16.5232	16.5855	16.0059	12.2336	11.9394	21.4351	22.4122	11.8361	13.0246	16.0144	15.332	13.6509	12.5223	19.1552	20.3989
NM_000113	TOR1A	chr9:129812941-129824136	E113K_0	WT_0	OK	39.3599	38.0973	-0.0470366	-0.131974	0.7893	0.999067	no	E113K_1	WT_1	OK	40.0306	37.9124	-0.0784317	-0.220313	0.6589	0.999067	no		NM_000113	41.5205	42.0868	36.7159	37.1165	33.5062	34.7382	40.2038	43.9412	42.6093	44.319	36.9067	36.2873	32.9152	35.2531	40.9588	42.5225
NM_000115	EDNRB	chr13:77818936-77975527	E113K_0	WT_0	NOTEST	0.00327348	0.481439	7.20038	0	1	1	no	E113K_1	WT_1	NOTEST	0.000470605	0.580198	10.2678	0	1	1	no		NM_000115	0.000375109	0.000431904	0.00252169	0.00976522	8.6828e-05	1.92287	0.00202882	0.000774186	0.00011863	0.00063016	0.000465632	0.000667997	0.764029	1.55153	0.000211087	0.00501738
NM_000116	TAZ	chrX:154398064-154421724	E113K_0	WT_0	OK	2.1396	3.07265	0.522141	0.136675	0.74955	0.999067	no	E113K_1	WT_1	OK	2.70276	3.44295	0.34921	0.0991489	0.83815	0.999067	no		NM_000116	1.26479	3.57496	1.49873	2.21993	2.56233	2.36725	3.50045	3.86057	2.50178	3.51168	1.64022	3.15737	3.51682	3.15135	4.00509	3.09854
NM_000117	EMD	chrX:154379294-154381523	E113K_0	WT_0	OK	36.534	36.1637	-0.0147012	-0.0360616	0.9399	0.999067	no	E113K_1	WT_1	OK	40.8478	41.2307	0.0134595	0.0337153	0.94735	0.999067	no		NM_000117	45.9355	45.5707	29.019	25.611	31.5308	32.4652	46.0848	34.5738	49.2077	56.3347	28.9868	28.8621	34.2092	36.7656	47.0351	46.913
NM_000118	ENG	chr9:127815011-127854773	E113K_0	WT_0	NOTEST	3.46329e-07	0.470227	20.3728	0	1	1	no	E113K_1	WT_1	NOTEST	2.76133e-07	0.728913	21.332	0	1	1	no		NM_000118	0	0	1.38532e-06	0	0.630249	1.25031	0.000179134	0.000166528	0	0	1.10453e-06	0	0.671824	2.24383	0	1.23391e-06
NM_000119	EPB42	chr15:43197227-43221125	E113K_0	WT_0	NOTEST	0	0	0	0	1	1	no	E113K_1	WT_1	NOTEST	0	0	0	0	1	1	no		NM_000119	0	0	0	0	0	0	0	0	0	0	0	0	0	0	0	0
NM_000120	EPHX1	chr1:225810073-225882380	E113K_0	WT_0	NOTEST	0	0	0	0	1	1	no	E113K_1	WT_1	NOTEST	0	0	0	0	1	1	no		NM_000120	0	0	0	0	0	0	0	0	0	0	0	0	0	0	0	0
NM_000121	EPOR	chr19:11377206-11384314	E113K_0	WT_0	OK	2.14822	2.44574	0.187131	0.250401	0.621	0.999067	no	E113K_1	WT_1	OK	1.83751	1.72256	-0.0931976	-0.119578	0.80955	0.999067	no		NM_000121	2.00952	2.15401	2.34343	2.08591	1.01941	1.12412	3.83641	3.80302	1.87239	1.55304	2.31257	1.61205	1.04082	1.54724	1.95747	2.34472
NM_000122	ERCC3	chr2:127257289-127294144	E113K_0	WT_0	OK	35.7391	38.9125	0.122729	0.356152	0.4717	0.999067	no	E113K_1	WT_1	OK	35.7617	38.3034	0.0990568	0.287244	0.56015	0.999067	no		NM_000122	38.9892	36.9326	36.06	30.9747	43.6444	40.1067	36.2475	35.6512	38.4069	36.3087	34.3638	33.9675	43.012	41.362	33.8154	35.0243
NM_000123	ERCC5	chr13:102799118-102876001	E113K_0	WT_0	OK	15.4082	16.8317	0.12748	0.258805	0.6082	0.999067	no	E113K_1	WT_1	OK	13.7218	15.5779	0.183032	0.342884	0.49135	0.999067	no		NM_000123	12.1625	12.7583	18.7389	17.9732	17.828	13.9152	17.7819	17.8017	9.76901	11.5577	16.642	16.9186	15.1921	12.89	15.825	18.4046
NM_000124	ERCC6	chr10:49454470-49539538	E113K_0	WT_0	NOTEST	0.755563	0.541008	-0.481901	0	1	1	no	E113K_1	WT_1	OK	0.661014	1.80132	1.4463	0.880301	0.1233	0.999067	no		NM_000124	1.4604	0.0944938	0.0947904	1.37257	0.0917258	1.88989	0.0909149	0.0915032	0.129711	1.2768	0.0947617	1.14278	0.526863	1.97046	2.38416	2.3238
NM_000125	ESR1	chr6:151690495-152637362	E113K_0	WT_0	NOTEST	0.00457348	0.00644324	0.494495	0	1	1	no	E113K_1	WT_1	NOTEST	0.00498469	0.00109289	-2.18936	0	1	1	no		NM_000125	0.0120857	0	0.00488208	0.00132612	0.00136809	0.00340763	0.00833967	0.0126576	0.0109527	0.00444738	0	0.00453872	0	0	0.00437156	0
NM_000126	ETFA	chr15:76215352-76311469	E113K_0	WT_0	OK	11.8887	11.7049	-0.0224704	-0.0300662	0.95295	0.999067	no	E113K_1	WT_1	OK	11.9383	12.5288	0.0696502	0.0931031	0.85375	0.999067	no		NM_000126	10.4182	12.8965	11.8746	12.3654	8.71555	13.3469	11.7603	12.9969	10.1271	13.9212	10.5553	13.1497	12.8613	12.0482	13.0016	12.2041
NM_000127	EXT1	chr8:117799364-118111819	E113K_0	WT_0	OK	119.468	103.521	-0.206711	-0.634833	0.20065	0.999067	no	E113K_1	WT_1	OK	111.76	107.344	-0.0581543	-0.17848	0.7202	0.999067	no		NM_000127	67.4887	70.4014	171.089	168.895	126.756	120.038	83.0025	84.2861	63.8353	64.7306	155.995	162.478	132.204	128.731	82.7607	85.6824
NM_000128	F11	chr4:186266188-186501058	E113K_0	WT_0	NOTEST	0	0	0	0	1	1	no	E113K_1	WT_1	NOTEST	0	0	0	0	1	1	no		NM_000128	0	0	0	0	0	0	0	0	0	0	0	0	0	0	0	0
NM_000129	F13A1	chr6:6144083-6320662	E113K_0	WT_0	NOTEST	0	0	0	0	1	1	no	E113K_1	WT_1	NOTEST	0	0	0	0	1	1	no		NM_000129	0	0	0	0	0	0	0	0	0	0	0	0	0	0	0	0
NM_000130	F5	chr1:169511950-169586481	E113K_0	WT_0	NOTEST	0	0	0	0	1	1	no	E113K_1	WT_1	NOTEST	0	0	0	0	1	1	no		NM_000130	0	0	0	0	0	0	0	0	0	0	0	0	0	0	0	0
NM_000131	F7	chr13:113105787-113120685	E113K_0	WT_0	NOTEST	2.75943e-06	3.29139e-06	0.254327	0	1	1	no	E113K_1	WT_1	NOTEST	1.83203e-06	1.97904e-06	0.111356	0	1	1	no		NM_000131	5.71472e-06	0	0	5.32299e-06	4.09017e-06	4.1238e-06	4.95158e-06	0	0	0	3.42782e-06	3.90032e-06	3.77986e-06	4.13631e-06	0	0
NM_000132	F8	chrX:154835788-155022723	E113K_0	WT_0	NOTEST	0.0223234	0.0143661	-0.63589	0	1	1	no	E113K_1	WT_1	NOTEST	0.0224483	0.032406	0.529655	0	1	1	no		NM_000132	0.0423906	0.0469031	0	0	0	0	0.0210484	0.036416	0.0420425	0.01863	0	0.0291207	0	0.0332193	0.0363603	0.0600445
NM_000133	F9	chrX:139530735-139563459	E113K_0	WT_0	NOTEST	0	0	0	0	1	1	no	E113K_1	WT_1	NOTEST	0	0	0	0	1	1	no		NM_000133	0	0	0	0	0	0	0	0	0	0	0	0	0	0	0	0
NM_000134	FABP2	chr4:119317249-119322138	E113K_0	WT_0	NOTEST	0	0	0	0	1	1	no	E113K_1	WT_1	NOTEST	0	0	0	0	1	1	no		NM_000134	0	0	0	0	0	0	0	0	0	0	0	0	0	0	0	0
NM_000135	FANCA	chr16:89707133-89816647	E113K_0	WT_0	OK	5.0991	5.0462	-0.0150469	-0.0271274	0.9559	0.999067	no	E113K_1	WT_1	OK	5.9346	5.23358	-0.181353	-0.340618	0.4958	0.999067	no		NM_000135	6.01811	5.8894	3.86911	4.6198	5.11177	4.13551	4.95719	5.98032	7.49743	6.42935	4.56797	5.24363	5.16769	4.2799	4.70873	6.77799
NM_000136	FANCC	chr9:95099053-95317709	E113K_0	WT_0	OK	7.63877	3.63658	-1.07076	-1.74514	0.0016	0.12948	no	E113K_1	WT_1	OK	6.93464	4.50083	-0.623629	-0.921396	0.0755	0.999067	no		NM_000136	8.03363	10.1491	7.04524	5.32716	4.41117	3.30141	4.22722	2.60652	9.98507	7.7949	6.08322	3.87539	5.55577	6.27311	2.09194	4.08253
NM_000137	FAH	chr15:80152788-80186949	E113K_0	WT_0	OK	0.546403	3.13417	2.52004	0.712308	0.34505	0.999067	no	E113K_1	WT_1	NOTEST	1.04031	0.743106	-0.485375	0	1	1	no		NM_000137	0.00127141	0.00570923	0.00217342	2.17646	0.0192596	0.0114603	8.78158	3.72437	0.0403714	0.12551	3.99298	0.00238626	2.95625	0.00359955	0.00349745	0.00908123
NM_000138	FBN1	chr15:48408312-48645709	E113K_0	WT_0	OK	4.62157	4.46932	-0.0483276	-0.125074	0.80025	0.999067	no	E113K_1	WT_1	OK	4.48608	4.64945	0.0516045	0.133152	0.78725	0.999067	no		NM_000138	3.88173	4.05184	4.81272	5.74	2.50441	2.44196	6.45064	6.48027	3.52254	3.87707	5.43815	5.10654	2.54778	2.33309	7.00616	6.71075
NM_000139	MS4A2	chr11:60088663-60098467	E113K_0	WT_0	NOTEST	0	0	0	0	1	1	no	E113K_1	WT_1	NOTEST	0	0	0	0	1	1	no		NM_000139	0	0	0	0	0	0	0	0	0	0	0	0	0	0	0	0
NM_000140	FECH	chr18:57544376-57586702	E113K_0	WT_0	OK	2.66746	2.95364	0.147028	0.262677	0.5957	0.999067	no	E113K_1	WT_1	OK	2.32284	3.33143	0.520254	0.954529	0.057	0.999067	no		NM_000140	2.93882	3.23238	1.81076	2.68787	3.00622	2.56395	3.11267	3.1317	2.13232	2.18875	2.33636	2.63392	3.05507	3.58627	3.35405	3.33035
NM_000141	FGFR2	chr10:121478329-121598458	E113K_0	WT_0	NOTEST	0	0	0	0	1	1	no	E113K_1	WT_1	NOTEST	0	0	0	0	1	1	no		NM_000141	0	0	0	0	0	0	0	0	0	0	0	0	0	0	0	0
NM_000142	FGFR3	chr4:1793292-1808872	E113K_0	WT_0	NOTEST	0.0647706	0.020635	-1.65025	0	1	1	no	E113K_1	WT_1	NOTEST	0.257799	0.154266	-0.740827	0	1	1	no		NM_000142	0.256559	0.00123751	6.82153e-06	0.00127876	0	1.44763e-05	1.42593e-05	0.0825113	0.389493	0	0.320286	0.321416	0.430467	0.185414	7.07886e-06	0.00117445
NM_000143	FH	chr1:241497556-241519785	E113K_0	WT_0	OK	82.2091	77.7826	-0.0798523	-0.242478	0.6343	0.999067	no	E113K_1	WT_1	OK	94.4265	83.1247	-0.183916	-0.565345	0.25475	0.999067	no		NM_000143	82.024	83.6524	80.4375	82.7227	70.8294	77.9524	82.444	79.9045	93.0557	94.9989	94.3626	95.289	77.3463	81.4548	82.9839	90.7136
NM_000144	FXN	chr9:69035751-69079076	E113K_0	WT_0	OK	5.81568	1.98822	-1.54847	-3.06194	5e-05	0.00928947	yes	E113K_1	WT_1	OK	6.64223	2.25603	-1.55788	-3.19141	5e-05	0.00928947	yes		NM_000144	9.05807	9.21748	2.40299	2.58418	2.58159	2.27762	1.34139	1.75228	10.2285	10.4339	2.73852	3.168	2.63504	2.80357	1.61352	1.97198
NM_000145	FSHR	chr2:48962156-49154515	E113K_0	WT_0	NOTEST	0	0	0	0	1	1	no	E113K_1	WT_1	NOTEST	0	0	0	0	1	1	no		NM_000145	0	0	0	0	0	0	0	0	0	0	0	0	0	0	0	0
NM_000146	FTL	chr19:48965308-48966879	E113K_0	WT_0	OK	1794.75	1609.09	-0.157538	-0.49739	0.31745	0.999067	no	E113K_1	WT_1	OK	1681.26	1629.02	-0.0455382	-0.144237	0.77265	0.999067	no		NM_000146	1706.17	1703.94	1932.53	1836.34	1400.23	1425.46	1724.39	1886.26	1753.88	1653.33	1607.77	1710.06	1463.88	1472.46	1749.59	1830.15
NM_000147	FUCA1	chr1:23845080-23868369	E113K_0	WT_0	OK	24.765	32.5252	0.393257	1.02442	0.0369	0.85267	no	E113K_1	WT_1	OK	19.0702	24.4972	0.361294	0.89321	0.0654	0.999067	no		NM_000147	25.8967	20.3519	27.1168	25.6946	19.1953	19.7799	46.6125	44.5132	16.4292	15.1735	21.5019	23.1764	13.8981	16.5377	34.4474	33.1057
NM_000148	FUT1	chr19:48748010-48755390	E113K_0	WT_0	NOTEST	6.76687e-05	5.91129e-05	-0.195016	0	1	1	no	E113K_1	WT_1	NOTEST	6.75047e-05	6.73557e-05	-0.00318759	0	1	1	no		NM_000148	6.57931e-05	6.79093e-05	6.85362e-05	6.84363e-05	6.72597e-05	6.59526e-05	6.85715e-05	3.46679e-05	6.84934e-05	6.70147e-05	6.692e-05	6.75908e-05	6.74083e-05	6.72529e-05	6.56889e-05	6.90728e-05
NM_000149	FUT3	chr19:5842887-5858239	E113K_0	WT_0	NOTEST	0	0	0	0	1	1	no	E113K_1	WT_1	NOTEST	0	0	0	0	1	1	no		NM_000149	0	0	0	0	0	0	0	0	0	0	0	0	0	0	0	0
NM_000150	FUT6	chr19:5830407-5839731	E113K_0	WT_0	NOTEST	0	0	0	0	1	1	no	E113K_1	WT_1	NOTEST	0	0	0	0	1	1	no		NM_000150	0	0	0	0	0	0	0	0	0	0	0	0	0	0	0	0
NM_000151	G6PC	chr17:42900798-42914438	E113K_0	WT_0	NOTEST	0	0	0	0	1	1	no	E113K_1	WT_1	NOTEST	0	0	0	0	1	1	no		NM_000151	0	0	0	0	0	0	0	0	0	0	0	0	0	0	0	0
NM_000152	GAA	chr17:80101580-80119881	E113K_0	WT_0	NOTEST	0.568564	0	#NAME?	0	1	1	no	E113K_1	WT_1	NOTEST	0.253835	0	#NAME?	0	1	1	no		NM_000152	0	0.804976	0.762308	0.706971	0	0	0	0	0	0.647474	0.367866	0	0	0	0	0
NM_000153	GALC	chr14:87933013-87993665	E113K_0	WT_0	OK	24.1809	35.2982	0.545729	1.58394	0.00145	0.121159	no	E113K_1	WT_1	OK	23.9202	35.3318	0.562739	1.61311	0.00075	0.0758274	no		NM_000153	18.7927	18.9782	30.1731	28.7796	29.0676	28.2726	41.9758	41.8768	16.838	15.3789	31.1946	32.2691	31.1491	31.5588	39.1617	39.4576
NM_000154	GALK1	chr17:75757893-75765192	E113K_0	WT_0	OK	7.79319	7.80327	0.00186459	0.00315414	0.9913	0.999067	no	E113K_1	WT_1	OK	8.88407	6.71446	-0.40395	-0.67828	0.1709	0.999067	no		NM_000154	7.61494	7.06473	9.42947	7.06363	6.06442	4.65673	9.54125	10.9507	9.67643	9.38693	7.77377	8.69917	4.3387	4.67905	10.1165	7.72356
NM_000155	GALT	chr9:34646588-34651035	E113K_0	WT_0	OK	4.99422	4.60565	-0.116853	-0.154277	0.76055	0.999067	no	E113K_1	WT_1	OK	5.40442	4.75375	-0.185074	-0.259514	0.603	0.999067	no		NM_000155	3.87282	4.06624	5.1372	6.9006	3.42098	3.39152	5.31953	6.29057	7.40052	5.21175	4.38073	4.62469	3.69506	4.19452	5.76297	5.36245
NM_000156	GAMT	chr19:1397025-1401542	E113K_0	WT_0	OK	14.5239	13.5922	-0.0956431	-0.171695	0.73525	0.999067	no	E113K_1	WT_1	OK	15.1357	13.9398	-0.11875	-0.213091	0.6703	0.999067	no		NM_000156	9.13433	14.6255	17.7674	16.5681	15.0186	14.0191	11.5952	13.736	13.1333	13.2604	16.4284	17.7208	14.8725	16.7772	13.1894	10.9199
NM_000157	GBA	chr1:155234451-155244627	E113K_0	WT_0	OK	15.5633	19.1997	0.302935	0.531506	0.28505	0.999067	no	E113K_1	WT_1	OK	14.7063	18.3505	0.319388	0.55165	0.26265	0.999067	no		NM_000157	18.9254	11.0409	15.6263	16.6608	19.1832	15.2321	22.0421	20.3415	14.3143	11.6376	15.2714	17.6019	11.7208	18.8279	23.0621	19.7913
NM_000157_2	GBA	chr1_GL383519v1_alt:0-3426	E113K_0	WT_0	NOTEST	0	0	0	0	1	1	no	E113K_1	WT_1	NOTEST	0	0	0	0	1	1	no		NM_000157_2	0	0	0	0	0	0	0	0	0	0	0	0	0	0	0	0
NM_000157_3	GBA	chr1_GL383519v1_alt:39474-49650	E113K_0	WT_0	NOTEST	0	0	0	0	1	1	no	E113K_1	WT_1	NOTEST	0	0	0	0	1	1	no		NM_000157_3	0	0	0	0	0	0	0	0	0	0	0	0	0	0	0	0
NM_000158	GBE1	chr3:81489704-81761645	E113K_0	WT_0	OK	94.4294	81.1217	-0.219149	-0.700114	0.1533	0.999067	no	E113K_1	WT_1	OK	77.4271	74.9874	-0.0461908	-0.146547	0.7714	0.999067	no		NM_000158	99.4927	105.334	85.591	87.2996	85.7335	86.2132	76.2502	76.2898	78.6463	76.7452	77.4254	76.8915	79.1914	77.0971	70.6219	73.039
NM_000159	GCDH	chr19:12891128-12919293	E113K_0	WT_0	OK	6.90717	7.62332	0.142326	0.253552	0.608	0.999067	no	E113K_1	WT_1	OK	9.55406	8.22114	-0.216775	-0.410251	0.40725	0.999067	no		NM_000159	7.4086	5.59895	6.6572	7.96392	7.07285	7.34926	7.77155	8.29964	9.18037	10.1851	9.6197	9.23103	8.14396	9.02659	7.99429	7.71972
NM_000160	GCGR	chr17:81804149-81814008	E113K_0	WT_0	NOTEST	0	0	0	0	1	1	no	E113K_1	WT_1	NOTEST	0	0	0	0	1	1	no		NM_000160	0	0	0	0	0	0	0	0	0	0	0	0	0	0	0	0
NM_000161	GCH1	chr14:54842005-54902826	E113K_0	WT_0	OK	7.3631	9.04399	0.296645	0.633733	0.20095	0.999067	no	E113K_1	WT_1	OK	7.58469	9.50605	0.325755	0.708527	0.1531	0.999067	no		NM_000161	7.80224	7.1791	8.25003	6.22105	10.5248	10.1637	7.31357	8.17385	7.69481	8.73385	6.04823	7.8619	9.90792	9.85823	9.17982	9.07824
NM_000162	GCK	chr7:44143212-44189439	E113K_0	WT_0	NOTEST	0	0	0	0	1	1	no	E113K_1	WT_1	NOTEST	0.00961042	0	#NAME?	0	1	1	no		NM_000162	0	0	0	0	0	0	0	0	0	0	0	0.0384417	0	0	0	0
NM_000163	GHR	chr5:42423438-42721878	E113K_0	WT_0	NOTEST	0	0	0	0	1	1	no	E113K_1	WT_1	NOTEST	0	0	0	0	1	1	no		NM_000163	0	0	0	0	0	0	0	0	0	0	0	0	0	0	0	0
NM_000164	GIPR	chr19:45668220-45683722	E113K_0	WT_0	NOTEST	0.000293523	0.000228424	-0.361762	0	1	1	no	E113K_1	WT_1	NOTEST	0.000293541	0.000226646	-0.373122	0	1	1	no		NM_000164	0.000287414	0.000299258	0.000286032	0.000301388	0.000302471	0.000296959	1.90806e-05	0.000295183	0.00029094	0.000299675	0.000290648	0.000292901	0	0.000290689	0.000308312	0.000307581
NM_000165	GJA1	chr6:121435645-121449727	E113K_0	WT_0	OK	3.60043	3.56556	-0.0140427	-0.0230262	0.9631	0.999067	no	E113K_1	WT_1	OK	4.73534	3.84086	-0.30204	-0.516858	0.2928	0.999067	no		NM_000165	1.27821	3.10231	4.98839	5.03282	7.19873	6.47844	0.246401	0.338645	2.81678	3.0411	6.00196	7.08153	7.50068	7.03616	0.545823	0.280774
NM_000166	GJB1	chrX:71215211-71225516	E113K_0	WT_0	NOTEST	0	0	0	0	1	1	no	E113K_1	WT_1	NOTEST	0	0	0	0	1	1	no		NM_000166	0	0	0	0	0	0	0	0	0	0	0	0	0	0	0	0
NM_000167	GK	chrX:30653358-30731460	E113K_0	WT_0	NOTEST	0.171962	0.173531	0.0131001	0	1	1	no	E113K_1	WT_1	NOTEST	0.174762	0.120741	-0.533477	0	1	1	no		NM_000167	0	0.444323	0.243525	0	4.11545e-05	0	0	0.694081	0.473106	0	0	0.22594	6.56208e-05	1.71995e-05	0.131784	0.351096
NM_000168	GLI3	chr7:41960949-42237209	E113K_0	WT_0	OK	5.86309	6.06248	0.0482477	0.12595	0.797	0.999067	no	E113K_1	WT_1	OK	5.99989	6.06512	0.0155996	0.0408775	0.9321	0.999067	no		NM_000168	4.5059	4.46088	7.26428	7.22129	7.26349	7.22567	5.25382	4.50694	4.39085	4.51668	7.79853	7.29351	6.70391	6.63379	5.22008	5.7027
NM_000169	GLA	chrX:101391010-101414140	E113K_0	WT_0	OK	37.2143	39.9162	0.101114	0.0935324	0.8548	0.999067	no	E113K_1	WT_1	OK	40.528	44.4169	0.132189	0.124035	0.80565	0.999067	no		NM_000169	41.1689	38.9768	34.5831	34.1286	39.418	37.2643	41.6402	41.3422	47.6607	40.9941	38.7835	34.6737	38.5115	37.5827	48.5054	53.0679
NM_000170	GLDC	chr9:6532463-6645692	E113K_0	WT_0	NOTEST	0.0194928	0.0345565	0.826017	0	1	1	no	E113K_1	WT_1	NOTEST	0.0327073	0.0077465	-2.078	0	1	1	no		NM_000170	0.0779712	0	0	0	0.0370601	0.067592	0	0.0335738	0.0391804	0.068893	0.0227558	0	0	0.030986	0	0
NM_000171	GLRA1	chr5:151822512-151924851	E113K_0	WT_0	NOTEST	0	0	0	0	1	1	no	E113K_1	WT_1	NOTEST	0	0	0	0	1	1	no		NM_000171	0	0	0	0	0	0	0	0	0	0	0	0	0	0	0	0
NM_000172	GNAT1	chr3:50191609-50197696	E113K_0	WT_0	NOTEST	0	0	0	0	1	1	no	E113K_1	WT_1	NOTEST	0	0	0	0	1	1	no		NM_000172	0	0	0	0	0	0	0	0	0	0	0	0	0	0	0	0
NM_000173	GP1BA	chr17:4932276-4935023	E113K_0	WT_0	NOTEST	0.114199	0.110386	-0.048987	0	1	1	no	E113K_1	WT_1	NOTEST	0.10078	0.124488	0.304798	0	1	1	no		NM_000173	0.0618061	0.205353	0.129369	0.0602657	0.0587852	0.214356	0.0619885	0.106414	0.124285	0.163883	0.0722756	0.0426756	0.0551342	0.0491678	0.158324	0.235324
NM_000174	GP9	chr3:129060766-129062411	E113K_0	WT_0	NOTEST	0	0	0	0	1	1	no	E113K_1	WT_1	NOTEST	0	0	0	0	1	1	no		NM_000174	0	0	0	0	0	0	0	0	0	0	0	0	0	0	0	0
NM_000175	GPI	chr19:34364739-34402413	E113K_0	WT_0	OK	77.905	88.0415	0.176467	0.554378	0.26635	0.999067	no	E113K_1	WT_1	OK	82.0795	96.434	0.23252	0.734517	0.1419	0.999067	no		NM_000175	78.7632	74.1532	78.4998	80.2039	99.8369	101.127	78.7257	72.4766	82.1287	81.6824	81.3695	83.1373	108.892	113.734	81.3657	81.7441
NM_000177	GSN	chr9:121178132-121332842	E113K_0	WT_0	OK	1.48882	0.502201	-1.56783	-0.35317	0.6075	0.999067	no	E113K_1	WT_1	OK	1.42261	0.748883	-0.92573	-0.284597	0.7133	0.999067	no		NM_000177	1.16682	0	3.65803	1.13042	0	2.00881	0	0	2.3402	2.00357	1.34668	0	2.07543	0.920107	0	0
NM_000178	GSS	chr20:34928431-35092815	E113K_0	WT_0	OK	55.3563	64.5065	0.220698	0.447164	0.36855	0.999067	no	E113K_1	WT_1	OK	58.2326	64.5778	0.149211	0.31593	0.52435	0.999067	no		NM_000178	56.0523	53.5447	56.5711	55.257	62.884	61.2585	69.2529	64.6308	59.1712	60.3547	54.5918	58.8127	65.0111	62.7858	64.2395	66.2748
NM_000179	MSH6	chr2:47783081-47906498	E113K_0	WT_0	OK	43.7949	38.696	-0.178578	-0.381691	0.4484	0.999067	no	E113K_1	WT_1	OK	48.5215	41.4118	-0.228581	-0.434096	0.38945	0.999067	no		NM_000179	49.0567	55.0166	37.4544	33.652	37.9244	36.4008	41.4154	39.0435	59.385	57.0636	36.4496	41.1877	32.9091	34.439	48.9163	49.383
NM_000180	GUCY2D	chr17:8002614-8020342	E113K_0	WT_0	NOTEST	0	0	0	0	1	1	no	E113K_1	WT_1	NOTEST	0	0	0	0	1	1	no		NM_000180	0	0	0	0	0	0	0	0	0	0	0	0	0	0	0	0
NM_000181	GUSB	chr7:65960685-65982213	E113K_0	WT_0	OK	26.9678	27.959	0.0520741	0.13344	0.79155	0.999067	no	E113K_1	WT_1	OK	28.7447	27.861	-0.0450489	-0.115462	0.81395	0.999067	no		NM_000181	35.2281	32.086	19.5223	21.0348	16.5464	20.9246	37.5417	36.8232	34.5757	33.516	22.9932	23.8938	18.4383	20.0578	34.762	38.1858
NM_000182	HADHA	chr2:26190634-26244632	E113K_0	WT_0	OK	103.527	106.346	0.0387551	0.124735	0.80125	0.999067	no	E113K_1	WT_1	OK	103.216	104.393	0.0163623	0.0526544	0.9134	0.999067	no		NM_000182	93.0782	97.4368	113.461	110.133	101.651	100.759	112.256	110.718	96.5326	93.0069	109.822	113.502	99.2552	100.733	106.812	110.772
NM_000183	HADHB	chr2:26244747-26290465	E113K_0	WT_0	OK	70.1086	80.5596	0.200464	0.601406	0.22085	0.999067	no	E113K_1	WT_1	OK	72.4824	81.6103	0.171119	0.513679	0.3011	0.999067	no		NM_000183	63.3218	63.8706	77.3331	75.9091	74.3121	79.4859	83.0584	85.3819	65.786	61.6644	79.9811	82.4983	79.3122	75.8717	86.6414	84.6158
NM_000184	HBG2	chr11:5253187-5254781	E113K_0	WT_0	NOTEST	0	0.102765	inf	0	1	1	no	E113K_1	WT_1	NOTEST	0	0	0	0	1	1	no		NM_000184	0	0	0	0	0	0	0	0.411062	0	0	0	0	0	0	0	0
NM_000185	SERPIND1	chr22:20707690-20858812	E113K_0	WT_0	NOTEST	0.11375	0.113617	-0.00168981	0	1	1	no	E113K_1	WT_1	NOTEST	0.0963113	0.063162	-0.608647	0	1	1	no		NM_000185	0.2158	0.2392	0	0	0	0.0625476	0.144318	0.247601	0.144758	0.190716	0	0.0497707	0	0	0.184194	0.0684539
NM_000186	CFH	chr1:196651877-196747504	E113K_0	WT_0	OK	3.83083	1.078	-1.8293	-2.4629	5e-05	0.00928947	yes	E113K_1	WT_1	OK	1.6833	0.583692	-1.52801	-1.70385	0.0014	0.117662	no		NM_000186	7.08614	5.74312	1.48423	1.00981	0.426116	0.323829	1.45403	2.10803	3.14676	2.87528	0.426116	0.28504	0.0999999	0.246253	1.06442	0.924096
NM_000187	HGD	chr3:120628171-120682239	E113K_0	WT_0	NOTEST	0	0	0	0	1	1	no	E113K_1	WT_1	NOTEST	0	0	0	0	1	1	no		NM_000187	0	0	0	0	0	0	0	0	0	0	0	0	0	0	0	0
NM_000188	HK1	chr10:69269999-69401881	E113K_0	WT_0	OK	84.3916	112.693	0.417229	0.994038	0.0507	0.986354	no	E113K_1	WT_1	OK	89.3095	105.54	0.24091	0.566721	0.25225	0.999067	no		NM_000188	94.8008	61.6938	92.3413	88.7303	105.153	104.734	109.501	131.384	101.264	96.7308	87.6075	71.6353	110.315	109.061	99.3297	103.456
NM_000189	HK2	chr2:74834126-74893358	E113K_0	WT_0	OK	6.0671	6.56619	0.11405	0.169106	0.7332	0.999067	no	E113K_1	WT_1	OK	7.46882	7.77846	0.0586041	0.0907902	0.85685	0.999067	no		NM_000189	7.48564	5.66159	5.35644	5.76473	5.99308	8.53606	6.30919	5.42643	8.30869	6.60629	8.48706	6.47322	9.48861	6.24666	7.74289	7.63566
NM_000190	HMBS	chr11:119084876-119093549	E113K_0	WT_0	OK	30.3932	28.9177	-0.0717964	-0.163937	0.7381	0.999067	no	E113K_1	WT_1	OK	32.6687	31.0453	-0.0735328	-0.180447	0.7153	0.999067	no		NM_000190	25.1716	29.3687	32.0482	34.9842	25.6932	30.7885	27.9919	31.1971	31.3358	28.3333	36.6046	34.401	28.9286	31.1132	33.2406	30.8988
NM_000191	HMGCL	chr1:23801876-23825459	E113K_0	WT_0	OK	9.39995	10.3283	0.135876	0.250303	0.62065	0.999067	no	E113K_1	WT_1	OK	8.12676	7.40488	-0.134203	-0.231657	0.6473	0.999067	no		NM_000191	9.23359	9.29449	9.38127	9.69044	9.45831	11.2029	11.0446	9.60739	7.20836	7.32755	7.79878	10.1723	7.52618	7.61445	7.55195	6.92695
NM_000192	TBX5	chr12:114353929-114412832	E113K_0	WT_0	NOTEST	0	0	0	0	1	1	no	E113K_1	WT_1	NOTEST	0	0	0	0	1	1	no		NM_000192	0	0	0	0	0	0	0	0	0	0	0	0	0	0	0	0
NM_000193	SHH	chr7:155799979-155812463	E113K_0	WT_0	NOTEST	0.186074	0.339978	0.869566	0	1	1	no	E113K_1	WT_1	NOTEST	0.175023	0.430432	1.29824	0	1	1	no		NM_000193	0.220118	0.208764	0.131487	0.183925	0.149436	0.272579	0.314973	0.622924	0.189588	0.222251	0.201787	0.0864684	0.505159	0.274843	0.402948	0.538778
NM_000194	HPRT1	chrX:134460164-134500668	E113K_0	WT_0	OK	85.8249	91.3201	0.0895356	0.251369	0.61855	0.999067	no	E113K_1	WT_1	OK	90.7935	102.225	0.171084	0.487241	0.33415	0.999067	no		NM_000194	119.311	123.652	52.8758	47.4618	64.3294	64.4456	119.485	117.02	114.945	129.224	57.8231	61.1819	70.2147	69.8161	125.781	143.088
NM_000195	HPS1	chr10:98416197-98453805	E113K_0	WT_0	NOTEST	0.172312	0.0418635	-2.04126	0	1	1	no	E113K_1	WT_1	NOTEST	4.32799e-05	0.0580552	10.3895	0	1	1	no		NM_000195	0.68925	0	0	0	0	0	0.167454	0	0	0	0.000173119	0	0.232221	0	0	0
NM_000196	HSD11B2	chr16:67431120-67437551	E113K_0	WT_0	NOTEST	0.0648931	0.0612904	-0.082404	0	1	1	no	E113K_1	WT_1	NOTEST	0.14912	0.0757535	-0.977092	0	1	1	no		NM_000196	0.0858713	0	0.0899535	0.0837477	0.245162	0	0	0	0.172758	0.0759236	0.0502995	0.2975	0.229718	0	0.0732962	0
NM_000197	HSD17B3	chr9:96235305-96302176	E113K_0	WT_0	NOTEST	0.199932	0.0747584	-1.4192	0	1	1	no	E113K_1	WT_1	NOTEST	0.327519	0.0339948	-3.26819	0	1	1	no		NM_000197	0	0.177168	0	0.622559	0	0.1384	0.160634	0	0	0	0.751535	0.558542	0	0	0.135979	0
NM_000198	HSD3B2	chr1:119414930-119423039	E113K_0	WT_0	NOTEST	0	0	0	0	1	1	no	E113K_1	WT_1	NOTEST	0.0250067	0	#NAME?	0	1	1	no		NM_000198	0	0	0	0	0	0	0	0	0.100027	0	0	0	0	0	0	0
NM_000199	SGSH	chr17:80170029-80220333	E113K_0	WT_0	OK	3.04059	3.91476	0.364574	0.304193	0.48505	0.999067	no	E113K_1	WT_1	OK	3.39911	2.82068	-0.269113	-0.230495	0.68385	0.999067	no		NM_000199	4.17713e-05	1.37825	3.11433	7.66974	3.28872	3.63144	4.52672	4.21217	0.000240863	1.91285	4.71548	6.96785	4.87208	2.96796	2.89701	0.545658
NM_000200	HTN3	chr4:70028458-70036538	E113K_0	WT_0	NOTEST	0	0	0	0	1	1	no	E113K_1	WT_1	NOTEST	0	0	0	0	1	1	no		NM_000200	0	0	0	0	0	0	0	0	0	0	0	0	0	0	0	0
NM_000200_2	HTN3	chr4_KQ090015v1_alt:68594-76674	E113K_0	WT_0	NOTEST	0	0	0	0	1	1	no	E113K_1	WT_1	NOTEST	0	0	0	0	1	1	no		NM_000200_2	0	0	0	0	0	0	0	0	0	0	0	0	0	0	0	0
NM_000201	ICAM1	chr19:10271119-10286615	E113K_0	WT_0	OK	58.9048	103.273	0.810008	2.56468	5e-05	0.00928947	yes	E113K_1	WT_1	OK	43.8065	96.7291	1.14281	3.55662	5e-05	0.00928947	yes		NM_000201	58.1246	54.9813	59.0898	63.4236	94.6857	99.7621	111.397	107.248	38.8839	39.7147	45.7675	50.86	91.4965	100.232	98.4024	96.7856
NM_000202	IDS	chrX:149476987-149505306	E113K_0	WT_0	OK	17.4814	19.5757	0.163243	0.337714	0.4465	0.999067	no	E113K_1	WT_1	OK	19.7385	17.7994	-0.149185	-0.354076	0.46685	0.999067	no		NM_000202	18.4054	29.3261	10.3631	11.8312	9.44679	10.275	29.5877	28.9935	29.7148	27.0865	12.1964	9.9563	9.97228	10.4938	28.2087	22.5228
NM_000203	IDUA	chr4:979074-1004564	E113K_0	WT_0	OK	0.761978	1.27973	0.748018	0.551027	0.22595	0.999067	no	E113K_1	WT_1	NOTEST	0.727918	0.551227	-0.401129	0	1	1	no		NM_000203	1.38661	0.000380628	0.916343	0.744581	1.00383	1.20317	1.68519	1.22673	0.697373	0.839166	0.769092	0.606039	0.269389	0.471902	0.559934	0.903683
NM_000204	CFI	chr4:109730981-109802225	E113K_0	WT_0	NOTEST	0	0.0180018	inf	0	1	1	no	E113K_1	WT_1	NOTEST	0.0475764	0	#NAME?	0	1	1	no		NM_000204	0	0	0	0	0	0	0.0720073	0	0	0.190306	0	0	0	0	0	0
NM_000206	IL2RG	chrX:71107405-71111631	E113K_0	WT_0	NOTEST	0.147341	0.430474	1.54676	0	1	1	no	E113K_1	WT_1	NOTEST	0.0988486	0.690975	2.80534	0	1	1	no		NM_000206	0.111137	0.369817	0	0.108411	0.317485	0.192804	0.446806	0.764801	0	0.0982978	0.065223	0.231874	0.198126	0.442914	0.853426	1.26944
NM_000207	INS	chr11:2129111-2161209	E113K_0	WT_0	NOTEST	0	0	0	0	1	1	no	E113K_1	WT_1	NOTEST	0	0	0	0	1	1	no		NM_000207	0	0	0	0	0	0	0	0	0	0	0	0	0	0	0	0
NM_000208	INSR	chr19:7112264-7294414	E113K_0	WT_0	OK	1.46441	1.56407	0.0949875	0.0585275	0.91045	0.999067	no	E113K_1	WT_1	OK	0.70546	1.40199	0.990841	0.58175	0.2986	0.999067	no		NM_000208	3.45158	1.53024	0.875555	0.000250709	0.000153877	1.45666	3.23857	1.56089	1.09503	1.0027	0.723589	0.00051734	0.589823	0.000351642	3.30305	1.71474
NM_000209	PDX1	chr13:27919999-27926313	E113K_0	WT_0	NOTEST	0	0	0	0	1	1	no	E113K_1	WT_1	NOTEST	0	0	0	0	1	1	no		NM_000209	0	0	0	0	0	0	0	0	0	0	0	0	0	0	0	0
NM_000210	ITGA6	chr2:172427335-172506458	E113K_0	WT_0	OK	23.7307	41.2907	0.799063	1.27022	0.01865	0.607444	no	E113K_1	WT_1	OK	30.6586	58.8022	0.939578	1.82442	0.00025	0.0330552	yes		NM_000210	25.7837	27.0395	26.9294	15.1701	35.7279	33.9564	51.6629	43.8156	26.7052	26.6294	34.4596	34.8401	40.293	43.7731	75.3674	75.7753
NM_000211	ITGB2	chr21:44885953-44929680	E113K_0	WT_0	OK	0.300637	1.46682	2.28659	0.789152	0.0974	0.999067	no	E113K_1	WT_1	NOTEST	0.175118	0.818559	2.22476	0	1	1	no		NM_000211	0.598921	0.603367	0	0.000260555	1.36634	0.42412	2.49772	1.57909	0.217892	0.481016	0.00156453	0	2.02042	0.428815	5.94173e-05	0.824939
NM_000212	ITGB3	chr17:47253841-47323901	E113K_0	WT_0	OK	2.09295	3.07237	0.553817	1.02176	0.0434	0.921939	no	E113K_1	WT_1	OK	1.38631	2.82272	1.02584	1.7271	0.001	0.092597	no		NM_000212	2.14378	2.339	2.14751	1.7415	2.71661	3.0713	3.75753	2.74405	1.34632	0.657616	1.94515	1.59616	2.84342	3.59581	2.18755	2.66413
NM_000213	ITGB4	chr17:75721458-75757818	E113K_0	WT_0	NOTEST	0.0506131	0.055754	0.139565	0	1	1	no	E113K_1	WT_1	NOTEST	0.104527	0	#NAME?	0	1	1	no		NM_000213	0	0	0	0.202452	0	0	0.223016	0	0	0	0	0.418106	0	0	0	0
NM_000214	JAG1	chr20:10637683-10673999	E113K_0	WT_0	OK	4.29123	4.99378	0.21874	0.491129	0.31805	0.999067	no	E113K_1	WT_1	OK	4.78275	4.97379	0.0565031	0.131237	0.796	0.999067	no		NM_000214	4.17117	4.39971	4.40987	4.18417	6.77532	7.10484	3.25399	2.84098	4.58066	4.34888	5.00544	5.19604	5.95264	6.16441	3.85382	3.92428
NM_000215	JAK3	chr19:17824783-17848032	E113K_0	WT_0	NOTEST	0.0619889	0.0555468	-0.158308	0	1	1	no	E113K_1	WT_1	NOTEST	0.0893358	0.0120303	-2.89257	0	1	1	no		NM_000215	0.0532839	0.0294746	0.139227	0.0259705	0	0.115466	0.106721	0	0.107075	0.11768	0.0776823	0.0549066	0	0	0.0227614	0.0253598
NM_000216	ANOS1	chrX:8528873-8732137	E113K_0	WT_0	OK	4.51192	5.10243	0.177442	0.384716	0.4358	0.999067	no	E113K_1	WT_1	OK	5.41706	6.71489	0.309853	0.717204	0.146	0.999067	no		NM_000216	6.78709	8.1927	1.7492	1.3187	1.83025	2.5638	7.89782	8.11785	8.36234	8.46664	2.44629	2.39299	3.17234	3.20548	10.4418	10.0399
NM_000217	KCNA1	chr12:4909904-4918256	E113K_0	WT_0	NOTEST	0	0	0	0	1	1	no	E113K_1	WT_1	NOTEST	0	0	0	0	1	1	no		NM_000217	0	0	0	0	0	0	0	0	0	0	0	0	0	0	0	0
NM_000218	KCNQ1	chr11:2445007-2861569	E113K_0	WT_0	NOTEST	5.62693e-05	3.83008e-05	-0.554972	0	1	1	no	E113K_1	WT_1	NOTEST	5.82346e-05	3.6653e-05	-0.667948	0	1	1	no		NM_000218	0	7.88711e-05	7.12042e-05	7.50017e-05	7.62258e-05	7.69775e-05	0	0	8.25452e-05	0	7.35064e-05	7.68869e-05	7.62921e-05	7.03197e-05	0	0
NM_000218_2	KCNQ1	chr11_KI270831v1_alt:1030-93727	E113K_0	WT_0	NOTEST	0	0	0	0	1	1	no	E113K_1	WT_1	NOTEST	0	0	0	0	1	1	no		NM_000218_2	0	0	0	0	0	0	0	0	0	0	0	0	0	0	0	0
NM_000219	KCNE1	chr21:34446687-34512210	E113K_0	WT_0	NOTEST	0	0	0	0	1	1	no	E113K_1	WT_1	NOTEST	0	0	0	0	1	1	no		NM_000219	0	0	0	0	0	0	0	0	0	0	0	0	0	0	0	0
NM_000220	KCNJ1	chr11:128836314-128867373	E113K_0	WT_0	NOTEST	0.00956593	0	#NAME?	0	1	1	no	E113K_1	WT_1	NOTEST	0	0	0	0	1	1	no		NM_000220	0	0	0.0382637	0	0	0	0	0	0	0	0	0	0	0	0	0
NM_000221	KHK	chr2:27086771-27119128	E113K_0	WT_0	OK	2.38628	1.79865	-0.407854	-0.562748	0.25845	0.999067	no	E113K_1	WT_1	OK	2.98531	2.05704	-0.53731	-0.774338	0.1185	0.999067	no		NM_000221	2.47977	1.37334	3.21036	2.48167	1.24145	1.41458	1.89833	2.64023	3.01837	2.88404	2.74793	3.29093	1.33882	1.24609	2.78593	2.85734
NM_000222	KIT	chr4:54657927-54740715	E113K_0	WT_0	NOTEST	0	0	0	0	1	1	no	E113K_1	WT_1	NOTEST	0	0	0	0	1	1	no		NM_000222	0	0	0	0	0	0	0	0	0	0	0	0	0	0	0	0
NM_000223	KRT12	chr17_JH159146v1_alt:10570-16491	E113K_0	WT_0	NOTEST	0	0	0	0	1	1	no	E113K_1	WT_1	NOTEST	0	0	0	0	1	1	no		NM_000223	0	0	0	0	0	0	0	0	0	0	0	0	0	0	0	0
NM_000223_2	KRT12	chr17:40861302-40867223	E113K_0	WT_0	NOTEST	0	0	0	0	1	1	no	E113K_1	WT_1	NOTEST	0	0	0	0	1	1	no		NM_000223_2	0	0	0	0	0	0	0	0	0	0	0	0	0	0	0	0
NM_000224	KRT18	chr12:52897190-52952906	E113K_0	WT_0	OK	192.613	192.81	0.00147057	0.00290482	0.99575	0.999067	no	E113K_1	WT_1	OK	196.696	202.959	0.0452196	0.0896416	0.85595	0.999067	no		NM_000224	136.569	143.9	241.878	248.105	262.228	258.61	128.113	122.287	158.067	155.55	229.909	243.257	276.407	283.052	127.278	125.097
NM_000226	KRT9	chr17:41565836-41572059	E113K_0	WT_0	NOTEST	0	0	0	0	1	1	no	E113K_1	WT_1	NOTEST	0	0	0	0	1	1	no		NM_000226	0	0	0	0	0	0	0	0	0	0	0	0	0	0	0	0
NM_000227	LAMA3	chr18:23689452-23956222	E113K_0	WT_0	OK	2.18275	3.6715	0.750224	1.18097	0.01865	0.607444	no	E113K_1	WT_1	OK	2.60024	3.25675	0.324787	0.551375	0.2705	0.999067	no		NM_000227	2.1036	2.01106	2.55177	2.06455	2.92563	4.99588	3.24371	3.52076	2.0548	2.14409	3.26001	2.94207	3.53606	3.60181	2.93245	2.95668
NM_000228	LAMB3	chr1:209614872-209652425	E113K_0	WT_0	OK	97.5701	110.819	0.183692	0.522867	0.291	0.999067	no	E113K_1	WT_1	OK	107.016	123.18	0.202942	0.566619	0.2533	0.999067	no		NM_000228	106.32	102.621	91.7155	89.6231	96.694	92.616	124.375	129.59	125.576	118.507	89.0513	94.931	99.637	107.594	145.243	140.248
NM_000229	LCAT	chr16:67939749-67968694	E113K_0	WT_0	OK	1.27762	1.57367	0.300673	0.140941	0.82895	0.999067	no	E113K_1	WT_1	OK	1.56981	1.48085	-0.084165	-0.0397587	0.9422	0.999067	no		NM_000229	0.686924	1.65102	1.32067	1.45187	1.30832	1.09242	2.41679	1.47715	1.84365	1.62025	1.1425	1.67286	0.51022	1.18644	3.02803	1.19872
NM_000230	LEP	chr7:128241277-128257629	E113K_0	WT_0	NOTEST	0	0	0	0	1	1	no	E113K_1	WT_1	NOTEST	0	0	0	0	1	1	no		NM_000230	0	0	0	0	0	0	0	0	0	0	0	0	0	0	0	0
NM_000231	SGCG	chr13:23180920-23325165	E113K_0	WT_0	NOTEST	0.0252591	0.0240467	-0.0709611	0	1	1	no	E113K_1	WT_1	NOTEST	0.0148125	0	#NAME?	0	1	1	no		NM_000231	0.101036	0	0	0	0.096187	0	0	0	0	0	0.05925	0	0	0	0	0
NM_000232	SGCB	chr4:52020694-52038319	E113K_0	WT_0	OK	38.0905	22.7319	-0.744713	-2.16058	5e-05	0.00928947	yes	E113K_1	WT_1	OK	35.5838	23.7503	-0.583274	-1.69314	0.00085	0.083032	no		NM_000232	45.8611	45.6896	30.0117	30.7997	14.574	13.5595	31.409	31.3851	41.8714	40.8227	30.3706	29.2707	13.8984	14.6706	33.4791	32.9532
NM_000233	LHCGR	chr2:48529924-48776517	E113K_0	WT_0	NOTEST	0	0	0	0	1	1	no	E113K_1	WT_1	NOTEST	0	0	0	0	1	1	no		NM_000233	0	0	0	0	0	0	0	0	0	0	0	0	0	0	0	0
NM_000234	LIG1	chr19:48115444-48170603	E113K_0	WT_0	OK	10.1614	8.89339	-0.192295	-0.334839	0.51355	0.999067	no	E113K_1	WT_1	OK	12.4425	10.616	-0.229038	-0.46191	0.34925	0.999067	no		NM_000234	10.425	10.8605	10.936	8.42409	7.54656	5.89247	11.7183	10.4162	12.0941	10.9421	13.2674	13.4664	7.98728	10.2345	11.9047	12.3374
NM_000235	LIPA	chr10:89213568-89252039	E113K_0	WT_0	OK	111.455	139.054	0.319176	0.998055	0.0422	0.909658	no	E113K_1	WT_1	OK	84.4192	116.138	0.460197	1.44623	0.0031	0.205412	no		NM_000235	118.696	119.817	96.4928	110.815	118.958	125.47	158.443	153.344	85.3077	88.2701	80.1984	83.9007	104.103	100.518	128.31	131.622
NM_000236	LIPC	chr15:58431990-58569844	E113K_0	WT_0	NOTEST	0.0151435	0.0295903	0.966426	0	1	1	no	E113K_1	WT_1	NOTEST	0.0256799	0.0129309	-0.989813	0	1	1	no		NM_000236	0.0605739	0	0	0	0.0576116	0	0.0607495	0	0.0609021	0	0	0.0418174	0	0	0.0517237	0
NM_000237	LPL	chr8:19939252-19967259	E113K_0	WT_0	OK	7.21917	9.94016	0.461436	0.992864	0.0437	0.924573	no	E113K_1	WT_1	OK	6.59163	9.32661	0.500717	1.05767	0.03245	0.80523	no		NM_000237	10.7684	11.1305	3.50549	3.47222	2.94771	3.01488	16.0816	17.7165	9.85427	9.99638	3.4003	3.11558	2.84158	2.39808	16.0335	16.0333
NM_000238	KCNH2	chr7:150944955-150978321	E113K_0	WT_0	NOTEST	0	0	0	0	1	1	no	E113K_1	WT_1	NOTEST	0	0	0	0	1	1	no		NM_000238	0	0	0	0	0	0	0	0	0	0	0	0	0	0	0	0
NM_000239	LYZ	chr12:69348380-69354234	E113K_0	WT_0	NOTEST	0.891294	0.308338	-1.53139	0	1	1	no	E113K_1	WT_1	NOTEST	0.584006	0.354307	-0.720985	0	1	1	no		NM_000239	2.41637	1.1488	0	0	0.109579	0.199625	0.231338	0.69281	1.15811	1.01778	0	0.160138	0.205116	0	0.883535	0.328575
NM_000240	MAOA	chrX:43654906-43746824	E113K_0	WT_0	OK	3.63003	3.57137	-0.0235034	-0.0406916	0.93415	0.999067	no	E113K_1	WT_1	OK	3.75515	4.42734	0.237571	0.439176	0.37285	0.999067	no		NM_000240	5.57446	4.93096	1.76162	2.25309	1.31726	2.59272	4.80104	5.57447	6.47546	4.44301	1.86032	2.24181	3.08227	2.80828	6.52809	5.29072
NM_000242	MBL2	chr10:52765379-52771700	E113K_0	WT_0	NOTEST	0	0	0	0	1	1	no	E113K_1	WT_1	NOTEST	0	0	0	0	1	1	no		NM_000242	0	0	0	0	0	0	0	0	0	0	0	0	0	0	0	0
NM_000243	MEFV	chr16:3242027-3256627	E113K_0	WT_0	NOTEST	0.0432125	0.0194365	-1.15268	0	1	1	no	E113K_1	WT_1	NOTEST	0.0187291	6.68462e-06	-11.4522	0	1	1	no		NM_000243	0	1.43961e-05	0.0894494	0.0833863	0.040657	0.0370739	0	1.50423e-05	0	0	0.0749017	1.49159e-05	1.23469e-05	1.43916e-05	0	0
NM_000244	MEN1	chr11:64803513-64811294	E113K_0	WT_0	NOTEST	0	0	0	0	1	1	no	E113K_1	WT_1	NOTEST	0	0	0	0	1	1	no		NM_000244	0	0	0	0	0	0	0	0	0	0	0	0	0	0	0	0
NM_000245	MET	chr7:116672195-116798377	E113K_0	WT_0	OK	13.6609	14.8526	0.120662	0.250715	0.61495	0.999067	no	E113K_1	WT_1	OK	14.4356	16.2158	0.167767	0.337956	0.49835	0.999067	no		NM_000245	16.5505	16.7941	11.6385	9.6605	14.3369	13.6856	14.9891	16.3987	17.0492	15.4896	12.4131	12.7905	13.523	16.3463	17.1972	17.7966
NM_000246	CIITA	chr16:10877197-10942468	E113K_0	WT_0	NOTEST	0.409877	0.287644	-0.510906	0	1	1	no	E113K_1	WT_1	NOTEST	0.744799	0.367592	-1.01874	0	1	1	no		NM_000246	0.630144	1.00936	0	0	0.240265	0	0.377379	0.532932	0.969371	0.653336	0.669003	0.687486	0	0	1.06889	0.401475
NM_000247_2	MICA	chr6_GL000256v2_alt:2702950-2810410	E113K_0	WT_0	NOTEST	0	0	0	0	1	1	no	E113K_1	WT_1	NOTEST	0	0	0	0	1	1	no		NM_000247_2	0	0	0	0	0	0	0	0	0	0	0	0	0	0	0	0
NM_000247_4	MICA	chr6_GL000251v2_alt:2881077-2895686	E113K_0	WT_0	NOTEST	0	0	0	0	1	1	no	E113K_1	WT_1	NOTEST	0	0	0	0	1	1	no		NM_000247_4	0	0	0	0	0	0	0	0	0	0	0	0	0	0	0	0
NM_000247_5	MICA	chr6_GL000253v2_alt:2508637-2816200	E113K_0	WT_0	NOTEST	0	0	0	0	1	1	no	E113K_1	WT_1	NOTEST	0	0	0	0	1	1	no		NM_000247_5	0	0	0	0	0	0	0	0	0	0	0	0	0	0	0	0
NM_000248	MITF	chr3:69739463-69968337	E113K_0	WT_0	NOTEST	0.570277	0.558189	-0.0309076	0	1	1	no	E113K_1	WT_1	OK	1.2132	1.23201	0.0222004	0.0138766	0.97805	0.999067	no		NM_000248	0.0158595	1.08757	0.086452	1.09123	0.000685867	1.91248	0.00944443	0.310147	1.66297	0.858437	1.01104	1.32035	3.12487	1.20975	0.408331	0.185101
NM_000249	MLH1	chr3:36993349-37050846	E113K_0	WT_0	OK	38.8973	39.3854	0.0179914	0.0473507	0.927	0.999067	no	E113K_1	WT_1	OK	41.8787	37.9028	-0.143911	-0.383685	0.44355	0.999067	no		NM_000249	39.8884	41.9712	35.8589	37.8707	40.1179	41.8017	35.393	40.229	38.7022	43.4564	39.9756	45.3804	41.3959	40.1569	35.0632	34.9953
NM_000250	MPO	chr17:58269854-58280935	E113K_0	WT_0	NOTEST	0	0	0	0	1	1	no	E113K_1	WT_1	NOTEST	0	0	0	0	1	1	no		NM_000250	0	0	0	0	0	0	0	0	0	0	0	0	0	0	0	0
NM_000251	MSH2	chr2:47403066-47483228	E113K_0	WT_0	OK	57.771	60.4918	0.0663952	0.18365	0.7135	0.999067	no	E113K_1	WT_1	OK	70.8646	68.0475	-0.0585241	-0.169769	0.73635	0.999067	no		NM_000251	62.1495	53.4119	56.0555	59.4669	69.9149	69.1614	46.1477	56.7433	76.5534	76.8832	67.5893	62.4326	76.5791	73.3126	63.2616	59.0365
NM_000252	MTM1	chrX:150568596-150673143	E113K_0	WT_0	OK	7.75077	8.81076	0.184926	0.415507	0.3973	0.999067	no	E113K_1	WT_1	OK	7.38849	8.18509	0.147718	0.324065	0.51145	0.999067	no		NM_000252	10.0338	10.8166	4.83626	5.31644	6.1383	6.01328	12.4601	10.6313	10.2163	10.4466	4.86528	4.02573	4.63231	5.23665	11.3273	11.5441
NM_000253	MTTP	chr4:99564077-99623997	E113K_0	WT_0	NOTEST	0.000131659	0	#NAME?	0	1	1	no	E113K_1	WT_1	NOTEST	0.000120611	8.35427e-05	-0.529779	0	1	1	no		NM_000253	0.000184507	0.000176193	0	0.000165938	0	0	0	0	0.000157992	0.000161775	0.000162677	0	0	0	0.000172211	0.00016196
NM_000254	MTR	chr1:236795280-236903981	E113K_0	WT_0	OK	8.11306	7.94095	-0.0309349	-0.0710415	0.8771	0.999067	no	E113K_1	WT_1	OK	9.42932	8.36725	-0.1724	-0.496429	0.31305	0.999067	no		NM_000254	9.19954	6.25533	9.10721	7.89016	7.82716	7.64814	7.97847	8.31002	9.54724	8.42565	9.62637	10.118	8.70974	7.58966	8.36966	8.79994
NM_000255	MMUT	chr6:49430359-49463253	E113K_0	WT_0	OK	27.3561	27.1675	-0.00998211	-0.0292555	0.9541	0.999067	no	E113K_1	WT_1	OK	24.1824	23.3571	-0.0500972	-0.144338	0.77545	0.999067	no		NM_000255	30.3914	31.1775	22.3676	25.4881	25.0754	25.8392	27.7575	29.9979	24.6696	26.1644	22.6745	23.2213	21.1401	20.9965	25.6269	25.665
NM_000256	MYBPC3	chr11:47331405-47352702	E113K_0	WT_0	NOTEST	0	0	0	0	1	1	no	E113K_1	WT_1	NOTEST	0	0	0	0	1	1	no		NM_000256	0	0	0	0	0	0	0	0	0	0	0	0	0	0	0	0
NM_000257	MYH7	chr14:23412739-23435660	E113K_0	WT_0	NOTEST	0	0	0	0	1	1	no	E113K_1	WT_1	NOTEST	0	0	0	0	1	1	no		NM_000257	0	0	0	0	0	0	0	0	0	0	0	0	0	0	0	0
NM_000258	MYL3	chr3:46857871-46863444	E113K_0	WT_0	NOTEST	0.0572218	0.055965	-0.0320398	0	1	1	no	E113K_1	WT_1	NOTEST	0	0	0	0	1	1	no		NM_000258	0	0	0	0.228887	0.22386	0	0	0	0	0	0	0	0	0	0	0
NM_000259	MYO5A	chr15:52307283-52529050	E113K_0	WT_0	NOTEST	1.09117	0.935653	-0.221826	0	1	1	no	E113K_1	WT_1	OK	1.02728	1.39273	0.439083	0.364266	0.51055	0.999067	no		NM_000259	2.02137	0.785982	0.921241	0.636077	6.12157e-05	0.284286	1.49701	1.96126	1.53822	1.89655	0.304793	0.369556	0.527024	0.988622	3.13911	0.916146
NM_000260	MYO7A	chr11:77128245-77215241	E113K_0	WT_0	NOTEST	0.0381299	0.0021675	-4.13682	0	1	1	no	E113K_1	WT_1	NOTEST	0.0254005	0.00016	-7.31064	0	1	1	no		NM_000260	0.152297	0	0.000222162	0	0.000225462	3.92433e-05	0	0.00840531	0.076511	0.0087376	0.00832838	0.00802486	0.00015622	0.000163975	0.000150749	0.000169056
NM_000261	MYOC	chr1:171635416-171652688	E113K_0	WT_0	NOTEST	0	0	0	0	1	1	no	E113K_1	WT_1	NOTEST	0	0	0	0	1	1	no		NM_000261	0	0	0	0	0	0	0	0	0	0	0	0	0	0	0	0
NM_000262	NAGA	chr22:42058333-42070842	E113K_0	WT_0	OK	4.4633	4.51711	0.0172912	0.0182205	0.96545	0.999067	no	E113K_1	WT_1	OK	4.55947	5.14149	0.17332	0.21071	0.67675	0.999067	no		NM_000262	2.9174	1.94134	6.80178	6.19266	4.02638	3.6979	5.24943	5.09475	7.47639	3.19199	3.42668	4.14284	7.22762	3.91933	4.95608	4.46295
NM_000263	NAGLU	chr17:42536240-42544448	E113K_0	WT_0	OK	11.134	15.3639	0.464575	1.08669	0.0291	0.766114	no	E113K_1	WT_1	OK	7.21279	11.1691	0.630877	1.34245	0.0073	0.353412	no		NM_000263	11.8964	10.3177	11.397	10.9249	12.9916	12.5526	17.109	18.8025	6.45538	7.34374	7.61891	7.43314	9.88212	11.1167	12.9527	10.7247
NM_000264	PTCH1	chr9:95442979-95517057	E113K_0	WT_0	NOTEST	0	0	0	0	1	1	no	E113K_1	WT_1	NOTEST	0.0336647	0.0228286	-0.560393	0	1	1	no		NM_000264	0	0	0	0	0	0	0	0	0.134659	0	0	0	0	4.9161e-05	0.0912653	0
NM_000265	NCF1	chr7:74773961-74789376	E113K_0	WT_0	NOTEST	0	0	0	0	1	1	no	E113K_1	WT_1	NOTEST	0	0	0	0	1	1	no		NM_000265	0	0	0	0	0	0	0	0	0	0	0	0	0	0	0	0
NM_000266	NDP	chrX:43948775-43973390	E113K_0	WT_0	NOTEST	0	0.0484514	inf	0	1	1	no	E113K_1	WT_1	NOTEST	0.0213277	0.0641237	1.58813	0	1	1	no		NM_000266	0	0	0	0	0	0	0.193806	0	0	0.0853108	0	0	0	0	0.164665	0.0918294
NM_000267	NF1	chr17:31094926-31377677	E113K_0	WT_0	NOTEST	0.4361	0.589706	0.435338	0	1	1	no	E113K_1	WT_1	NOTEST	0.000715386	0.263119	8.52278	0	1	1	no		NM_000267	0.500749	0.000742928	0.815969	0.426939	1.27442	0.468035	0.606781	0.00958729	0.000280761	0.00166846	0.00037654	0.000535785	1.05156	0.00021406	0.000233708	0.000463034
NM_000268	NF2	chr22:29603555-29698600	E113K_0	WT_0	NOTEST	0.828245	0.359376	-1.20456	0	1	1	no	E113K_1	WT_1	NOTEST	0.664057	0.318979	-1.05784	0	1	1	no		NM_000268	0.0582147	0.592938	1.25404	1.40779	0.35285	0.00138844	0.258303	0.824961	0.645892	0.0329459	1.23165	0.745739	0.664974	0.364727	5.80636e-05	0.246158
NM_000269	NME1	chr17:51153558-51171744	E113K_0	WT_0	OK	240.295	234.623	-0.0344631	-0.060818	0.90105	0.999067	no	E113K_1	WT_1	OK	281.309	305.937	0.121079	0.225332	0.6478	0.999067	no		NM_000269	220.783	216.29	262.447	261.661	260.21	289.878	188.3	200.104	263.712	258.542	292.603	310.379	345.753	363.337	249.226	265.432
NM_000270	PNP	chr14:20469378-20478006	E113K_0	WT_0	OK	30.0533	32.6	0.117348	0.326799	0.51765	0.999067	no	E113K_1	WT_1	OK	39.0664	39.8079	0.027127	0.0783547	0.8752	0.999067	no		NM_000270	28.9687	29.9421	28.9029	32.3995	33.4459	34.8518	30.2225	31.8797	40.6752	42.7702	34.9391	37.881	40.5735	42.2453	37.8457	38.5671
NM_000271	NPC1	chr18:23503469-23586506	E113K_0	WT_0	OK	35.2152	46.8713	0.412505	1.13358	0.02625	0.727976	no	E113K_1	WT_1	OK	31.7172	47.6213	0.58634	1.58462	0.00205	0.152544	no		NM_000271	29.2588	28.4034	41.1328	42.066	59.2312	60.4015	32.9309	34.9216	24.4078	23.4919	38.6617	40.3076	64.4344	62.9439	31.5195	31.5875
NM_000272	NPHP1	chr2:110122326-110205013	E113K_0	WT_0	NOTEST	0.0468323	0.0265533	-0.818612	0	1	1	no	E113K_1	WT_1	NOTEST	0.0345345	0.0758358	1.13484	0	1	1	no		NM_000272	0.101312	0.0860167	0	0	0	0	0.0575557	0.0486575	0	0.0808475	0.0275429	0.0297474	0	0	0.263908	0.0394354
NM_000273	GPR143	chrX:9725345-9765847	E113K_0	WT_0	NOTEST	0.340313	0.458198	0.42911	0	1	1	no	E113K_1	WT_1	NOTEST	0.137889	0.458816	1.73441	0	1	1	no		NM_000273	0.508943	0.11287	0.640154	0.0992842	0.290714	1.14771	0.306793	0.0875713	0.102422	0.270051	0.179083	0	0.635204	0.648812	0.260583	0.290663
NM_000274	OAT	chr10:124397302-124418976	E113K_0	WT_0	OK	180.752	217.171	0.264819	0.816834	0.0985	0.999067	no	E113K_1	WT_1	OK	149.628	201.062	0.42626	1.32351	0.008	0.373531	no		NM_000274	238.442	249.973	117.716	116.878	167.874	174.805	254.944	271.063	186.096	183.605	116.361	112.45	161.516	159.387	235.925	247.419
NM_000275	OCA2	chr15_KN538374v1_fix:5440-233614	E113K_0	WT_0	NOTEST	0	0	0	0	1	1	no	E113K_1	WT_1	NOTEST	0	0	0	0	1	1	no		NM_000275	0	0	0	0	0	0	0	0	0	0	0	0	0	0	0	0
NM_000275_2	OCA2	chr15:27754875-28099315	E113K_0	WT_0	NOTEST	0	0	0	0	1	1	no	E113K_1	WT_1	NOTEST	0	0	0	0	1	1	no		NM_000275_2	0	0	0	0	0	0	0	0	0	0	0	0	0	0	0	0
NM_000275_3	OCA2	chr15_KI270905v1_alt:5440-233614	E113K_0	WT_0	NOTEST	0	0	0	0	1	1	no	E113K_1	WT_1	NOTEST	0	0	0	0	1	1	no		NM_000275_3	0	0	0	0	0	0	0	0	0	0	0	0	0	0	0	0
NM_000276	OCRL	chrX:129540258-129592553	E113K_0	WT_0	OK	5.74835	5.66443	-0.0212186	-0.0274953	0.9555	0.999067	no	E113K_1	WT_1	OK	7.07344	5.81782	-0.281934	-0.373884	0.44465	0.999067	no		NM_000276	7.10604	7.822	3.66354	4.40183	2.45611	2.48319	8.17589	9.54251	9.0883	10.1448	3.7659	5.29479	4.22294	5.41382	7.80667	5.82783
NM_000277	PAH	chr12:102836888-102960511	E113K_0	WT_0	NOTEST	0	0	0	0	1	1	no	E113K_1	WT_1	NOTEST	0	0	0	0	1	1	no		NM_000277	0	0	0	0	0	0	0	0	0	0	0	0	0	0	0	0
NM_000278	PAX2	chr10:100735395-100829944	E113K_0	WT_0	NOTEST	0	0	0	0	1	1	no	E113K_1	WT_1	NOTEST	0	0	0	0	1	1	no		NM_000278	0	0	0	0	0	0	0	0	0	0	0	0	0	0	0	0
NM_000280	PAX6	chr11:31509766-31887041	E113K_0	WT_0	NOTEST	0	0	0	0	1	1	no	E113K_1	WT_1	NOTEST	0	0	0	0	1	1	no		NM_000280	0	0	0	0	0	0	0	0	0	0	0	0	0	0	0	0
NM_000281	PCBD1	chr10:70882280-70888565	E113K_0	WT_0	OK	26.8463	54.9897	1.03444	1.38882	0.01085	0.450534	no	E113K_1	WT_1	OK	49.0393	59.9044	0.288725	0.588558	0.24305	0.999067	no		NM_000281	19.0689	21.276	44.582	22.4584	67.8111	76.3224	37.9315	37.8939	20.6545	30.7057	69.9332	74.8636	79.0735	78.8853	41.7155	39.9434
NM_000282	PCCA	chr13:100089014-100588792	E113K_0	WT_0	OK	4.80961	3.78766	-0.344613	-0.425081	0.4128	0.999067	no	E113K_1	WT_1	OK	3.67479	3.21256	-0.193939	-0.240891	0.6471	0.999067	no		NM_000282	1.78411	3.48866	6.24598	7.7197	3.41002	4.36601	4.10702	3.26759	1.10546	2.51169	5.54458	5.53744	2.80143	3.79339	3.86419	2.39123
NM_000283	PDE6B	chr4:625573-670892	E113K_0	WT_0	NOTEST	0	0	0	0	1	1	no	E113K_1	WT_1	NOTEST	3.7261e-06	0	#NAME?	0	1	1	no		NM_000283	0	0	0	0	0	0	0	0	0	6.41001e-06	0	8.49438e-06	0	0	0	0
NM_000284	PDHA1	chrX:19343892-19515261	E113K_0	WT_0	OK	29.4651	34.1615	0.213363	0.54014	0.2757	0.999067	no	E113K_1	WT_1	OK	32.0701	36.3378	0.18024	0.476305	0.34265	0.999067	no		NM_000284	38.9842	38.8166	21.4421	18.6177	24.3796	22.2564	44.4415	45.5684	41.9607	42.8266	22.1135	21.3797	26.3772	25.846	47.7624	45.3655
NM_000285	PEPD	chr19:33386949-33521791	E113K_0	WT_0	OK	34.9145	41.4633	0.248008	0.67904	0.17025	0.999067	no	E113K_1	WT_1	OK	34.9664	41.6461	0.252216	0.694593	0.16465	0.999067	no		NM_000285	31.0277	32.1908	37.1481	39.2917	33.3957	37.1952	47.5452	47.7173	32.472	31.384	39.3628	36.6466	38.8881	40.3535	42.0226	45.3204
NM_000286	PEX12	chr17:35574794-35578571	E113K_0	WT_0	OK	5.36526	6.34759	0.242559	0.469099	0.3454	0.999067	no	E113K_1	WT_1	OK	5.20219	5.63123	0.114331	0.216045	0.66515	0.999067	no		NM_000286	5.49226	6.21305	4.57324	5.18251	7.63863	6.14447	6.57385	5.0334	5.81872	5.27174	4.86775	4.85055	6.37473	6.67051	4.58906	4.89061
NM_000287	PEX6	chr6:42928001-42979181	E113K_0	WT_0	OK	10.2573	13.9696	0.445641	0.625206	0.2186	0.999067	no	E113K_1	WT_1	OK	11.2731	13.9313	0.305444	0.441882	0.37825	0.999067	no		NM_000287	13.0147	10.455	8.96809	8.59153	9.8177	8.96515	18.4085	18.6872	12.1623	11.2695	9.70881	11.9519	9.00565	10.3056	19.2952	17.1187
NM_000288	PEX7	chr6:136822591-136913934	E113K_0	WT_0	OK	6.19592	6.37168	0.0403553	0.0656467	0.8943	0.999067	no	E113K_1	WT_1	OK	6.03458	5.21453	-0.210716	-0.331802	0.4999	0.999067	no		NM_000288	6.28899	6.58235	6.47177	5.44056	5.65059	6.89656	6.20366	6.7359	6.92737	5.35309	5.99225	5.86559	5.18205	5.96023	4.85913	4.8567
NM_000289	PFKM	chr12:48042896-48146404	E113K_0	WT_0	OK	11.2432	10.5265	-0.0950252	-0.119341	0.804	0.999067	no	E113K_1	WT_1	OK	12.4588	12.5846	0.0144957	0.0224013	0.96515	0.999067	no		NM_000289	11.8119	13.2245	9.0916	10.845	9.39654	8.73657	14.2148	9.75818	11.4708	13.0465	12.0447	13.2732	11.9012	11.1375	14.3549	12.9448
NM_000290	PGAM2	chr7:44044639-44069456	E113K_0	WT_0	NOTEST	0.200854	0.0548032	-1.87381	0	1	1	no	E113K_1	WT_1	NOTEST	0.0453671	0.111154	1.29284	0	1	1	no		NM_000290	0	0.284613	0.269314	0.249487	0	0	0	0.219213	0	0	0	0.181468	0.227161	0	0.217454	0
NM_000291	PGK1	chrX:78104247-78129295	E113K_0	WT_0	OK	218.656	218.739	0.000548021	0.0017015	0.99675	0.999067	no	E113K_1	WT_1	OK	186.904	209.143	0.162191	0.511661	0.30435	0.999067	no		NM_000291	267.933	270.76	167.005	168.924	188.09	189.784	245.315	251.765	212.231	218.496	157.068	159.822	186.476	193.541	227.547	229.01
NM_000292	PHKA2	chrX:18890295-18984114	E113K_0	WT_0	OK	2.73187	3.35351	0.295781	0.580176	0.2372	0.999067	no	E113K_1	WT_1	OK	2.72935	3.16222	0.212376	0.41634	0.40245	0.999067	no		NM_000292	3.35014	2.97793	2.39434	2.20509	2.5308	2.73019	4.33029	3.82276	2.8771	2.93436	2.70547	2.40049	2.99006	3.02562	3.25348	3.37971
NM_000293	PHKB	chr16:47461298-47701523	E113K_0	WT_0	NOTEST	0	0	0	0	1	1	no	E113K_1	WT_1	NOTEST	0	0	0	0	1	1	no		NM_000293	0	0	0	0	0	0	0	0	0	0	0	0	0	0	0	0
NM_000294	PHKG2	chr16:30748298-30776307	E113K_0	WT_0	NOTEST	0.749955	1.101	0.553938	0	1	1	no	E113K_1	WT_1	NOTEST	0.872099	1.09627	0.330034	0	1	1	no		NM_000294	0.753455	0.735506	0.707654	0.803203	0.813336	1.26216	1.22789	1.10061	0.62621	0.856857	1.01517	0.990158	1.3286	1.01474	1.11434	0.927381
NM_000295	SERPINA1	chr14:94376746-94390635	E113K_0	WT_0	OK	1.5927	0.225401	-2.82091	-0.799393	0.3008	0.999067	no	E113K_1	WT_1	OK	2.25278	0.00405205	-9.11884	-0.3991	0.24165	0.999067	no		NM_000295	0.186782	3.52901	0	2.65501	0.0006995	0.00024501	0.581235	0.319423	4.20211	3.00127	0	1.80774	0	0	0.00589654	0.0103117
NM_000295_2	SERPINA1	chr14_KI270847v1_alt:1493318-1507207	E113K_0	WT_0	NOTEST	0	0	0	0	1	1	no	E113K_1	WT_1	NOTEST	0	0	0	0	1	1	no		NM_000295_2	0	0	0	0	0	0	0	0	0	0	0	0	0	0	0	0
NM_000296	PKD1	chr16:2047894-2135898	E113K_0	WT_0	NOTEST	0.0516103	0.164328	1.67085	0	1	1	no	E113K_1	WT_1	NOTEST	0.269105	0.112508	-1.25814	0	1	1	no		NM_000296	0.205585	0	4.26988e-05	0.000812934	0	0.352707	0.304607	0	0.932983	9.35587e-05	0.143345	0	0.15219	0	0	0.297841
NM_000297	PKD2	chr4:88007634-88077777	E113K_0	WT_0	OK	16.5319	12.9436	-0.353011	-0.95595	0.0574	0.999067	no	E113K_1	WT_1	OK	16.6565	12.671	-0.394551	-1.08319	0.0306	0.785466	no		NM_000297	17.1081	14.4111	16.696	17.9123	13.7077	13.3073	13.6448	11.1146	15.6982	15.1259	18.528	17.2738	12.1442	11.9638	13.4446	13.1315
NM_000298	PKLR	chr1_GL383519v1_alt:82485-106461	E113K_0	WT_0	NOTEST	0	0	0	0	1	1	no	E113K_1	WT_1	NOTEST	0	0	0	0	1	1	no		NM_000298	0	0	0	0	0	0	0	0	0	0	0	0	0	0	0	0
NM_000298_2	PKLR	chr1:155277462-155301438	E113K_0	WT_0	NOTEST	0	0	0	0	1	1	no	E113K_1	WT_1	NOTEST	0	0	0	0	1	1	no		NM_000298_2	0	0	0	0	0	0	0	0	0	0	0	0	0	0	0	0
NM_000299	PKP1	chr1:201283451-201332993	E113K_0	WT_0	NOTEST	0	9.92199e-05	inf	0	1	1	no	E113K_1	WT_1	NOTEST	0	0.000112576	inf	0	1	1	no		NM_000299	0	0	0	0	0	0.000396879	0	0	0	0	0	0	0.000450304	0	0	0
NM_000300	PLA2G2A	chr1:19975430-19980434	E113K_0	WT_0	NOTEST	0	0	0	0	1	1	no	E113K_1	WT_1	NOTEST	0	0	0	0	1	1	no		NM_000300	0	0	0	0	0	0	0	0	0	0	0	0	0	0	0	0
NM_000301	PLG	chr6:160702192-160754053	E113K_0	WT_0	NOTEST	0	0	0	0	1	1	no	E113K_1	WT_1	NOTEST	0	0	0	0	1	1	no		NM_000301	0	0	0	0	0	0	0	0	0	0	0	0	0	0	0	0
NM_000302	PLOD1	chr1:11934716-11975537	E113K_0	WT_0	OK	26.1416	26.4792	0.0185149	0.0509681	0.9162	0.999067	no	E113K_1	WT_1	OK	23.0337	25.4969	0.146576	0.399752	0.4299	0.999067	no		NM_000302	33.1707	31.3039	20.7	19.3917	21.2945	20.1657	30.99	33.4667	28.4736	26.1821	18.9382	18.5408	20.3909	21.1416	32.4291	28.0259
NM_000303	PMM2	chr16:8797838-8849325	E113K_0	WT_0	OK	14.9541	19.7045	0.397983	0.943128	0.0571	0.999067	no	E113K_1	WT_1	OK	16.1773	18.8781	0.222744	0.535063	0.2646	0.999067	no		NM_000303	20.1312	19.9329	10.6094	9.14302	11.8706	11.5974	28.2893	27.0608	21.9073	20.6591	10.325	11.8178	13.7745	12.3435	25.3106	24.0839
NM_000304	PMP22	chr17:15229776-15265326	E113K_0	WT_0	NOTEST	0	0	0	0	1	1	no	E113K_1	WT_1	NOTEST	0	0	0	0	1	1	no		NM_000304	0	0	0	0	0	0	0	0	0	0	0	0	0	0	0	0
NM_000305	PON2	chr7:95404861-95435072	E113K_0	WT_0	OK	14.0384	17.826	0.344602	0.652882	0.194	0.999067	no	E113K_1	WT_1	OK	15.2246	16.5539	0.120763	0.244547	0.62225	0.999067	no		NM_000305	14.6617	14.8815	11.5567	15.0537	13.7559	14.9446	23.261	19.3424	15.8654	14.9469	15.2296	14.8565	14.7471	15.2977	17.3518	18.8188
NM_000306	POU1F1	chr3:87259403-87276584	E113K_0	WT_0	NOTEST	0	0	0	0	1	1	no	E113K_1	WT_1	NOTEST	0	0.022906	inf	0	1	1	no		NM_000306	0	0	0	0	0	0	0	0	0	0	0	0	0	0.0916238	0	0
NM_000307	POU3F4	chrX:83508289-83512120	E113K_0	WT_0	NOTEST	0	0	0	0	1	1	no	E113K_1	WT_1	NOTEST	0	0	0	0	1	1	no		NM_000307	0	0	0	0	0	0	0	0	0	0	0	0	0	0	0	0
NM_000308	CTSA	chr20:45888471-45912364	E113K_0	WT_0	OK	91.6224	121.855	0.411399	1.24796	0.0128	0.497873	no	E113K_1	WT_1	OK	99.3305	120.549	0.279309	0.856416	0.08465	0.999067	no		NM_000308	100.125	100.502	82.5971	83.2664	81.5784	89.8819	163.099	152.862	106.767	106.505	90.4667	93.5828	93.2395	94.3037	146.037	148.615
NM_000309	PPOX	chr1:161166425-161171220	E113K_0	WT_0	NOTEST	0.49673	0.711696	0.518798	0	1	1	no	E113K_1	WT_1	OK	1.30846	0.246443	-2.40855	-0.915398	0.2243	0.999067	no		NM_000309	1.42214	0.000300253	0.564478	0	0	0.652278	0.215591	1.97891	2.05149	0.963793	1.08983	1.12875	5.67894e-05	0.000328531	0	0.985388
NM_000310	PPT1	chr1:40040064-40097470	E113K_0	WT_0	OK	10.3553	9.44687	-0.132465	-0.0603784	0.93225	0.999067	no	E113K_1	WT_1	OK	10.4344	9.91869	-0.0731321	-0.0334111	0.9118	0.999067	no		NM_000310	12.0561	15.7195	8.93326	4.71245	6.4711	5.904	13.2971	12.1153	13.2778	13.6161	8.2428	6.60114	7.97599	11.9517	9.91265	9.83438
NM_000311	PRNP	chr20:4686455-4701588	E113K_0	WT_0	OK	81.5532	102.782	0.333779	0.287124	0.56075	0.999067	no	E113K_1	WT_1	OK	20.8022	47.371	1.18726	0.672593	0.34785	0.999067	no		NM_000311	102.178	100.404	63.9529	59.6776	14.424	52.7145	106.239	237.752	60.927	13.411	8.87096	0	0	12.1195	90.747	86.6173
NM_000312	PROC	chr2:127418419-127429246	E113K_0	WT_0	NOTEST	0	0	0	0	1	1	no	E113K_1	WT_1	NOTEST	0	0	0	0	1	1	no		NM_000312	0	0	0	0	0	0	0	0	0	0	0	0	0	0	0	0
NM_000313	PROS1	chr3:93873036-93974081	E113K_0	WT_0	OK	16.9509	24.9613	0.558333	1.44265	0.005	0.280216	no	E113K_1	WT_1	OK	16.5666	24.5874	0.569642	1.50059	0.0031	0.205412	no		NM_000313	8.50607	8.7915	25.7575	24.7485	21.8477	19.7946	30.1764	28.0266	9.66853	8.73623	23.5097	24.3519	23.8029	21.0538	26.1243	27.3685
NM_000314_2	PTEN	chr10:87863624-87971930	E113K_0	WT_0	OK	8.59113	7.92601	-0.116253	-0.3237	0.50665	0.999067	no	E113K_1	WT_1	OK	9.31048	8.37723	-0.152383	-0.427375	0.3914	0.999067	no		NM_000314_2	8.43231	8.92267	8.53663	8.4729	7.75407	8.01576	8.60108	7.33312	9.04131	9.42007	8.66441	10.1161	7.14369	7.29991	9.48603	9.5793
NM_000315	PTH	chr11:13492044-13496175	E113K_0	WT_0	NOTEST	0	0	0	0	1	1	no	E113K_1	WT_1	NOTEST	0	0	0	0	1	1	no		NM_000315	0	0	0	0	0	0	0	0	0	0	0	0	0	0	0	0
NM_000316	PTH1R	chr3:46877720-46903799	E113K_0	WT_0	NOTEST	7.00798e-05	5.69868e-05	-0.298371	0	1	1	no	E113K_1	WT_1	NOTEST	7.19947e-05	6.15054e-05	-0.227178	0	1	1	no		NM_000316	6.96627e-05	7.16237e-05	7.31542e-05	6.58784e-05	7.80437e-05	6.81258e-05	0	8.17776e-05	7.56171e-05	7.07743e-05	6.31144e-05	7.84729e-05	7.93927e-05	8.3221e-05	8.34077e-05	0
NM_000317	PTS	chr11:112226427-112233972	E113K_0	WT_0	OK	58.9016	52.9012	-0.155007	-0.370715	0.451	0.999067	no	E113K_1	WT_1	OK	58.7936	49.9718	-0.234544	-0.556016	0.25835	0.999067	no		NM_000317	67.4879	74.0843	47.8325	46.2018	41.7501	45.6732	56.5572	67.6242	66.3943	73.6328	46.9693	48.1779	40.3786	41.7515	56.0358	61.7213
NM_000318	PEX2	chr8:76980257-77001044	E113K_0	WT_0	OK	9.38745	10.8017	0.20245	0.36379	0.4673	0.999067	no	E113K_1	WT_1	OK	10.6273	12.0866	0.185626	0.358264	0.4707	0.999067	no		NM_000318	10.7331	11.0117	8.35799	7.44703	8.86858	8.7164	14.3297	11.292	8.68225	11.3516	11.7506	10.7249	8.60536	11.9638	14.3272	13.45
NM_000319	PEX5	chr12:7188684-7218573	E113K_0	WT_0	NOTEST	1.0221	0.372142	-1.45761	0	1	1	no	E113K_1	WT_1	NOTEST	0.628664	0.294885	-1.09214	0	1	1	no		NM_000319	2.40812	0	1.1131	0.567169	0	0	0.462434	1.02613	0	1.50874	1.00592	0	0.839159	0	0.34038	0
NM_000320	QDPR	chr4:17486392-17512234	E113K_0	WT_0	OK	21.0008	15.6306	-0.426073	-0.85199	0.088	0.999067	no	E113K_1	WT_1	OK	23.7431	16.8576	-0.494106	-1.00165	0.04965	0.976115	no		NM_000320	26.2486	26.6585	15.955	15.1412	11.0098	11.6547	18.3199	21.5381	27.0366	33.8991	14.8194	19.2174	14.0207	11.6503	23.4631	18.2964
NM_000321	RB1	chr13:48303746-48481890	E113K_0	WT_0	OK	49.6527	60.549	0.286232	0.908842	0.06565	0.999067	no	E113K_1	WT_1	OK	51.315	60.7778	0.244163	0.772966	0.1236	0.999067	no		NM_000321	38.9682	38.7847	61.1337	59.7242	65.8455	62.3604	58.2708	55.7194	38.8184	38.4535	63.3587	64.6294	65.3808	61.7783	59.0025	56.9495
NM_000322	PRPH2	chr6:42696599-42722597	E113K_0	WT_0	NOTEST	0.014031	0	#NAME?	0	1	1	no	E113K_1	WT_1	NOTEST	0	0	0	0	1	1	no		NM_000322	0	0.056124	0	0	0	0	0	0	0	0	0	0	0	0	0	0
NM_000324	RHAG	chr6:49605176-49636839	E113K_0	WT_0	NOTEST	0	0	0	0	1	1	no	E113K_1	WT_1	NOTEST	0	0	0	0	1	1	no		NM_000324	0	0	0	0	0	0	0	0	0	0	0	0	0	0	0	0
NM_000325	PITX2	chr4:110617423-110642123	E113K_0	WT_0	NOTEST	0	0	0	0	1	1	no	E113K_1	WT_1	NOTEST	0	0	0	0	1	1	no		NM_000325	0	0	0	0	0	0	0	0	0	0	0	0	0	0	0	0
NM_000326	RLBP1	chr15:89209868-89221579	E113K_0	WT_0	NOTEST	0	0	0	0	1	1	no	E113K_1	WT_1	NOTEST	0	0	0	0	1	1	no		NM_000326	0	0	0	0	0	0	0	0	0	0	0	0	0	0	0	0
NM_000327	ROM1	chr11:62602217-62615121	E113K_0	WT_0	NOTEST	0.471201	0.478829	0.023168	0	1	1	no	E113K_1	WT_1	NOTEST	0.438815	0.259172	-0.759702	0	1	1	no		NM_000327	0.780192	0.384325	0.635682	0.0846035	0.247498	0.225536	0.696293	0.745988	0.697613	0.383233	0.253905	0.420511	0	0.345145	0.443987	0.247558
NM_000328	RPGR	chrX:38269162-38327509	E113K_0	WT_0	OK	6.35759	6.83457	0.104373	0.19643	0.69515	0.999067	no	E113K_1	WT_1	OK	6.51905	6.53174	0.00280593	0.00516532	0.98975	0.999067	no		NM_000328	8.12132	9.28549	3.87628	4.14725	3.50449	5.09116	8.84985	9.8928	9.25695	9.32792	3.50243	3.98888	3.77292	4.46732	8.63256	9.25414
NM_000329	RPE65	chr1:68428821-68449954	E113K_0	WT_0	NOTEST	0	0	0	0	1	1	no	E113K_1	WT_1	NOTEST	0	0	0	0	1	1	no		NM_000329	0	0	0	0	0	0	0	0	0	0	0	0	0	0	0	0
NM_000330	RS1	chrX:18425604-18672108	E113K_0	WT_0	NOTEST	0	0	0	0	1	1	no	E113K_1	WT_1	NOTEST	0	0	0	0	1	1	no		NM_000330	0	0	0	0	0	0	0	0	0	0	0	0	0	0	0	0
NM_000331	SAA1	chr11:18266224-18269976	E113K_0	WT_0	OK	43.0665	33.1897	-0.375831	-0.345736	0.50615	0.999067	no	E113K_1	WT_1	OK	22.8002	34.7513	0.60802	0.432717	0.3924	0.999067	no		NM_000331	70.4172	82.1132	6.73971	12.9959	28.3739	20.3432	31.8363	52.2053	43.4859	38.2385	1.00994	8.4666	12.9634	24.7116	48.3371	52.9933
NM_000332	ATXN1	chr6:16299111-16766883	E113K_0	WT_0	NOTEST	0.00362399	0.00382142	0.0765289	0	1	1	no	E113K_1	WT_1	NOTEST	0.0931178	0.000182538	-8.99472	0	1	1	no		NM_000332	6.37938e-05	0.000122866	0.0142053	0.000103988	0.000229013	0.0146313	0.000281925	0.000143405	0	0.00863508	0.000115741	0.363721	8.37209e-05	0.000433174	0.000114982	9.82737e-05
NM_000333	ATXN7	chr3:63864556-64003460	E113K_0	WT_0	NOTEST	0.099774	0.186855	0.905183	0	1	1	no	E113K_1	WT_1	NOTEST	0.163925	0.0973071	-0.752423	0	1	1	no		NM_000333	0.399096	0	0	0	0.000130527	0.000220148	0.000182539	0.746887	0	0	0.398172	0.25753	0.389066	8.43706e-05	7.80952e-05	0
NM_000334	SCN4A	chr17:63938553-63972918	E113K_0	WT_0	NOTEST	0	0	0	0	1	1	no	E113K_1	WT_1	NOTEST	0	0.00433658	inf	0	1	1	no		NM_000334	0	0	0	0	0	0	0	0	0	0	0	0	0	0	0	0.0173463
NM_000335	SCN5A	chr3:38548061-38649687	E113K_0	WT_0	NOTEST	0.641014	0.517092	-0.309934	0	1	1	no	E113K_1	WT_1	NOTEST	0.828572	0.247276	-1.7445	0	1	1	no		NM_000335	0.303701	0.000475241	1.39556	0.864324	0.0714251	1.61104	0.000160513	0.385745	0.000159361	0.356278	1.2334	1.72446	0.626359	0.0924386	0.000245286	0.270061
NM_000336	SCNN1B	chr16:23302301-23381294	E113K_0	WT_0	NOTEST	0	0	0	0	1	1	no	E113K_1	WT_1	NOTEST	0	0	0	0	1	1	no		NM_000336	0	0	0	0	0	0	0	0	0	0	0	0	0	0	0	0
NM_000337	SGCD	chr5:156326756-156767787	E113K_0	WT_0	NOTEST	0	0	0	0	1	1	no	E113K_1	WT_1	NOTEST	0	0	0	0	1	1	no		NM_000337	0	0	0	0	0	0	0	0	0	0	0	0	0	0	0	0
NM_000338	SLC12A1	chr15:48206301-48304078	E113K_0	WT_0	NOTEST	0	0	0	0	1	1	no	E113K_1	WT_1	NOTEST	0	0	0	0	1	1	no		NM_000338	0	0	0	0	0	0	0	0	0	0	0	0	0	0	0	0
NM_000339	SLC12A3	chr16:56865206-56915850	E113K_0	WT_0	NOTEST	0.00238075	0.00215478	-0.143871	0	1	1	no	E113K_1	WT_1	NOTEST	0	0.00160865	inf	0	1	1	no		NM_000339	0	0.00952299	0	0	0	0	0.00861914	0	0	0	0	0	0	0	0	0.00643458
NM_000340	SLC2A2	chr3:170996346-171026720	E113K_0	WT_0	NOTEST	0	0	0	0	1	1	no	E113K_1	WT_1	NOTEST	0	0	0	0	1	1	no		NM_000340	0	0	0	0	0	0	0	0	0	0	0	0	0	0	0	0
NM_000341	SLC3A1	chr2:44275479-44361862	E113K_0	WT_0	OK	3.76927	3.60732	-0.0633553	-0.0627632	0.8966	0.999067	no	E113K_1	WT_1	OK	4.41947	4.35615	-0.0208207	-0.021499	0.9666	0.999067	no		NM_000341	3.3346	2.72635	3.86419	5.15193	3.41475	4.44771	3.65151	2.91531	3.86776	3.08287	5.24513	5.48212	5.2637	3.95706	4.68792	3.51592
NM_000342	SLC4A1	chr17:44248389-44268135	E113K_0	WT_0	NOTEST	0	0	0	0	1	1	no	E113K_1	WT_1	NOTEST	0	0	0	0	1	1	no		NM_000342	0	0	0	0	0	0	0	0	0	0	0	0	0	0	0	0
NM_000343	SLC5A1	chr22:32043260-32113024	E113K_0	WT_0	NOTEST	0	0	0	0	1	1	no	E113K_1	WT_1	NOTEST	0	0	0	0	1	1	no		NM_000343	0	0	0	0	0	0	0	0	0	0	0	0	0	0	0	0
NM_000344	SMN1	chr5_KI270897v1_alt:49332-819688	E113K_0	WT_0	NOTEST	0	0	0	0	1	1	no	E113K_1	WT_1	NOTEST	0	0	0	0	1	1	no		NM_000344	0	0	0	0	0	0	0	0	0	0	0	0	0	0	0	0
NM_000344_2	SMN1	chr5_KI270897v1_alt:49332-819688	E113K_0	WT_0	NOTEST	0	0	0	0	1	1	no	E113K_1	WT_1	NOTEST	0	0	0	0	1	1	no		NM_000344_2	0	0	0	0	0	0	0	0	0	0	0	0	0	0	0	0
NM_000344_3	SMN1	chr5:70924940-70953015	E113K_0	WT_0	NOTEST	1.69993e-05	0	#NAME?	0	1	1	no	E113K_1	WT_1	NOTEST	0	0	0	0	1	1	no		NM_000344_3	6.79973e-05	0	0	0	0	0	0	0	0	0	0	0	0	0	0	0
NM_000344_4	SMN1	chr5_GL339449v2_alt:63349-712606	E113K_0	WT_0	NOTEST	0	0	0	0	1	1	no	E113K_1	WT_1	NOTEST	0	0	0	0	1	1	no		NM_000344_4	0	0	0	0	0	0	0	0	0	0	0	0	0	0	0	0
NM_000344_5	SMN1	chr5:70049522-70077595	E113K_0	WT_0	NOTEST	3.41265e-05	3.17408e-05	-0.104554	0	1	1	no	E113K_1	WT_1	NOTEST	3.3069e-05	4.78638e-05	0.533456	0	1	1	no		NM_000344_5	6.89567e-05	0	6.75493e-05	0	0	6.27719e-05	0	6.41912e-05	6.41137e-05	6.81623e-05	0	0	0	6.40143e-05	6.29944e-05	6.44466e-05
NM_000345	SNCA	chr4:89724098-89841991	E113K_0	WT_0	NOTEST	0	0	0	0	1	1	no	E113K_1	WT_1	NOTEST	0	0	0	0	1	1	no		NM_000345	0	0	0	0	0	0	0	0	0	0	0	0	0	0	0	0
NM_000346	SOX9	chr17:72121019-72126413	E113K_0	WT_0	OK	35.9019	31.7479	-0.1774	-0.53056	0.28865	0.999067	no	E113K_1	WT_1	OK	38.323	32.0293	-0.258817	-0.7707	0.12255	0.999067	no		NM_000346	32.9553	33.467	38.9924	38.1929	22.6527	25.5609	38.8363	39.9415	35.9611	35.4811	40.3387	41.5112	22.5783	22.3559	41.549	41.6342
NM_000348	SRD5A2	chr2:31522479-31580938	E113K_0	WT_0	NOTEST	0	0	0	0	1	1	no	E113K_1	WT_1	NOTEST	0.00814502	0	#NAME?	0	1	1	no		NM_000348	0	0	0	0	0	0	0	0	0.0325801	0	0	0	0	0	0	0
NM_000349	STAR	chr8:38142699-38150952	E113K_0	WT_0	NOTEST	0.0158059	0	#NAME?	0	1	1	no	E113K_1	WT_1	NOTEST	0.0496266	0.0254876	-0.961319	0	1	1	no		NM_000349	0	0	0.0632237	0	0	0	0	0	0.121481	0	0.0353198	0.0417056	0.053893	0.0480573	0	0
NM_000350	ABCA4	chr1:93992833-94121148	E113K_0	WT_0	NOTEST	0.0203697	0.0132785	-0.617336	0	1	1	no	E113K_1	WT_1	NOTEST	0.0231695	0.0205654	-0.172006	0	1	1	no		NM_000350	0.0194604	0.0430496	0	0.0189688	0	0.0168672	0.0194825	0.0167642	0.0586507	0	0.0340272	0	0.0173713	0.0463664	0	0.0185239
NM_000351	STS	chrX:7048919-7354810	E113K_0	WT_0	NOTEST	0	0.000185088	inf	0	1	1	no	E113K_1	WT_1	NOTEST	0.00010369	0.000207792	1.00287	0	1	1	no		NM_000351	0	0	0	0	0.000413734	0.000326618	0	0	0	0	0.000414759	0	0.00041672	0.000414449	0	0
NM_000352	ABCC8	chr11:17392497-17476845	E113K_0	WT_0	NOTEST	0	0	0	0	1	1	no	E113K_1	WT_1	NOTEST	0	0	0	0	1	1	no		NM_000352	0	0	0	0	0	0	0	0	0	0	0	0	0	0	0	0
NM_000353	TAT	chr16:71565015-71577092	E113K_0	WT_0	NOTEST	0.0103836	0.017534	0.755845	0	1	1	no	E113K_1	WT_1	NOTEST	0.00942919	0.00801458	-0.234506	0	1	1	no		NM_000353	0	0.0415345	0	0	0	0.0325341	0.037602	0	0.0377168	0	0	0	0	0	0.0320583	0
NM_000354	SERPINA7	chrX:106032434-106038727	E113K_0	WT_0	NOTEST	0	0	0	0	1	1	no	E113K_1	WT_1	NOTEST	0	0	0	0	1	1	no		NM_000354	0	0	0	0	0	0	0	0	0	0	0	0	0	0	0	0
NM_000355	TCN2	chr22:30607082-30627271	E113K_0	WT_0	OK	2.66184	4.57903	0.782617	0.968225	0.0882	0.999067	no	E113K_1	WT_1	OK	2.49405	2.65893	0.0923592	0.115919	0.81605	0.999067	no		NM_000355	2.09769	0.47103	3.63517	4.44348	3.13382	3.57517	5.44353	6.16359	2.40047	1.59856	3.69506	2.28209	2.32248	1.13436	3.6783	3.50058
NM_000356	TCOF1	chr5:150357638-150412936	E113K_0	WT_0	OK	6.5367	6.77744	0.0521784	0.0248717	0.95105	0.999067	no	E113K_1	WT_1	OK	7.55162	6.35658	-0.248536	-0.13054	0.76185	0.999067	no		NM_000356	3.43593	5.32306	9.82887	7.55893	7.00122	9.97877	4.89063	5.23915	5.8181	4.98595	11.1301	8.27238	9.39963	8.81314	2.02582	5.18773
NM_000358	TGFBI	chr5:136028987-136063818	E113K_0	WT_0	OK	75.2465	118.027	0.649417	1.9847	0.0001	0.0164852	yes	E113K_1	WT_1	OK	63.4069	123.596	0.962926	2.92228	5e-05	0.00928947	yes		NM_000358	82.654	82.3548	67.6104	68.3666	68.8938	68.2685	169.571	165.373	56.2905	55.6516	70.2919	71.3934	75.0534	71.6955	173.33	174.307
NM_000359	TGM1	chr14:24249113-24263177	E113K_0	WT_0	NOTEST	0.330524	0.124086	-1.41342	0	1	1	no	E113K_1	WT_1	NOTEST	0.149592	0.107564	-0.47584	0	1	1	no		NM_000359	0.223943	0.309969	0.35148	0.436702	0.0532419	0.19416	0.0561369	0.192804	0	0.0989583	0.229042	0.270369	0.0499466	0.17811	0.0956183	0.106582
NM_000359_2	TGM1	chr14_KZ208920v1_fix:550091-564155	E113K_0	WT_0	NOTEST	0	0	0	0	1	1	no	E113K_1	WT_1	NOTEST	0	0	0	0	1	1	no		NM_000359_2	0	0	0	0	0	0	0	0	0	0	0	0	0	0	0	0
NM_000360	TH	chr11:2163928-2171815	E113K_0	WT_0	NOTEST	0.0465567	0.02126	-1.13085	0	1	1	no	E113K_1	WT_1	NOTEST	0.0224796	0.0177796	-0.338392	0	1	1	no		NM_000360	0	0.099065	0	0.0871619	0.08504	0	0	0	0.0899184	0	0	0	0	0.0711185	0	0
NM_000361	THBD	chr20:23045632-23049672	E113K_0	WT_0	OK	21.5663	21.7296	0.0108832	0.0303125	0.95015	0.999067	no	E113K_1	WT_1	OK	20.828	22.8741	0.135191	0.372358	0.4498	0.999067	no		NM_000361	28.42	29.9941	12.6967	15.1545	15.5066	16.0755	27.0806	28.2559	29.5899	31.7998	10.5235	11.3989	18.0179	17.6737	28.3697	27.4352
NM_000362	TIMP3	chr22:32507819-33058381	E113K_0	WT_0	OK	0	90.7528	inf	#NAME?	0.03	0.778014	no	E113K_1	WT_1	OK	0	77.7658	inf	#NAME?	0.00195	0.147091	no		NM_000362	0	0	0	0	0	0	178.654	184.357	0	0	0	0	0	0.125715	155.208	155.729
NM_000363	TNNI3	chr19:55151767-55157732	E113K_0	WT_0	NOTEST	0	0.0640962	inf	0	1	1	no	E113K_1	WT_1	NOTEST	0	0	0	0	1	1	no		NM_000363	0	0	0	0	0	0	0.256385	0	0	0	0	0	0	0	0	0
NM_000364	TNNT2	chr1:201359013-201377680	E113K_0	WT_0	NOTEST	0.0388192	1.97818e-06	-14.2603	0	1	1	no	E113K_1	WT_1	NOTEST	0	0.000235323	inf	0	1	1	no		NM_000364	0	0	0.155277	0	5.66861e-06	2.2441e-06	0	0	0	0	0	0	0.000941293	0	0	0
NM_000365	TPI1	chr12:6867419-6873303	E113K_0	WT_0	OK	498.774	483.609	-0.0445435	-0.143251	0.7716	0.999067	no	E113K_1	WT_1	OK	459.585	469.204	0.0298861	0.0963826	0.84405	0.999067	no		NM_000365	563.917	539.303	451.492	440.383	479.433	455.403	497.924	501.676	478.2	502.231	408.696	449.211	453.595	450.797	485.475	486.95
NM_000366	TPM1	chr15:63042746-63071914	E113K_0	WT_0	NOTEST	0	0.0895564	inf	0	1	1	no	E113K_1	WT_1	NOTEST	0	0	0	0	1	1	no		NM_000366	0	0	0	0	0	0.171888	0.186338	0	0	0	0	0	0	0	0	0
NM_000367	TPMT	chr6:18128313-18155169	E113K_0	WT_0	OK	9.57316	10.1301	0.0815828	0.188896	0.7005	0.999067	no	E113K_1	WT_1	OK	10.4925	10.7944	0.0409249	0.0968574	0.84405	0.999067	no		NM_000367	9.1891	8.98958	9.36118	10.7528	11.4195	10.3259	10.0244	8.75069	9.93546	9.5968	10.9294	11.5083	11.581	11.7541	9.52261	10.3198
NM_000368	TSC1	chr9:132891348-132944616	E113K_0	WT_0	OK	3.63918	4.04176	0.15137	0.189629	0.6985	0.999067	no	E113K_1	WT_1	OK	2.9422	3.61765	0.298155	0.239814	0.6445	0.999067	no		NM_000368	1.67228	5.28155	3.24301	4.35987	3.35677	6.10476	2.97835	3.72715	0.489201	4.51653	4.43126	2.33182	3.94874	6.34445	2.77592	1.40149
NM_000369	TSHR	chr14:80955620-81146302	E113K_0	WT_0	NOTEST	0	0	0	0	1	1	no	E113K_1	WT_1	NOTEST	0	0	0	0	1	1	no		NM_000369	0	0	0	0	0	0	0	0	0	0	0	0	0	0	0	0
NM_000370	TTPA	chr8:63059488-63086053	E113K_0	WT_0	NOTEST	0.960029	0.59028	-0.701678	0	1	1	no	E113K_1	WT_1	NOTEST	1.15965	0.686807	-0.755712	0	1	1	no		NM_000370	1.2322	1.36455	0.614019	0.629338	0.223217	0.101748	0.823784	1.21237	1.76976	1.50392	0.514498	0.850422	0.366415	0.373379	1.0021	1.00534
NM_000371	TTR	chr18:31591766-31599023	E113K_0	WT_0	NOTEST	0	0	0	0	1	1	no	E113K_1	WT_1	NOTEST	0	0	0	0	1	1	no		NM_000371	0	0	0	0	0	0	0	0	0	0	0	0	0	0	0	0
NM_000372	TYR	chr11:89177874-89295759	E113K_0	WT_0	NOTEST	0	0	0	0	1	1	no	E113K_1	WT_1	NOTEST	0	0	0	0	1	1	no		NM_000372	0	0	0	0	0	0	0	0	0	0	0	0	0	0	0	0
NM_000373	UMPS	chr3:124730365-124749272	E113K_0	WT_0	OK	6.93672	6.99611	0.0122989	0.0305438	0.9535	0.999067	no	E113K_1	WT_1	OK	8.50165	8.38096	-0.020628	-0.0523525	0.91665	0.999067	no		NM_000373	6.44661	6.56504	7.4109	7.32434	8.59794	7.74992	5.97165	5.66495	9.38988	7.40413	8.73084	8.48175	9.33906	9.57178	7.56131	7.05167
NM_000374	UROD	chr1:45012253-45015575	E113K_0	WT_0	OK	59.8614	47.6619	-0.328791	-0.807215	0.11155	0.999067	no	E113K_1	WT_1	OK	72.6021	49.0911	-0.564548	-1.38926	0.0066	0.331178	no		NM_000374	64.7067	66.2813	49.7835	58.6744	44.7333	50.5428	46.5948	48.7767	79.5271	80.2436	64.4329	66.2045	47.079	58.0054	46.4742	44.8059
NM_000375	UROS	chr10:125784980-125823268	E113K_0	WT_0	OK	22.7991	35.4954	0.638659	1.22694	0.0138	0.518278	no	E113K_1	WT_1	OK	22.0261	34.663	0.654181	1.30154	0.00945	0.415071	no		NM_000375	27.3129	24.6369	18.7072	20.5392	33.8253	35.8792	36.0823	36.1949	24.2078	26.3061	19.2216	18.369	39.1991	37.301	31.5309	30.621
NM_000377	WAS	chrX:48683798-48691426	E113K_0	WT_0	NOTEST	0.309996	0.146598	-1.08039	0	1	1	no	E113K_1	WT_1	NOTEST	0.141299	0.155555	0.138664	0	1	1	no		NM_000377	0.268754	0.595804	0.375426	0	0.0852617	0	0.269868	0.23126	0.450602	0	0.0524891	0.0621065	0.159758	0.0713436	0.305845	0.0852717
NM_000378	WT1	chr11:32387775-32458769	E113K_0	WT_0	NOTEST	9.85019e-05	0.000442326	2.16688	0	1	1	no	E113K_1	WT_1	NOTEST	4.13454e-05	2.81435e-05	-0.554924	0	1	1	no		NM_000378	0.000394008	0	0	0	0	0	0.00148636	0.000282944	0	0.000165382	0	0	0.000112574	0	0	0
NM_000379	XDH	chr2:31334320-31414742	E113K_0	WT_0	NOTEST	0.497246	0.367152	-0.437582	0	1	1	no	E113K_1	WT_1	NOTEST	0.481665	0.266158	-0.855749	0	1	1	no		NM_000379	0.631475	0.335321	0.554369	0.46782	0.264041	0.306518	0.354115	0.543936	0.456812	0.468589	0.515496	0.485764	0.225453	0.260848	0.410026	0.168304
NM_000380	XPA	chr9:97674908-97697409	E113K_0	WT_0	OK	29.2976	17.7082	-0.726362	-1.59872	0.0013	0.112111	no	E113K_1	WT_1	OK	30.5089	20.4184	-0.579357	-1.30641	0.00875	0.395757	no		NM_000380	33.007	37.224	24.254	22.7054	18.819	20.502	18.0429	13.4691	36.2945	34.8966	22.9309	27.9134	24.8856	20.1289	19.2924	17.3668
NM_000381	MID1	chrX:10445309-10833683	E113K_0	WT_0	OK	17.8639	14.128	-0.338489	-0.961157	0.0548	0.999067	no	E113K_1	WT_1	OK	17.4298	13.3941	-0.379951	-1.07474	0.03135	0.794831	no		NM_000381	20.1244	20.0641	15.9026	15.3644	9.85447	10.3139	17.9571	18.3865	18.0798	18.8364	16.3893	16.4135	10.3603	8.59883	16.9657	17.6517
NM_000382	ALDH3A2	chr17:19648149-19677596	E113K_0	WT_0	OK	15.3162	14.8291	-0.0466233	-0.0929426	0.84945	0.999067	no	E113K_1	WT_1	OK	16.7573	13.1268	-0.352271	-0.583817	0.2374	0.999067	no		NM_000382	17.3742	15.6838	12.3611	15.8458	13.0536	15.3132	14.2017	16.748	21.5555	15.9447	15.2006	14.3283	15.1141	13.0006	8.66689	15.7257
NM_000383	AIRE	chr21:44285875-44298648	E113K_0	WT_0	NOTEST	0	0	0	0	1	1	no	E113K_1	WT_1	NOTEST	0	0	0	0	1	1	no		NM_000383	0	0	0	0	0	0	0	0	0	0	0	0	0	0	0	0
NM_000384	APOB	chr2:21001428-21044073	E113K_0	WT_0	NOTEST	0	0	0	0	1	1	no	E113K_1	WT_1	NOTEST	0	0	0	0	1	1	no		NM_000384	0	0	0	0	0	0	0	0	0	0	0	0	0	0	0	0
NM_000386	BLMH	chr17:30248202-30291944	E113K_0	WT_0	OK	31.5969	45.0152	0.510632	1.43392	0.0033	0.212689	no	E113K_1	WT_1	OK	34.5001	47.7413	0.468636	1.33194	0.0065	0.328729	no		NM_000386	31.161	33.9138	31.1927	30.12	56.6254	59.7743	30.4407	33.2205	34.6256	36.8865	32.7474	33.7411	57.5959	58.2174	38.4812	36.6706
NM_000387	SLC25A20	chr3:48856925-48898882	E113K_0	WT_0	OK	6.28307	5.28628	-0.249219	-0.419601	0.39455	0.999067	no	E113K_1	WT_1	OK	5.81484	4.84822	-0.262285	-0.433983	0.37965	0.999067	no		NM_000387	6.66853	6.46841	4.94937	7.04598	4.49594	3.85564	6.41802	6.3755	6.52247	6.22417	5.37364	5.13906	3.7987	3.46713	5.69139	6.43565
NM_000388	CASR	chr3:122183667-122291628	E113K_0	WT_0	NOTEST	0	0	0	0	1	1	no	E113K_1	WT_1	NOTEST	0	0	0	0	1	1	no		NM_000388	0	0	0	0	0	0	0	0	0	0	0	0	0	0	0	0
NM_000389	CDKN1A	chr6:36676462-36687332	E113K_0	WT_0	OK	57.6022	75.6315	0.392863	1.12906	0.02475	0.704988	no	E113K_1	WT_1	OK	57.8654	72.8888	0.332996	0.976	0.051	0.988363	no		NM_000389	46.4927	43.6177	68.3851	71.9134	54.661	55.967	94.7917	97.1063	52.7072	59.4615	57.1429	62.1499	50.6014	57.1707	91.9291	91.8538
NM_000390	CHM	chrX:85861179-86047558	E113K_0	WT_0	OK	15.707	14.8394	-0.0819682	-0.209101	0.67005	0.999067	no	E113K_1	WT_1	OK	14.9252	15.9272	0.0937495	0.244794	0.62025	0.999067	no		NM_000390	15.1609	16.6056	15.094	15.9674	16.0975	15.2156	13.166	14.8786	14.4931	15.388	15.0201	14.7994	14.5535	16.1459	15.7537	17.2559
NM_000391	TPP1	chr11:6612769-6619422	E113K_0	WT_0	OK	43.6545	72.3448	0.728759	2.13014	5e-05	0.00928947	yes	E113K_1	WT_1	OK	37.0283	62.1053	0.746089	2.17872	5e-05	0.00928947	yes		NM_000391	56.138	58.4825	28.9738	31.0237	38.0809	37.8478	106.499	106.951	45.9486	45.853	28.6706	27.6408	34.6709	34.5346	90.5501	88.6657
NM_000392	ABCC2	chr10:99782639-99852594	E113K_0	WT_0	NOTEST	0.323308	0.543673	0.749831	0	1	1	no	E113K_1	WT_1	NOTEST	0.441214	0.442652	0.00469391	0	1	1	no		NM_000392	0.298097	0.439698	0.337502	0.217935	0.49574	0.73209	0.497506	0.449355	0.424297	0.46084	0.521442	0.358278	0.576491	0.374931	0.488144	0.331043
NM_000393	COL5A2	chr2:189031897-189179761	E113K_0	WT_0	NOTEST	0.277055	0.307947	0.15251	0	1	1	no	E113K_1	WT_1	NOTEST	0.406704	0.56941	0.485488	0	1	1	no		NM_000393	0.209481	0.185371	0.284564	0.428803	0.378196	0.490235	0.146812	0.216545	0.484045	0.351584	0.402958	0.38823	0.579664	0.698795	0.680141	0.319041
NM_000394	CRYAA	chr21:43169007-43172810	E113K_0	WT_0	NOTEST	0	0	0	0	1	1	no	E113K_1	WT_1	NOTEST	0	0	0	0	1	1	no		NM_000394	0	0	0	0	0	0	0	0	0	0	0	0	0	0	0	0
NM_000394_2	CRYAA	chr21:6560690-6564494	E113K_0	WT_0	NOTEST	0	0	0	0	1	1	no	E113K_1	WT_1	NOTEST	0	0	0	0	1	1	no		NM_000394_2	0	0	0	0	0	0	0	0	0	0	0	0	0	0	0	0
NM_000395	CSF2RB	chr22:36913627-36940437	E113K_0	WT_0	NOTEST	0.0303586	0.00651331	-2.22064	0	1	1	no	E113K_1	WT_1	NOTEST	0.0229546	0.0331134	0.528632	0	1	1	no		NM_000395	0	0	0.0628357	0.0585989	0	0.0260533	0	0	0.0302011	0.0265534	0.0350639	0	0	0.0238805	0.0513538	0.0572194
NM_000396	CTSK	chr1:150796207-150808260	E113K_0	WT_0	OK	1.83782	1.37075	-0.423028	-0.481179	0.33615	0.999067	no	E113K_1	WT_1	OK	1.59103	1.25482	-0.342474	-0.376482	0.43755	0.999067	no		NM_000396	1.3392	1.82776	2.37564	1.80868	1.27498	1.42961	1.44903	1.32938	1.34756	1.82208	1.69175	1.50272	0.826519	0.902914	1.23069	2.05917
NM_000397	CYBB	chrX:37780058-37813461	E113K_0	WT_0	NOTEST	0.162855	0.00817547	-4.31615	0	1	1	no	E113K_1	WT_1	NOTEST	0.208573	0	#NAME?	0	1	1	no		NM_000397	0.275237	0.342645	0	0.0335396	0.0327019	0	0	0	0.449455	0.364763	0.020075	0	0	0	0	0
NM_000398	CYB5R3	chr22:42617839-42649392	E113K_0	WT_0	OK	34.6162	35.7831	0.0478282	0.13904	0.77955	0.999067	no	E113K_1	WT_1	OK	32.7331	35.1406	0.102386	0.297373	0.5506	0.999067	no		NM_000398	35.8264	30.3427	35.0193	37.2766	29.222	30.1997	40.165	43.5455	31.7037	32.1695	33.7368	33.3225	29.9578	33.9384	38.681	37.985
NM_000399	EGR2	chr10:62811995-62819167	E113K_0	WT_0	NOTEST	0.028272	0	#NAME?	0	1	1	no	E113K_1	WT_1	NOTEST	0.0385032	0	#NAME?	0	1	1	no		NM_000399	0	0.113088	0	0	0	0	0	0	0.154013	0	0	0	0	0	0	0
NM_000400	ERCC2	chr19:45340749-45370587	E113K_0	WT_0	OK	11.2872	13.5736	0.266117	0.599179	0.22725	0.999067	no	E113K_1	WT_1	OK	13.1463	14.3035	0.121713	0.284511	0.55765	0.999067	no		NM_000400	11.3337	10.5405	11.3619	11.9128	14.956	14.751	12.5051	12.0824	13.3146	13.1124	12.9608	13.1974	14.3327	15.0462	13.7022	14.133
NM_000401	EXT2	chr11:44095548-44251981	E113K_0	WT_0	OK	35.7561	36.207	0.0180813	0.0359368	0.9405	0.999067	no	E113K_1	WT_1	OK	32.2188	42.9737	0.41555	0.80885	0.1083	0.999067	no		NM_000401	40.3425	40.5202	32.4283	29.7333	27.4173	20.4401	55.9538	41.0169	39.4046	35.7978	22.0526	31.6204	28.0226	29.7647	54.0277	60.0798
NM_000402	G6PD	chrX:154531389-154565046	E113K_0	WT_0	NOTEST	0.808345	1.04271	0.367294	0	1	1	no	E113K_1	WT_1	OK	1.06397	1.24479	0.226438	0.0886853	0.9006	0.999067	no		NM_000402	0.786218	0.864937	0.816212	0.766013	0	0	0.786216	3.38462	1.5718	0.695262	0.914217	1.07461	1.40143	0	1.34371	2.23401
NM_000403	GALE	chr1:23795598-23800754	E113K_0	WT_0	OK	0.391184	1.39852	1.83798	0.635963	0.4119	0.999067	no	E113K_1	WT_1	OK	2.13242	2.12387	-0.00579935	-0.00276585	0.99345	0.999067	no		NM_000403	0.829193	0	0	0.735542	2.07972	0.680955	0.847341	1.98606	3.25929	2.78631	0.884839	1.59925	1.52195	0	5.24974	1.72378
NM_000404	GLB1	chr3:32996607-33097230	E113K_0	WT_0	OK	21.3578	34.6735	0.699068	1.05116	0.0523	0.999067	no	E113K_1	WT_1	OK	15.6707	27.2319	0.797233	1.25325	0.01595	0.560583	no		NM_000404	17.081	30.7624	17.6115	19.9764	16.5517	16.2431	50.4845	55.4147	15.0491	21.1824	16.0604	10.3907	18.806	14.2253	37.5126	38.3838
NM_000405	GM2A	chr5:151253184-151270439	E113K_0	WT_0	OK	22.7373	27.7615	0.288028	0.79833	0.1112	0.999067	no	E113K_1	WT_1	OK	21.1541	26.0223	0.298808	0.826257	0.0942	0.999067	no		NM_000405	16.7817	19.05	27.7724	27.3451	20.2043	20.7979	34.5328	35.5111	18.9019	17.5354	24.5364	23.6429	19.4496	20.5473	31.7525	32.3397
NM_000406	GNRHR	chr4:67737117-67754388	E113K_0	WT_0	NOTEST	2.23542e-05	2.79966e-05	0.324705	0	1	1	no	E113K_1	WT_1	NOTEST	0.0194783	6.29537e-06	-11.5953	0	1	1	no		NM_000406	2.98358e-05	0	2.98679e-05	2.97133e-05	2.921e-05	2.76267e-05	2.81157e-05	2.70341e-05	2.96989e-05	2.73002e-05	0.0778255	3.08024e-05	2.51815e-05	0	0	0
NM_000407	GP1BB	chr22:19714502-19724774	E113K_0	WT_0	NOTEST	0	0.0448628	inf	0	1	1	no	E113K_1	WT_1	NOTEST	0.0243563	0.0332567	0.449345	0	1	1	no		NM_000407	0	0	0	0	0.000806277	0	0	0.178645	0	0	0.000244025	0.0971814	0.132981	0	0	4.58376e-05
NM_000408	GPD2	chr2:156435551-156586403	E113K_0	WT_0	OK	30.4357	28.2884	-0.105553	-0.301891	0.5445	0.999067	no	E113K_1	WT_1	OK	31.2972	32.0867	0.03594	0.1063	0.83265	0.999067	no		NM_000408	30.6121	29.9429	28.4815	32.7065	24.6007	23.637	35.0608	29.8553	31.5642	29.2842	35.3097	29.0307	28.6662	29.2545	34.7832	35.6429
NM_000409	GUCA1A	chr6:42155405-42180056	E113K_0	WT_0	NOTEST	0	0	0	0	1	1	no	E113K_1	WT_1	NOTEST	0	0	0	0	1	1	no		NM_000409	0	0	0	0	0	0	0	0	0	0	0	0	0	0	0	0
NM_000410	HFE	chr6:26086289-26098342	E113K_0	WT_0	OK	5.05253	6.34699	0.329067	0.415497	0.3962	0.999067	no	E113K_1	WT_1	OK	4.32669	5.53326	0.354866	0.462041	0.354	0.999067	no		NM_000410	4.82011	5.82816	5.00887	4.55296	4.76965	4.76797	6.75928	9.09104	4.86142	4.65147	4.06154	3.73232	3.89565	4.31769	7.16964	6.75007
NM_000411	HLCS	chr21:36699114-36990211	E113K_0	WT_0	OK	1.07872	1.2349	0.195068	0.120996	0.7834	0.999067	no	E113K_1	WT_1	OK	1.22123	1.4651	0.262663	0.257715	0.61685	0.999067	no		NM_000411	0.727832	2.82836	0.758705	0	1.19642	1.57094	0.821661	1.35058	0.57598	1.64379	1.1558	1.50935	1.352	0.844951	1.55205	2.1114
NM_000412	HRG	chr3:186666013-186678234	E113K_0	WT_0	NOTEST	0.0230251	0	#NAME?	0	1	1	no	E113K_1	WT_1	NOTEST	0	0	0	0	1	1	no		NM_000412	0	0.0921003	0	0	0	0	0	0	0	0	0	0	0	0	0	0
NM_000413	HSD17B1	chr17:42552435-42555214	E113K_0	WT_0	NOTEST	0	0.0915075	inf	0	1	1	no	E113K_1	WT_1	NOTEST	0	0	0	0	1	1	no		NM_000413	0	0	0	0	0	0.36603	0	0	0	0	0	0	0	0	0	0
NM_000414	HSD17B4	chr5:119452496-119542332	E113K_0	WT_0	OK	63.3641	59.1906	-0.0982965	-0.288293	0.5689	0.999067	no	E113K_1	WT_1	OK	59.1763	55.1089	-0.102733	-0.304174	0.5453	0.999067	no		NM_000414	62.5465	65.6646	60.2608	64.9845	52.4628	50.0824	64.9683	69.2491	56.1342	57.4362	63.6375	59.4971	49.4219	47.7614	62.1228	61.1296
NM_000415	IAPP	chr12:21264599-21395437	E113K_0	WT_0	NOTEST	0	0.000178689	inf	0	1	1	no	E113K_1	WT_1	NOTEST	0	0	0	0	1	1	no		NM_000415	0	0	0	0	0	0	0.000714755	0	0	0	0	0	0	0	0	0
NM_000416	IFNGR1	chr6:137197483-137219430	E113K_0	WT_0	OK	33.9231	33.7456	-0.00757005	-0.0207993	0.9682	0.999067	no	E113K_1	WT_1	OK	34.407	29.3651	-0.228601	-0.614792	0.2179	0.999067	no		NM_000416	33.1625	32.4938	33.15	36.8861	33.3423	32.1814	35.5617	33.8969	32.0659	33.4945	36.5763	35.4913	27.2966	27.6701	31.0706	31.4229
NM_000417	IL2RA	chr10:6010691-6062367	E113K_0	WT_0	NOTEST	0	0	0	0	1	1	no	E113K_1	WT_1	NOTEST	0	0	0	0	1	1	no		NM_000417	0	0	0	0	0	0	0	0	0	0	0	0	0	0	0	0
NM_000418	IL4R	chr16:27313973-27364778	E113K_0	WT_0	OK	5.59298	8.15355	0.54381	0.629688	0.19695	0.999067	no	E113K_1	WT_1	OK	5.92536	5.84063	-0.0207781	-0.0253486	0.9564	0.999067	no		NM_000418	2.8435	3.43799	9.64381	6.44663	7.84322	6.27017	8.74177	9.75902	2.85472	7.30566	7.20984	6.3312	5.26752	6.55819	4.41493	7.12188
NM_000419	ITGA2B	chr17:44372180-44389649	E113K_0	WT_0	NOTEST	0.0104889	0.0416721	1.99021	0	1	1	no	E113K_1	WT_1	NOTEST	0.03401	0.00918925	-1.88794	0	1	1	no		NM_000419	0	0	0	0.0419557	0	0.0373074	0.129381	0	0.0432531	0.0380263	0.0251268	0.0296337	0	0	0.036757	0
NM_000420	KEL	chr7:142411223-143836717	E113K_0	WT_0	NOTEST	0.0155942	0	#NAME?	0	1	1	no	E113K_1	WT_1	NOTEST	0	0.012414	inf	0	1	1	no		NM_000420	0.0623767	0	0	0	0	0	0	0	0	0	0	0	0	0.049656	0	0
NM_000420_2	KEL	chr7_KI270803v1_alt:964180-985430	E113K_0	WT_0	NOTEST	0	0	0	0	1	1	no	E113K_1	WT_1	NOTEST	0	0	0	0	1	1	no		NM_000420_2	0	0	0	0	0	0	0	0	0	0	0	0	0	0	0	0
NM_000421	KRT10	chr17:40818116-40836274	E113K_0	WT_0	OK	15.3566	15.0521	-0.0288932	-0.0508504	0.91735	0.999067	no	E113K_1	WT_1	OK	14.4919	16.1207	0.153667	0.273914	0.5799	0.999067	no		NM_000421	16.7826	15.7144	14.2291	14.7004	12.2931	17.0642	13.7858	17.0653	17.0273	14.1795	13.5594	13.2013	15.0342	17.3763	15.532	16.5402
NM_000422	KRT17	chr17:41619441-41624575	E113K_0	WT_0	NOTEST	0.0569321	0.152649	1.42291	0	1	1	no	E113K_1	WT_1	NOTEST	0.0165087	0.0250709	0.602788	0	1	1	no		NM_000422	0	0	0.117978	0.109751	0.107138	0.390371	0.113087	0	0	0	0.0660348	0	0.100284	0	0	0
NM_000423	KRT2	chr12:52644557-52652211	E113K_0	WT_0	NOTEST	0	0	0	0	1	1	no	E113K_1	WT_1	NOTEST	0	0	0	0	1	1	no		NM_000423	0	0	0	0	0	0	0	0	0	0	0	0	0	0	0	0
NM_000424	KRT5	chr12:52514574-52520394	E113K_0	WT_0	NOTEST	0	0.015308	inf	0	1	1	no	E113K_1	WT_1	NOTEST	0	0	0	0	1	1	no		NM_000424	0	0	0	0	0	0.0612321	0	0	0	0	0	0	0	0	0	0
NM_000425	L1CAM	chrX:153861513-153888973	E113K_0	WT_0	NOTEST	0.0673366	0.38983	2.53338	0	1	1	no	E113K_1	WT_1	NOTEST	0	0.405272	inf	0	1	1	no		NM_000425	0	0	0.269346	0	0.186887	0.343478	0	1.02896	0	0	0	0	0	0.41207	1.20902	0
NM_000426	LAMA2	chr6:128883137-129516565	E113K_0	WT_0	NOTEST	0.110936	0.133251	0.264422	0	1	1	no	E113K_1	WT_1	NOTEST	0.100723	0.192934	0.937708	0	1	1	no		NM_000426	0.109053	0.128643	0.113926	0.0921214	0.179585	0.144925	0.102017	0.106478	0.0803334	0.102744	0.110131	0.109685	0.181725	0.427622	0.093185	0.0692026
NM_000427	LORICRIN	chr1:153259686-153262124	E113K_0	WT_0	NOTEST	0	0	0	0	1	1	no	E113K_1	WT_1	NOTEST	0	0	0	0	1	1	no		NM_000427	0	0	0	0	0	0	0	0	0	0	0	0	0	0	0	0
NM_000428	LTBP2	chr14:74498182-74612237	E113K_0	WT_0	OK	7.37796	6.46265	-0.191098	-0.502541	0.3133	0.999067	no	E113K_1	WT_1	OK	5.63573	5.2711	-0.0964998	-0.246821	0.6175	0.999067	no		NM_000428	8.83262	10.0839	5.49834	5.09698	4.20396	4.15456	8.43897	9.05309	6.75151	6.95796	4.52195	4.3115	4.15932	3.60689	6.74526	6.57291
NM_000429	MAT1A	chr10:80271819-80289658	E113K_0	WT_0	NOTEST	0.011599	0	#NAME?	0	1	1	no	E113K_1	WT_1	NOTEST	0	0	0	0	1	1	no		NM_000429	0	0	0.0463962	0	0	0	0	0	0	0	0	0	0	0	0	0
NM_000430	PAFAH1B1	chr17:2593653-2685615	E113K_0	WT_0	OK	51.9919	49.2845	-0.0771536	-0.248882	0.6158	0.999067	no	E113K_1	WT_1	OK	53.5995	51.2499	-0.0646709	-0.208663	0.6704	0.999067	no		NM_000430	50.5064	50.2389	54.0565	53.1658	50.5284	52.0947	46.8224	47.6923	53.2402	48.9812	56.5052	55.6714	52.697	52.2226	49.6902	50.3898
NM_000431	MVK	chr12:109573793-109598125	E113K_0	WT_0	OK	8.67781	9.60327	0.146194	0.279013	0.58005	0.999067	no	E113K_1	WT_1	OK	5.11344	5.65702	0.145749	0.218533	0.6603	0.999067	no		NM_000431	7.63708	6.56193	10.9614	9.55079	11.179	9.60724	8.72566	8.90115	3.95606	5.28874	5.37176	5.8372	6.90831	4.79172	6.13388	4.79417
NM_000432	MYL2	chr12:110910819-110920600	E113K_0	WT_0	NOTEST	0.272263	0.0556312	-2.29103	0	1	1	no	E113K_1	WT_1	NOTEST	0.275905	0.219237	-0.331678	0	1	1	no		NM_000432	0	0.288924	0.546881	0.253246	0	0	0	0.222525	0	0.919294	0	0.184325	0.46118	0.415769	0	0
NM_000433	NCF2	chr1:183555561-183590914	E113K_0	WT_0	OK	3.03565	6.05002	0.994937	1.31029	0.0197	0.625083	no	E113K_1	WT_1	OK	3.19902	6.76393	1.08023	1.39634	0.0086	0.391424	no		NM_000433	1.57546	2.94215	4.15007	3.47491	9.3998	9.37667	3.7562	1.66742	2.40994	1.40965	3.32367	5.6528	5.72891	7.89361	6.71069	6.72252
NM_000434	NEU1	chr6_GL000252v2_alt:3105436-3110599	E113K_0	WT_0	NOTEST	0	0	0	0	1	1	no	E113K_1	WT_1	NOTEST	0	0	0	0	1	1	no		NM_000434	0	0	0	0	0	0	0	0	0	0	0	0	0	0	0	0
NM_000434_2	NEU1	chr6_GL000250v2_alt:3190274-3195437	E113K_0	WT_0	NOTEST	0	0	0	0	1	1	no	E113K_1	WT_1	NOTEST	0	0	0	0	1	1	no		NM_000434_2	0	0	0	0	0	0	0	0	0	0	0	0	0	0	0	0
NM_000434_3	NEU1	chr6_GL000251v2_alt:3335075-3340239	E113K_0	WT_0	NOTEST	0	0	0	0	1	1	no	E113K_1	WT_1	NOTEST	0	0	0	0	1	1	no		NM_000434_3	0	0	0	0	0	0	0	0	0	0	0	0	0	0	0	0
NM_000434_4	NEU1	chr6_GL000255v2_alt:3113630-3118793	E113K_0	WT_0	NOTEST	0	0	0	0	1	1	no	E113K_1	WT_1	NOTEST	0	0	0	0	1	1	no		NM_000434_4	0	0	0	0	0	0	0	0	0	0	0	0	0	0	0	0
NM_000434_5	NEU1	chr6_GL000254v2_alt:3199728-3204891	E113K_0	WT_0	NOTEST	0	0	0	0	1	1	no	E113K_1	WT_1	NOTEST	0	0	0	0	1	1	no		NM_000434_5	0	0	0	0	0	0	0	0	0	0	0	0	0	0	0	0
NM_000434_6	NEU1	chr6_GL000253v2_alt:3162874-3168037	E113K_0	WT_0	NOTEST	0	0	0	0	1	1	no	E113K_1	WT_1	NOTEST	0	0	0	0	1	1	no		NM_000434_6	0	0	0	0	0	0	0	0	0	0	0	0	0	0	0	0
NM_000434_7	NEU1	chr6_GL000256v2_alt:3158885-3164048	E113K_0	WT_0	NOTEST	0	0	0	0	1	1	no	E113K_1	WT_1	NOTEST	0	0	0	0	1	1	no		NM_000434_7	0	0	0	0	0	0	0	0	0	0	0	0	0	0	0	0
NM_000434_8	NEU1	chr6:31857658-31862821	E113K_0	WT_0	OK	8.14806	12.2623	0.589699	1.38913	0.00605	0.316069	no	E113K_1	WT_1	OK	5.59926	9.50882	0.764031	1.66861	0.001	0.092597	no		NM_000434_8	9.32084	9.22631	6.74904	7.29603	9.41557	7.96395	15.2698	16.3997	6.21562	5.78125	5.33825	5.06191	7.43722	6.66184	11.8649	12.0714
NM_000435	NOTCH3	chr19:15159037-15200995	E113K_0	WT_0	NOTEST	0.149468	0.101929	-0.552278	0	1	1	no	E113K_1	WT_1	NOTEST	0.165959	0.109645	-0.597983	0	1	1	no		NM_000435	0.0816005	0.108298	0.153455	0.254519	0.124046	0.0990147	0.114355	0.0702985	0.0983667	0.0864921	0.266276	0.2127	0.24767	0.0777591	0.0976164	0.0155348
NM_000436	OXCT1	chr5:41730064-41872236	E113K_0	WT_0	OK	3.50977	2.85858	-0.296079	-0.283761	0.5771	0.999067	no	E113K_1	WT_1	OK	5.6045	3.56773	-0.651581	-0.836457	0.0931	0.999067	no		NM_000436	5.89221	4.42217	2.91569	0.809018	1.56929	3.24125	2.32884	4.29492	6.05197	4.62647	5.28552	6.45405	4.44016	3.43335	3.98573	2.41166
NM_000437	PAFAH2	chr1:25959766-25998063	E113K_0	WT_0	OK	2.82698	2.23949	-0.336094	-0.561563	0.25005	0.999067	no	E113K_1	WT_1	OK	3.04907	2.51794	-0.276121	-0.472614	0.33595	0.999067	no		NM_000437	3.26242	2.94589	2.37935	2.72027	2.28538	2.49331	1.59168	2.58758	3.7967	2.61722	3.35851	2.42382	3.14094	2.18391	1.72324	3.02368
NM_000438	PAX3	chr2:222199886-222305217	E113K_0	WT_0	NOTEST	0	0	0	0	1	1	no	E113K_1	WT_1	NOTEST	0	0	0	0	1	1	no		NM_000438	0	0	0	0	0	0	0	0	0	0	0	0	0	0	0	0
NM_000439	PCSK1	chr5:95962000-96631085	E113K_0	WT_0	NOTEST	1.32943e-05	0	#NAME?	0	1	1	no	E113K_1	WT_1	NOTEST	1.3987e-05	1.33067e-05	-0.0719343	0	1	1	no		NM_000439	0	5.31771e-05	0	0	0	0	0	0	0	5.59482e-05	0	0	0	0	0	5.32269e-05
NM_000440	PDE6A	chr5:149857952-149944793	E113K_0	WT_0	NOTEST	0.0445871	0.0587238	0.397318	0	1	1	no	E113K_1	WT_1	NOTEST	0.0182829	0.0525553	1.52334	0	1	1	no		NM_000440	0.0767697	0	0.0267447	0.0748342	0	0.022181	0.102503	0.110212	0.0257111	0	0.0298436	0.0175768	0.0228405	0	0.0655887	0.121792
NM_000441	SLC26A4	chr7:107656515-107717807	E113K_0	WT_0	NOTEST	0.323022	0.206704	-0.644066	0	1	1	no	E113K_1	WT_1	NOTEST	0.390071	0.345983	-0.173033	0	1	1	no		NM_000441	0.215898	0.307136	0.257927	0.511127	0.293137	0.374292	0	0.159388	0.123967	0.299733	0.521761	0.614823	0.578059	0.465616	0.105394	0.234866
NM_000442	PECAM1	chr17:64319415-64390860	E113K_0	WT_0	NOTEST	0.723992	0.367411	-0.978577	0	1	1	no	E113K_1	WT_1	NOTEST	0.364591	0.281531	-0.372983	0	1	1	no		NM_000442	1.42819	1.0919	0.109734	0.266143	0.239485	0.291268	0.504673	0.43422	0.633012	0.556583	0.110185	0.158582	0.206224	0.133452	0.466574	0.319874
NM_000443	ABCB4	chr7:87401695-87475703	E113K_0	WT_0	NOTEST	6.69314e-06	2.45028e-06	-1.44974	0	1	1	no	E113K_1	WT_1	NOTEST	5.27805e-06	0	#NAME?	0	1	1	no		NM_000443	1.03775e-05	0	0	1.63951e-05	0	0	9.80113e-06	0	0	0	1.02974e-05	1.08148e-05	0	0	0	0
NM_000444	PHEX	chrX:22032324-23293146	E113K_0	WT_0	NOTEST	0.109412	0.146364	0.419785	0	1	1	no	E113K_1	WT_1	NOTEST	0.26728	0.219855	-0.281799	0	1	1	no		NM_000444	0.433964	0.00123054	0.00121999	0.00123347	0.00130498	0.00130635	0.2287	0.354143	0.550722	0.463873	0.0532628	0.00126141	0.0815497	0.00122397	0.448848	0.347798
NM_000445	PLEC	chr8:143915152-143976745	E113K_0	WT_0	OK	1.56894	2.1813	0.475401	0.275647	0.58655	0.999067	no	E113K_1	WT_1	OK	0.56687	1.69268	1.57822	0.650629	0.23085	0.999067	no		NM_000445	1.5644	2.93168	1.77968	0	3.79222	0.831094	2.58044	1.52147	0.86042	0	0	1.40706	1.83556	0.735309	2.44298	1.75688
NM_000446	PON1	chr7:95297675-95324532	E113K_0	WT_0	NOTEST	0	0	0	0	1	1	no	E113K_1	WT_1	NOTEST	0	0	0	0	1	1	no		NM_000446	0	0	0	0	0	0	0	0	0	0	0	0	0	0	0	0
NM_000447	PSEN2	chr1:226870571-226896103	E113K_0	WT_0	OK	10.0795	13.3941	0.410173	0.753051	0.13055	0.999067	no	E113K_1	WT_1	OK	8.88678	12.2763	0.466145	0.826538	0.0975	0.999067	no		NM_000447	9.35323	11.5992	9.34557	10.0201	8.89501	11.2003	15.8302	17.651	8.30862	9.29407	9.0105	8.93392	8.33039	12.2535	15.3967	13.1247
NM_000448	RAG1	chr11:36568012-36579760	E113K_0	WT_0	NOTEST	0.033657	0.0368434	0.130503	0	1	1	no	E113K_1	WT_1	NOTEST	0.0207352	0.0196695	-0.0761226	0	1	1	no		NM_000448	0	0.0481819	0.0227584	0.0636876	0.0413898	0	0.0872232	0.0187608	0	0	0.0380878	0.0448529	0	0	0.0372161	0.0414617
NM_000449	RFX5	chr1:151340639-151347891	E113K_0	WT_0	OK	6.94713	5.676	-0.291543	-0.339653	0.4956	0.999067	no	E113K_1	WT_1	OK	7.43319	5.31037	-0.485171	-0.54689	0.2783	0.999067	no		NM_000449	6.95096	5.76144	6.12684	8.9493	4.56189	6.945	4.19965	6.99746	6.71413	10.1761	5.46824	7.37432	5.74061	4.65977	7.0244	3.81668
NM_000450	SELE	chr1:169722639-169734079	E113K_0	WT_0	NOTEST	0	0	0	0	1	1	no	E113K_1	WT_1	NOTEST	0	0	0	0	1	1	no		NM_000450	0	0	0	0	0	0	0	0	0	0	0	0	0	0	0	0
NM_000451	SHOX	chrX:624343-659411	E113K_0	WT_0	NOTEST	0	0	0	0	1	1	no	E113K_1	WT_1	NOTEST	0	0	0	0	1	1	no		NM_000451	0	0	0	0	0	0	0	0	0	0	0	0	0	0	0	0
NM_000451_2	SHOX	chrY:624343-659411	E113K_0	WT_0	NOTEST	0	0	0	0	1	1	no	E113K_1	WT_1	NOTEST	0	0	0	0	1	1	no		NM_000451_2	0	0	0	0	0	0	0	0	0	0	0	0	0	0	0	0
NM_000452	SLC10A2	chr13:103043997-103066417	E113K_0	WT_0	NOTEST	0	0	0	0	1	1	no	E113K_1	WT_1	NOTEST	0	0	0	0	1	1	no		NM_000452	0	0	0	0	0	0	0	0	0	0	0	0	0	0	0	0
NM_000453	SLC5A5	chr19:17871944-17895174	E113K_0	WT_0	NOTEST	0	0	0	0	1	1	no	E113K_1	WT_1	NOTEST	0	0	0	0	1	1	no		NM_000453	0	0	0	0	0	0	0	0	0	0	0	0	0	0	0	0
NM_000454	SOD1	chr21:31659621-31668930	E113K_0	WT_0	OK	200.307	216.123	0.109641	0.335746	0.50245	0.999067	no	E113K_1	WT_1	OK	199.468	231.157	0.21272	0.655554	0.18485	0.999067	no		NM_000454	180.369	213.948	211.51	195.4	231.945	221.359	194.301	216.887	191.004	202.466	195.928	208.472	251.715	247.375	209.517	216.022
NM_000455	STK11	chr19:1205777-1238005	E113K_0	WT_0	OK	15.5181	18.0407	0.217303	0.567601	0.25475	0.999067	no	E113K_1	WT_1	OK	16.7036	18.9308	0.180578	0.476614	0.33015	0.999067	no		NM_000455	14.6274	13.4596	18.12	15.8653	23.9898	21.5577	13.7442	12.8711	15.4375	15.6318	16.9777	18.7671	24.1048	24.2392	13.5862	13.7928
NM_000456	SUOX	chr12:55997275-56005525	E113K_0	WT_0	OK	0.861921	1.51427	0.812999	0.577138	0.26325	0.999067	no	E113K_1	WT_1	NOTEST	0.838634	0.790376	-0.0855018	0	1	1	no		NM_000456	0.533724	1.46922	0.921501	0.523235	0.57752	1.12717	1.93999	2.41241	1.15239	0.470364	1.33475	0.397036	1.02931	1.12869	1.00351	0
NM_000457	HNF4A	chr20:44355698-44434595	E113K_0	WT_0	NOTEST	0	2.95402e-05	inf	0	1	1	no	E113K_1	WT_1	NOTEST	2.86758e-05	2.7895e-05	-0.0398243	0	1	1	no		NM_000457	0	0	0	0	0.000118161	0	0	0	0	0	0	0.000114703	0.00011158	0	0	0
NM_000458	HNF1B	chr17:37686430-37745059	E113K_0	WT_0	NOTEST	0	0	0	0	1	1	no	E113K_1	WT_1	NOTEST	0	0	0	0	1	1	no		NM_000458	0	0	0	0	0	0	0	0	0	0	0	0	0	0	0	0
NM_000458_2	HNF1B	chr17_KI270857v1_alt:1925498-1984115	E113K_0	WT_0	NOTEST	0	0	0	0	1	1	no	E113K_1	WT_1	NOTEST	0	0	0	0	1	1	no		NM_000458_2	0	0	0	0	0	0	0	0	0	0	0	0	0	0	0	0
NM_000459	TEK	chr9:27109140-27230178	E113K_0	WT_0	NOTEST	0	0	0	0	1	1	no	E113K_1	WT_1	NOTEST	1.16572e-05	0	#NAME?	0	1	1	no		NM_000459	0	0	0	0	0	0	0	0	0	0	4.66289e-05	0	0	0	0	0
NM_000460	THPO	chr3:184371934-184379688	E113K_0	WT_0	NOTEST	0	0	0	0	1	1	no	E113K_1	WT_1	NOTEST	0	0	0	0	1	1	no		NM_000460	0	0	0	0	0	0	0	0	0	0	0	0	0	0	0	0
NM_000461	THRB	chr3:24117153-24500011	E113K_0	WT_0	NOTEST	0	0	0	0	1	1	no	E113K_1	WT_1	NOTEST	0.0347243	0	#NAME?	0	1	1	no		NM_000461	0	0	0	0	0	0	0	0	0	0	0.138897	0	0	0	0	0
NM_000462	UBE3A	chr15:24823607-25439056	E113K_0	WT_0	OK	1.36032	1.48468	0.126207	0.0745525	0.8804	0.999067	no	E113K_1	WT_1	OK	1.77391	1.74167	-0.0264615	-0.0164314	0.9721	0.999067	no		NM_000462	1.23101	0.888433	2.10575	1.21607	1.08101	2.04795	0.961265	1.84848	1.28519	2.04552	1.6941	2.07082	1.35951	0.633165	2.82296	2.15103
NM_000463	UGT1A1	chr2:233617644-233773305	E113K_0	WT_0	NOTEST	0	0	0	0	1	1	no	E113K_1	WT_1	NOTEST	0	0	0	0	1	1	no		NM_000463	0	0	0	0	0	0	0	0	0	0	0	0	0	0	0	0
NM_000465	BARD1	chr2:214725645-214809683	E113K_0	WT_0	OK	3.2418	3.14632	-0.0431312	-0.0396902	0.92915	0.999067	no	E113K_1	WT_1	OK	3.71975	3.61438	-0.041456	-0.045693	0.92475	0.999067	no		NM_000465	4.45132	4.09332	4.4211	0.00146941	3.18635	4.51399	2.80097	2.08397	1.75044	4.26402	2.97336	5.89117	4.91894	2.57621	3.00014	3.96222
NM_000466	PEX1	chr7:92487024-92528520	E113K_0	WT_0	OK	4.54886	6.10451	0.42437	0.606487	0.21045	0.999067	no	E113K_1	WT_1	OK	5.39659	5.61031	0.0560328	0.0973106	0.84245	0.999067	no		NM_000466	5.91655	2.43376	5.43639	4.40873	6.90223	6.28294	4.60344	6.62942	3.92225	5.75205	5.90314	6.00893	7.91092	5.3737	3.95576	5.20088
NM_000474	TWIST1	chr7:19113047-19117636	E113K_0	WT_0	NOTEST	0	0	0	0	1	1	no	E113K_1	WT_1	NOTEST	0	0	0	0	1	1	no		NM_000474	0	0	0	0	0	0	0	0	0	0	0	0	0	0	0	0
NM_000475	NR0B1	chrX:30304205-30309390	E113K_0	WT_0	NOTEST	0	0	0	0	1	1	no	E113K_1	WT_1	NOTEST	0	0	0	0	1	1	no		NM_000475	0	0	0	0	0	0	0	0	0	0	0	0	0	0	0	0
NM_000476	AK1	chr9:127866479-127879621	E113K_0	WT_0	OK	11.1586	10.9993	-0.0207462	-0.0446601	0.9291	0.999067	no	E113K_1	WT_1	OK	11.6673	10.8325	-0.107112	-0.230967	0.63795	0.999067	no		NM_000476	13.8512	11.3353	9.4729	9.97504	9.60157	9.17438	12.3992	12.822	13.0897	13.4136	10.588	9.57797	10.1823	9.30534	12.0507	11.7915
NM_000477	ALB	chr4:73404286-73421482	E113K_0	WT_0	NOTEST	0	0	0	0	1	1	no	E113K_1	WT_1	NOTEST	0.010083	0	#NAME?	0	1	1	no		NM_000477	0	0	0	0	0	0	0	0	0	0	0.0403319	0	0	0	0	0
NM_000478	ALPL	chr1:21508983-21578410	E113K_0	WT_0	NOTEST	0	0	0	0	1	1	no	E113K_1	WT_1	NOTEST	0	0	0	0	1	1	no		NM_000478	0	0	0	0	0	0	0	0	0	0	0	0	0	0	0	0
NM_000479	AMH	chr19:2249322-2252073	E113K_0	WT_0	NOTEST	0.15897	0.20818	0.389083	0	1	1	no	E113K_1	WT_1	NOTEST	0.302248	0.214723	-0.493252	0	1	1	no		NM_000479	0.181427	0.100556	0	0.353895	0.259016	0.157345	0.182189	0.234171	0.547551	0.240632	0.106311	0.314498	0.323538	0.216738	0.232271	0.0863465
NM_000480	AMPD3	chr11:10450320-10507579	E113K_0	WT_0	NOTEST	0	0	0	0	1	1	no	E113K_1	WT_1	NOTEST	0.142328	0	#NAME?	0	1	1	no		NM_000480	0	0	0	0	0	0	0	0	0.569313	0	0	0	0	0	0	0
NM_000481	AMT	chr3:49416777-49429324	E113K_0	WT_0	NOTEST	0.105588	0.00525405	-4.32887	0	1	1	no	E113K_1	WT_1	NOTEST	1.95927e-05	0	#NAME?	0	1	1	no		NM_000481	0	0	0.42235	0	0.010747	0.0102692	0	0	0	0	0	7.83709e-05	0	0	0	0
NM_000482	APOA4	chr11:116820699-116823304	E113K_0	WT_0	NOTEST	0.0292338	0	#NAME?	0	1	1	no	E113K_1	WT_1	NOTEST	0	0	0	0	1	1	no		NM_000482	0.116935	0	0	0	0	0	0	0	0	0	0	0	0	0	0	0
NM_000483	APOC2	chr19:44942236-44949565	E113K_0	WT_0	NOTEST	0	0	0	0	1	1	no	E113K_1	WT_1	NOTEST	0	0	0	0	1	1	no		NM_000483	0	0	0	0	0	0	0	0	0	0	0	0	0	0	0	0
NM_000484	APP	chr21:25880549-26171128	E113K_0	WT_0	OK	11.9756	14.5384	0.279766	0.153944	0.76995	0.999067	no	E113K_1	WT_1	OK	20.6277	19.715	-0.0652897	-0.0425646	0.9271	0.999067	no		NM_000484	12.3073	9.00551	25.6231	0.966713	17.5041	16.0468	18.894	5.70872	32.2274	31.9267	0.191677	18.1651	16.536	25.8532	29.0845	7.38648
NM_000485	APRT	chr16:88809338-88811928	E113K_0	WT_0	OK	32.8029	32.9469	0.00632088	0.013016	0.9821	0.999067	no	E113K_1	WT_1	OK	28.6588	28.9023	0.0122052	0.0238653	0.9585	0.999067	no		NM_000485	34.7633	37.4239	29.0819	29.9424	33.0017	25.6762	37.3819	35.7278	34.7753	34.0941	20.9083	24.8576	28.5721	28.2297	32.1414	26.666
NM_000486	AQP2	chr12:49950740-49965682	E113K_0	WT_0	NOTEST	0	0	0	0	1	1	no	E113K_1	WT_1	NOTEST	0	0	0	0	1	1	no		NM_000486	0	0	0	0	0	0	0	0	0	0	0	0	0	0	0	0
NM_000487	ARSA	chr22:50622753-50628152	E113K_0	WT_0	NOTEST	0.101678	0.288109	1.5026	0	1	1	no	E113K_1	WT_1	NOTEST	0.411878	0.509363	0.306476	0	1	1	no		NM_000487	0.406713	0	0	0	0.59215	0	0.313548	0.246737	0.314438	0.511361	0.181882	0.639832	0.762476	0.250489	0.573397	0.451091
NM_000488	SERPINC1	chr1:173863247-173917378	E113K_0	WT_0	NOTEST	0.0539738	0.0455464	-0.244922	0	1	1	no	E113K_1	WT_1	NOTEST	0.0419722	0.0695684	0.729	0	1	1	no		NM_000488	0.105403	0	0.110492	0	0	0.0915143	0	0.0906712	0.106061	0	0.0618278	0	0.0939615	0.083989	0	0.100323
NM_000489	ATRX	chrX:77504877-77786216	E113K_0	WT_0	OK	3.48147	6.55603	0.913123	1.01945	0.03075	0.786521	no	E113K_1	WT_1	OK	5.15077	4.64053	-0.150497	-0.164044	0.71485	0.999067	no		NM_000489	3.27764	4.77929	2.21576	3.6532	7.24108	6.07666	5.58677	7.3196	6.99061	3.94649	4.62147	5.0445	4.32944	2.92756	9.33486	1.97028
NM_000490	AVP	chr20:3082555-3084724	E113K_0	WT_0	NOTEST	0	0	0	0	1	1	no	E113K_1	WT_1	NOTEST	0	0	0	0	1	1	no		NM_000490	0	0	0	0	0	0	0	0	0	0	0	0	0	0	0	0
NM_000491	C1QB	chr1:22653235-22661636	E113K_0	WT_0	NOTEST	0	0	0	0	1	1	no	E113K_1	WT_1	NOTEST	0	0	0	0	1	1	no		NM_000491	0	0	0	0	0	0	0	0	0	0	0	0	0	0	0	0
NM_000492	CFTR	chr7:117480024-117668664	E113K_0	WT_0	NOTEST	0	0	0	0	1	1	no	E113K_1	WT_1	NOTEST	0	0	0	0	1	1	no		NM_000492	0	0	0	0	0	0	0	0	0	0	0	0	0	0	0	0
NM_000493	COL10A1	chr6:116100852-116249497	E113K_0	WT_0	NOTEST	0.0240054	0	#NAME?	0	1	1	no	E113K_1	WT_1	NOTEST	0	0.010845	inf	0	1	1	no		NM_000493	0.0455734	0.0504482	0	0	0	0	0	0	0	0	0	0	0	0	0	0.04338
NM_000494	COL17A1	chr10:104031285-104085880	E113K_0	WT_0	OK	0.945164	2.7958	1.56463	2.56975	5e-05	0.00928947	yes	E113K_1	WT_1	OK	1.40758	3.36321	1.25663	2.27179	5e-05	0.00928947	yes		NM_000494	1.41619	0.883062	0.753509	0.727894	3.98854	3.57102	1.80495	1.8187	1.86271	1.88798	1.06604	0.813577	3.49333	3.84551	3.12382	2.99019
NM_000495	COL4A5	chrX:108439837-108697545	E113K_0	WT_0	OK	1.84007	0.249327	-2.88365	-2.98196	0.20495	0.999067	no	E113K_1	WT_1	OK	1.3096	0.311219	-2.07312	-2.20871	0.16065	0.999067	no		NM_000495	2.88363	3.23833	0.380028	0.858297	0.272266	0.72504	0	0	1.94099	2.35269	0.340489	0.604223	0.667884	0.57699	0	0
NM_000496	CRYBB2	chr22:25219638-25231869	E113K_0	WT_0	NOTEST	0.0714595	0.0699531	-0.0307388	0	1	1	no	E113K_1	WT_1	NOTEST	0	0	0	0	1	1	no		NM_000496	0	0	0	0.285838	0.279812	0	0	0	0	0	0	0	0	0	0	0
NM_000497	CYP11B1	chr8:142872356-142879820	E113K_0	WT_0	NOTEST	0	0	0	0	1	1	no	E113K_1	WT_1	NOTEST	0	0	0	0	1	1	no		NM_000497	0	0	0	0	0	0	0	0	0	0	0	0	0	0	0	0
NM_000498	CYP11B2	chr8:142910558-142917843	E113K_0	WT_0	NOTEST	0	0	0	0	1	1	no	E113K_1	WT_1	NOTEST	0	0	0	0	1	1	no		NM_000498	0	0	0	0	0	0	0	0	0	0	0	0	0	0	0	0
NM_000499	CYP1A1	chr15:74719541-74725528	E113K_0	WT_0	NOTEST	0.344758	0.199982	-0.785717	0	1	1	no	E113K_1	WT_1	NOTEST	0.439981	1.04781	1.25186	0	1	1	no		NM_000499	1.07073	0.306014	0.000175194	0.00211021	0.00016428	0	0.428673	0.37109	0.481882	5.37779e-05	1.27749	0.000500359	1.37959	1.93949	7.28726e-05	0.872078
NM_000500	CYP21A2	chr6_GL000252v2_alt:3279713-3350704	E113K_0	WT_0	NOTEST	0	0	0	0	1	1	no	E113K_1	WT_1	NOTEST	0	0	0	0	1	1	no		NM_000500	0	0	0	0	0	0	0	0	0	0	0	0	0	0	0	0
NM_000500_2	CYP21A2	chr6_GL000256v2_alt:3306770-3369633	E113K_0	WT_0	NOTEST	0	0	0	0	1	1	no	E113K_1	WT_1	NOTEST	0	0	0	0	1	1	no		NM_000500_2	0	0	0	0	0	0	0	0	0	0	0	0	0	0	0	0
NM_000500_3	CYP21A2	chr6:32038305-32109338	E113K_0	WT_0	NOTEST	0	0	0	0	1	1	no	E113K_1	WT_1	NOTEST	0	0	0	0	1	1	no		NM_000500_3	0	0	0	0	0	0	0	0	0	0	0	0	0	0	0	0
NM_000500_4	CYP21A2	chr6_GL000251v2_alt:3476627-3547671	E113K_0	WT_0	NOTEST	0	0	0	0	1	1	no	E113K_1	WT_1	NOTEST	0	0	0	0	1	1	no		NM_000500_4	0	0	0	0	0	0	0	0	0	0	0	0	0	0	0	0
NM_000500_5	CYP21A2	chr6_GL000254v2_alt:3349965-3355309	E113K_0	WT_0	NOTEST	0	0	0	0	1	1	no	E113K_1	WT_1	NOTEST	0	0	0	0	1	1	no		NM_000500_5	0	0	0	0	0	0	0	0	0	0	0	0	0	0	0	0
NM_000500_6	CYP21A2	chr6_GL000255v2_alt:3261540-3309325	E113K_0	WT_0	NOTEST	0	0	0	0	1	1	no	E113K_1	WT_1	NOTEST	0	0	0	0	1	1	no		NM_000500_6	0	0	0	0	0	0	0	0	0	0	0	0	0	0	0	0
NM_000501	ELN	chr7:74027788-74069906	E113K_0	WT_0	NOTEST	0	0	0	0	1	1	no	E113K_1	WT_1	NOTEST	0	0	0	0	1	1	no		NM_000501	0	0	0	0	0	0	0	0	0	0	0	0	0	0	0	0
NM_000502	EPX	chr17:58192725-58205174	E113K_0	WT_0	NOTEST	0	0	0	0	1	1	no	E113K_1	WT_1	NOTEST	0	0	0	0	1	1	no		NM_000502	0	0	0	0	0	0	0	0	0	0	0	0	0	0	0	0
NM_000503	EYA1	chr8:71197432-71548094	E113K_0	WT_0	NOTEST	0	0	0	0	1	1	no	E113K_1	WT_1	NOTEST	0	0	0	0	1	1	no		NM_000503	0	0	0	0	0	0	0	0	0	0	0	0	0	0	0	0
NM_000504	F10	chr13:113122798-113149529	E113K_0	WT_0	NOTEST	1.42231e-05	1.46976e-05	0.0473416	0	1	1	no	E113K_1	WT_1	NOTEST	0.00437906	1.29405e-05	-8.40258	0	1	1	no		NM_000504	0	0	2.84604e-05	2.8432e-05	0	0	2.69923e-05	3.1798e-05	2.61142e-05	0.0174213	3.89385e-05	2.98904e-05	2.74939e-05	2.42682e-05	0	0
NM_000505	F12	chr5:177402137-177409576	E113K_0	WT_0	NOTEST	0.261856	0.127621	-1.03691	0	1	1	no	E113K_1	WT_1	NOTEST	0.264093	0.130058	-1.02189	0	1	1	no		NM_000505	0.234493	0	0.736705	0.0762266	0.297491	0	0.0784502	0.134544	0.235844	0.138204	0.411828	0.270496	0.209126	0.311105	0	0
NM_000506	F2	chr11:46719212-46739506	E113K_0	WT_0	NOTEST	0	0	0	0	1	1	no	E113K_1	WT_1	NOTEST	0	0	0	0	1	1	no		NM_000506	0	0	0	0	0	0	0	0	0	0	0	0	0	0	0	0
NM_000507	FBP1	chr9:94603138-94640263	E113K_0	WT_0	OK	1.85557	2.74056	0.562607	0.137279	0.57905	0.999067	no	E113K_1	WT_1	OK	1.25442	1.54805	0.303423	0.105849	0.85625	0.999067	no		NM_000507	5.51377	1.90503	0.00316961	0.000326254	2.27822	3.29142	2.46503	2.92757	0.000278192	2.40065	0.986758	1.63001	0.00291118	6.18151	0.00255038	0.00521169
NM_000508	FGA	chr4:154583125-154590742	E113K_0	WT_0	NOTEST	0	2.56169e-07	inf	0	1	1	no	E113K_1	WT_1	NOTEST	0	0	0	0	1	1	no		NM_000508	0	0	0	0	0	0	1.02468e-06	0	0	0	0	0	0	0	0	0
NM_000509	FGG	chr4:154604133-154612808	E113K_0	WT_0	NOTEST	0	0.0229543	inf	0	1	1	no	E113K_1	WT_1	NOTEST	0	0	0	0	1	1	no		NM_000509	0	0	0	0	0.0918174	0	0	0	0	0	0	0	0	0	0	0
NM_000510	FSHB	chr11:30231013-30235277	E113K_0	WT_0	NOTEST	0	0	0	0	1	1	no	E113K_1	WT_1	NOTEST	0	0	0	0	1	1	no		NM_000510	0	0	0	0	0	0	0	0	0	0	0	0	0	0	0	0
NM_000511	FUT2	chr19:48695970-48705951	E113K_0	WT_0	NOTEST	0.0481765	0.0443591	-0.1191	0	1	1	no	E113K_1	WT_1	NOTEST	0.0488488	0.0423273	-0.206733	0	1	1	no		NM_000511	0.0519155	0.0475582	0.0461136	0.0471189	0.0459542	0.0418969	0.0448676	0.0447178	0.0485806	0.0427123	0.0564596	0.0476426	0.0215484	0.0576363	0.0441289	0.0459957
NM_000512	GALNS	chr16:88813733-88862686	E113K_0	WT_0	OK	6.42543	9.76059	0.603176	0.850954	0.0917	0.999067	no	E113K_1	WT_1	OK	5.06164	7.95753	0.652715	0.83245	0.0957	0.999067	no		NM_000512	6.66509	8.1546	5.6013	5.28072	5.80297	8.30048	10.8801	14.0589	4.25562	5.70861	5.14858	5.13375	6.1186	6.8347	7.63456	11.2422
NM_000513	OPN1MW	chrX:154257537-154295211	E113K_0	WT_0	NOTEST	0	0	0	0	1	1	no	E113K_1	WT_1	NOTEST	0	0	0	0	1	1	no		NM_000513	0	0	0	0	0	0	0	0	0	0	0	0	0	0	0	0
NM_000513_2	OPN1MW	chrX:154182595-154196861	E113K_0	WT_0	NOTEST	0	0	0	0	1	1	no	E113K_1	WT_1	NOTEST	0	0	0	0	1	1	no		NM_000513_2	0	0	0	0	0	0	0	0	0	0	0	0	0	0	0	0
NM_000513_3	OPN1MW	chrX:154219733-154234001	E113K_0	WT_0	NOTEST	0	0	0	0	1	1	no	E113K_1	WT_1	NOTEST	0	0	0	0	1	1	no		NM_000513_3	0	0	0	0	0	0	0	0	0	0	0	0	0	0	0	0
NM_000514	GDNF	chr5:37812676-37875798	E113K_0	WT_0	NOTEST	0	0	0	0	1	1	no	E113K_1	WT_1	NOTEST	0	0	0	0	1	1	no		NM_000514	0	0	0	0	0	0	0	0	0	0	0	0	0	0	0	0
NM_000515	GH1	chr17:63917202-63918839	E113K_0	WT_0	NOTEST	0	0	0	0	1	1	no	E113K_1	WT_1	NOTEST	0	0	0	0	1	1	no		NM_000515	0	0	0	0	0	0	0	0	0	0	0	0	0	0	0	0
NM_000516	GNAS	chr20:58818917-58911196	E113K_0	WT_0	OK	109.201	107.727	-0.0196077	-0.0297789	0.9555	0.999067	no	E113K_1	WT_1	OK	110.566	123.904	0.164324	0.273632	0.5837	0.999067	no		NM_000516	97.3786	98.0916	120.304	121.031	92.528	103.03	110.576	124.774	100.333	105.442	107.622	128.866	125.406	120.083	126.473	123.656
NM_000517	HBA2	chr16:172875-173710	E113K_0	WT_0	NOTEST	0	0	0	0	1	1	no	E113K_1	WT_1	NOTEST	0	0	0	0	1	1	no		NM_000517	0	0	0	0	0	0	0	0	0	0	0	0	0	0	0	0
NM_000518	HBB	chr11:5225463-5227071	E113K_0	WT_0	NOTEST	0	0	0	0	1	1	no	E113K_1	WT_1	NOTEST	0.0930351	0	#NAME?	0	1	1	no		NM_000518	0	0	0	0	0	0	0	0	0	0.372141	0	0	0	0	0	0
NM_000519	HBD	chr11:5232837-5234483	E113K_0	WT_0	NOTEST	0	0	0	0	1	1	no	E113K_1	WT_1	NOTEST	0	0	0	0	1	1	no		NM_000519	0	0	0	0	0	0	0	0	0	0	0	0	0	0	0	0
NM_000520	HEXA	chr15:72340923-72376014	E113K_0	WT_0	OK	10.3276	13.048	0.337312	0.786686	0.1173	0.999067	no	E113K_1	WT_1	OK	10.0595	12.2566	0.285	0.6731	0.1788	0.999067	no		NM_000520	12.1522	13.0244	8.38935	7.74466	8.26844	8.78438	16.3909	18.7481	10.5902	11.1684	8.45816	10.0213	7.95583	9.31896	16.1537	15.5979
NM_000521	HEXB	chr5:74627405-74867276	E113K_0	WT_0	OK	195.128	221.697	0.18417	0.330306	0.5146	0.999067	no	E113K_1	WT_1	OK	191.017	223.156	0.224351	0.410636	0.41125	0.999067	no		NM_000521	180.795	184.353	205.92	209.443	175.867	172.186	273.556	265.179	156.629	154.644	223.108	229.687	177.129	181.914	260.941	272.64
NM_000522	HOXA13	chr7:27194370-27200091	E113K_0	WT_0	NOTEST	0.534646	0.978636	0.872188	0	1	1	no	E113K_1	WT_1	NOTEST	0.563882	0.896942	0.669621	0	1	1	no		NM_000522	0.697283	0.771478	0.273317	0.396505	0.220897	0.629598	1.68771	1.37634	0.58386	0.770016	0.542267	0.359385	0.544542	0.438576	1.16657	1.43807
NM_000523	HOXD13	chr2:176092720-176095944	E113K_0	WT_0	NOTEST	0.0179075	0	#NAME?	0	1	1	no	E113K_1	WT_1	NOTEST	0	0	0	0	1	1	no		NM_000523	0	0.0716302	0	0	0	0	0	0	0	0	0	0	0	0	0	0
NM_000524	HTR1A	chr5:63960047-63962292	E113K_0	WT_0	NOTEST	0	0	0	0	1	1	no	E113K_1	WT_1	NOTEST	0	0	0	0	1	1	no		NM_000524	0	0	0	0	0	0	0	0	0	0	0	0	0	0	0	0
NM_000525	KCNJ11	chr11:17385248-17389346	E113K_0	WT_0	NOTEST	0	0.0190635	inf	0	1	1	no	E113K_1	WT_1	NOTEST	0.0399656	0.00873978	-2.19309	0	1	1	no		NM_000525	0	0	0	0	6.69517e-06	0.0762472	0	0	0	0.0388585	7.30415e-06	0.120996	0	0.0349591	0	0
NM_000526	KRT14	chr17:41582278-41586895	E113K_0	WT_0	NOTEST	0	0.0222204	inf	0	1	1	no	E113K_1	WT_1	NOTEST	0	0	0	0	1	1	no		NM_000526	0	0	0	0	0	0.0888817	0	0	0	0	0	0	0	0	0	0
NM_000527	LDLR	chr19:11089067-11133820	E113K_0	WT_0	OK	74.2068	74.2833	0.00148576	0.00329158	0.99435	0.999067	no	E113K_1	WT_1	OK	56.4418	64.3495	0.189165	0.457217	0.35595	0.999067	no		NM_000527	75.7326	73.9567	78.5566	68.5813	90.1769	64.4092	71.1336	71.4133	62.9499	60.8455	44.3527	57.6191	70.3091	69.8711	60.4418	56.776
NM_000528	MAN2B1	chr19:12646507-12666777	E113K_0	WT_0	OK	13.0136	15.4184	0.244633	0.612565	0.21775	0.999067	no	E113K_1	WT_1	OK	13.845	14.3978	0.0564796	0.142869	0.7778	0.999067	no		NM_000528	14.4047	14.9095	10.2568	12.4836	11.9938	12.6628	17.825	19.1921	14.7583	15.6014	11.6886	13.3318	11.4331	12.2162	17.3754	16.5665
NM_000529	MC2R	chr18:13882043-13915707	E113K_0	WT_0	NOTEST	0	0	0	0	1	1	no	E113K_1	WT_1	NOTEST	0	0	0	0	1	1	no		NM_000529	0	0	0	0	0	0	0	0	0	0	0	0	0	0	0	0
NM_000530	MPZ	chr1:161304734-161309968	E113K_0	WT_0	NOTEST	0.233368	0.355634	0.607791	0	1	1	no	E113K_1	WT_1	NOTEST	0.135603	0.28118	1.05211	0	1	1	no		NM_000530	0.165807	0.183753	0.260505	0.323406	0.394454	0.718945	0.166447	0.142691	0.250167	0.146593	0.145651	0	0.221789	0.462041	0.283066	0.157825
NM_000531	OTC	chrX:38352603-38421446	E113K_0	WT_0	NOTEST	0	0	0	0	1	1	no	E113K_1	WT_1	NOTEST	0	0	0	0	1	1	no		NM_000531	0	0	0	0	0	0	0	0	0	0	0	0	0	0	0	0
NM_000532	PCCB	chr3:136250324-136330171	E113K_0	WT_0	OK	14.0375	17.3416	0.304947	0.677737	0.17745	0.999067	no	E113K_1	WT_1	OK	13.5322	15.9007	0.232695	0.508434	0.304	0.999067	no		NM_000532	13.3327	13.8684	15.5003	13.4488	16.7749	17.7405	18.0659	16.7852	11.3918	13.4847	14.1809	15.0714	17.2619	16.2189	15.4321	14.69
NM_000533	PLP1	chrX:103776323-103832282	E113K_0	WT_0	NOTEST	0	0	0	0	1	1	no	E113K_1	WT_1	NOTEST	0	0	0	0	1	1	no		NM_000533	0	0	0	0	0	0	0	0	0	0	0	0	0	0	0	0
NM_000534	PMS1	chr2:189746659-189877629	E113K_0	WT_0	NOTEST	0.12302	0.430335	1.80656	0	1	1	no	E113K_1	WT_1	NOTEST	0	0.433658	inf	0	1	1	no		NM_000534	0	0.155342	0	0.336739	0	0.0622593	1.65908	0	0	0	0	0	0.90979	0	0.824841	0
NM_000535	PMS2	chr7:5970925-6009106	E113K_0	WT_0	OK	2.03592	1.57809	-0.367501	-0.309486	0.49135	0.999067	no	E113K_1	WT_1	OK	2.39097	3.05736	0.354687	0.358876	0.47345	0.999067	no		NM_000535	2.53659	1.74713	1.83628	2.0237	2.7103	0.00420004	2.05971	1.53815	2.04477	2.42258	3.61393	1.48262	5.42213	3.42061	2.39049	0.996195
NM_000536	RAG2	chr11:36591942-36659291	E113K_0	WT_0	NOTEST	0	0	0	0	1	1	no	E113K_1	WT_1	NOTEST	0	0	0	0	1	1	no		NM_000536	0	0	0	0	0	0	0	0	0	0	0	0	0	0	0	0
NM_000537	REN	chr1:204154818-204166337	E113K_0	WT_0	NOTEST	0.0621445	0.0253392	-1.29426	0	1	1	no	E113K_1	WT_1	NOTEST	0.055105	0.0502676	-0.132553	0	1	1	no		NM_000537	0.117842	0.130736	0	0	0	0	0	0.101357	0	0	0.138385	0.0820345	0	0	0.201071	0
NM_000538	RFXAP	chr13:36819201-36829603	E113K_0	WT_0	OK	3.93183	4.29168	0.126341	0.226792	0.6543	0.999067	no	E113K_1	WT_1	OK	5.45408	4.61675	-0.240459	-0.455918	0.34605	0.999067	no		NM_000538	3.63063	4.32004	4.0254	3.75126	4.27704	4.08736	4.18346	4.61885	6.1557	7.08766	4.27487	4.29807	3.96427	4.91283	4.53502	5.05487
NM_000539	RHO	chr3:129528638-129535344	E113K_0	WT_0	NOTEST	0	0	0	0	1	1	no	E113K_1	WT_1	NOTEST	0	0	0	0	1	1	no		NM_000539	0	0	0	0	0	0	0	0	0	0	0	0	0	0	0	0
NM_000540	RYR1	chr19:38433690-38587564	E113K_0	WT_0	NOTEST	0	0	0	0	1	1	no	E113K_1	WT_1	NOTEST	0	0	0	0	1	1	no		NM_000540	0	0	0	0	0	0	0	0	0	0	0	0	0	0	0	0
NM_000541	SAG	chr2_KN538363v1_fix:253153-292393	E113K_0	WT_0	NOTEST	0	0	0	0	1	1	no	E113K_1	WT_1	NOTEST	0	0	0	0	1	1	no		NM_000541	0	0	0	0	0	0	0	0	0	0	0	0	0	0	0	0
NM_000541_2	SAG	chr2:233307815-233347055	E113K_0	WT_0	NOTEST	0	0	0	0	1	1	no	E113K_1	WT_1	NOTEST	0	0	0	0	1	1	no		NM_000541_2	0	0	0	0	0	0	0	0	0	0	0	0	0	0	0	0
NM_000542	SFTPB	chr2:85657306-85668741	E113K_0	WT_0	NOTEST	0	0	0	0	1	1	no	E113K_1	WT_1	NOTEST	0	0	0	0	1	1	no		NM_000542	0	0	0	0	0	0	0	0	0	0	0	0	0	0	0	0
NM_000543	SMPD1	chr11:6390473-6394996	E113K_0	WT_0	OK	16.0139	20.8008	0.377319	0.80166	0.11805	0.999067	no	E113K_1	WT_1	OK	14.1884	18.9857	0.420201	0.897757	0.07275	0.999067	no		NM_000543	22.3504	20.1673	12.0056	9.53233	7.41371	7.44436	36.2762	32.0691	17.6429	19.4468	9.98038	9.68366	7.34456	7.47105	32.188	28.9394
NM_000544	TAP2	chr6_GL000250v2_alt:4126846-4143686	E113K_0	WT_0	NOTEST	0	0	0	0	1	1	no	E113K_1	WT_1	NOTEST	0	0	0	0	1	1	no		NM_000544	0	0	0	0	0	0	0	0	0	0	0	0	0	0	0	0
NM_000544_2	TAP2	chr6_GL000251v2_alt:4234033-4251022	E113K_0	WT_0	NOTEST	0	0	0	0	1	1	no	E113K_1	WT_1	NOTEST	0	0	0	0	1	1	no		NM_000544_2	0	0	0	0	0	0	0	0	0	0	0	0	0	0	0	0
NM_000544_3	TAP2	chr6_GL000255v2_alt:4016120-4033112	E113K_0	WT_0	NOTEST	0	0	0	0	1	1	no	E113K_1	WT_1	NOTEST	0	0	0	0	1	1	no		NM_000544_3	0	0	0	0	0	0	0	0	0	0	0	0	0	0	0	0
NM_000544_4	TAP2	chr6_GL000256v2_alt:4221234-4238073	E113K_0	WT_0	NOTEST	0	0	0	0	1	1	no	E113K_1	WT_1	NOTEST	0	0	0	0	1	1	no		NM_000544_4	0	0	0	0	0	0	0	0	0	0	0	0	0	0	0	0
NM_000544_5	TAP2	chr6_GL000254v2_alt:4120920-4137890	E113K_0	WT_0	NOTEST	0	0	0	0	1	1	no	E113K_1	WT_1	NOTEST	0	0	0	0	1	1	no		NM_000544_5	0	0	0	0	0	0	0	0	0	0	0	0	0	0	0	0
NM_000544_6	TAP2	chr6:32821832-32838823	E113K_0	WT_0	OK	3.76519	3.31343	-0.184396	-0.281232	0.5822	0.999067	no	E113K_1	WT_1	OK	3.63212	2.58227	-0.492169	-0.437215	0.4061	0.999067	no		NM_000544_6	4.09042	4.52414	3.32123	3.12497	2.88869	1.88502	4.69395	3.78607	5.05288	4.45499	0.876983	4.14362	0.581565	3.30855	4.1604	2.27858
NM_000544_7	TAP2	chr6_GL000252v2_alt:4065550-4082391	E113K_0	WT_0	NOTEST	0	0	0	0	1	1	no	E113K_1	WT_1	NOTEST	0	0	0	0	1	1	no		NM_000544_7	0	0	0	0	0	0	0	0	0	0	0	0	0	0	0	0
NM_000544_8	TAP2	chr6_GL000253v2_alt:4241185-4258177	E113K_0	WT_0	NOTEST	0	0	0	0	1	1	no	E113K_1	WT_1	NOTEST	0	0	0	0	1	1	no		NM_000544_8	0	0	0	0	0	0	0	0	0	0	0	0	0	0	0	0
NM_000545	HNF1A	chr12:120978542-121016487	E113K_0	WT_0	NOTEST	0.359847	0.123146	-1.54701	0	1	1	no	E113K_1	WT_1	NOTEST	0.142263	0.189967	0.417191	0	1	1	no		NM_000545	0.646463	0.280502	0.265092	0.247332	0.0390232	0.103664	0.209255	0.140643	0.166104	0.0662247	0.21978	0.116944	0.346675	0.198604	0.140731	0.073859
NM_000546	TP53	chr17:7668401-7703502	E113K_0	WT_0	OK	5.7241	3.79153	-0.594268	-0.299448	0.56295	0.999067	no	E113K_1	WT_1	OK	6.78179	6.42786	-0.0773282	-0.0572591	0.91025	0.999067	no		NM_000546	8.86338	4.79681	7.03084	2.20535	7.23971	0.000747572	2.21011	5.71555	5.56308	3.88566	13.0129	4.66553	8.12163	3.58729	7.77375	6.22877
NM_000547	TPO	chr2_KI270774v1_alt:96658-223095	E113K_0	WT_0	NOTEST	0	0	0	0	1	1	no	E113K_1	WT_1	NOTEST	0	0	0	0	1	1	no		NM_000547	0	0	0	0	0	0	0	0	0	0	0	0	0	0	0	0
NM_000547_2	TPO	chr2:1413460-1543671	E113K_0	WT_0	NOTEST	0	0	0	0	1	1	no	E113K_1	WT_1	NOTEST	0	0	0	0	1	1	no		NM_000547_2	0	0	0	0	0	0	0	0	0	0	0	0	0	0	0	0
NM_000548	TSC2	chr16:2047894-2135898	E113K_0	WT_0	NOTEST	0.111817	0.338839	1.59946	0	1	1	no	E113K_1	WT_1	NOTEST	0.511085	0.366832	-0.478444	0	1	1	no		NM_000548	0	0.0950866	0.352182	0	0.335209	0.426796	0.332232	0.261121	0.65163	0.232753	0.841891	0.318068	0.625781	0.217932	0.455767	0.167849
NM_000549	TSHB	chr1:115029825-115034309	E113K_0	WT_0	NOTEST	0	0	0	0	1	1	no	E113K_1	WT_1	NOTEST	0	0	0	0	1	1	no		NM_000549	0	0	0	0	0	0	0	0	0	0	0	0	0	0	0	0
NM_000550	TYRP1	chr9:12693384-12823060	E113K_0	WT_0	NOTEST	0.0540682	0.0490127	-0.141627	0	1	1	no	E113K_1	WT_1	NOTEST	0.0523623	0.034273	-0.611454	0	1	1	no		NM_000550	0	0.0583558	0.055141	0.102776	0.150356	0.0456949	0	0	0.105966	0	0.0307957	0.0726878	0	0.0419132	0.0450103	0.0501687
NM_000551	VHL	chr3:10141634-10153670	E113K_0	WT_0	OK	18.3225	18.4937	0.0134186	0.0301272	0.95065	0.999067	no	E113K_1	WT_1	OK	16.0489	19.9556	0.314311	0.777423	0.11975	0.999067	no		NM_000551	21.2948	18.2489	17.8325	15.9139	25.5745	19.9285	14.8379	13.6342	14.3666	16.5363	17.081	16.2119	22.6621	19.0258	17.628	20.5064
NM_000552	VWF	chr12:5948873-6124675	E113K_0	WT_0	NOTEST	0.029986	0.0440185	0.55382	0	1	1	no	E113K_1	WT_1	NOTEST	0.0176479	0.0247128	0.485758	0	1	1	no		NM_000552	0	0.0708615	0.0334695	0.015613	0.0608747	0.0555324	0.0320677	0.0275991	0	0.028297	0.00933363	0.0329611	0.0571969	0.0127198	0.0136871	0.0152472
NM_000553	WRN	chr8:31033809-31176137	E113K_0	WT_0	OK	4.23378	5.02202	0.246323	0.601786	0.2186	0.999067	no	E113K_1	WT_1	OK	4.48265	4.74952	0.0834296	0.204044	0.68015	0.999067	no		NM_000553	3.62881	4.38801	4.53811	4.38017	5.64534	5.57341	4.47986	4.38947	4.53328	3.88634	4.56956	4.94142	5.03515	5.1367	4.36979	4.45643
NM_000554	CRX	chr19:47821936-47843324	E113K_0	WT_0	NOTEST	0	0	0	0	1	1	no	E113K_1	WT_1	NOTEST	0	0	0	0	1	1	no		NM_000554	0	0	0	0	0	0	0	0	0	0	0	0	0	0	0	0
NM_000555	DCX	chrX:111293778-111412192	E113K_0	WT_0	NOTEST	0	0	0	0	1	1	no	E113K_1	WT_1	NOTEST	0	0	0	0	1	1	no		NM_000555	0	0	0	0	0	0	0	0	0	0	0	0	0	0	0	0
NM_000557	GDF5	chr20:35433028-35454749	E113K_0	WT_0	NOTEST	0.547508	1.06002	0.953142	0	1	1	no	E113K_1	WT_1	OK	0.782303	1.41183	0.851765	0.839092	0.3529	0.999067	no		NM_000557	0.993504	0.586885	0.415939	0.193703	0.126013	0.172237	1.66113	2.28071	1.39861	1.17089	0.193651	0.366058	0	0	2.43183	3.21548
NM_000558	HBA1	chr16:176679-177522	E113K_0	WT_0	NOTEST	0	0	0	0	1	1	no	E113K_1	WT_1	NOTEST	0	0	0	0	1	1	no		NM_000558	0	0	0	0	0	0	0	0	0	0	0	0	0	0	0	0
NM_000559	HBG1	chr11:5248271-5249857	E113K_0	WT_0	NOTEST	0	0	0	0	1	1	no	E113K_1	WT_1	NOTEST	0	0	0	0	1	1	no		NM_000559	0	0	0	0	0	0	0	0	0	0	0	0	0	0	0	0
NM_000560	CD53	chr1:110871198-110899936	E113K_0	WT_0	NOTEST	0	2.00276e-05	inf	0	1	1	no	E113K_1	WT_1	NOTEST	0	4.38217e-05	inf	0	1	1	no		NM_000560	0	0	0	0	0	0	0	8.01102e-05	0	0	0	0	0	0	8.74649e-05	8.78221e-05
NM_000561	GSTM1	chr1:109687816-109693745	E113K_0	WT_0	OK	26.8461	25.5368	-0.072132	-0.159411	0.74565	0.999067	no	E113K_1	WT_1	OK	28.8834	23.9786	-0.268494	-0.595541	0.2292	0.999067	no		NM_000561	28.2247	26.2442	27.0746	25.8409	26.8289	22.2383	27.1483	25.9319	29.2302	24.7	30.2587	31.3446	25.0066	25.1976	23.5235	22.1865
NM_000562	C8A	chr1:56854796-56918223	E113K_0	WT_0	NOTEST	0	0	0	0	1	1	no	E113K_1	WT_1	NOTEST	0	0	0	0	1	1	no		NM_000562	0	0	0	0	0	0	0	0	0	0	0	0	0	0	0	0
NM_000564	IL5RA	chr3:3066323-3110374	E113K_0	WT_0	NOTEST	0	0	0	0	1	1	no	E113K_1	WT_1	NOTEST	0	0	0	0	1	1	no		NM_000564	0	0	0	0	0	0	0	0	0	0	0	0	0	0	0	0
NM_000565	IL6R	chr1:154402322-154469450	E113K_0	WT_0	NOTEST	0.560894	1.00112	0.835821	0	1	1	no	E113K_1	WT_1	NOTEST	0.758324	0.993938	0.390341	0	1	1	no		NM_000565	0.000737571	0.138458	1.17719	0.927193	2.14081	1.56188	3.75849e-06	0.301806	0.000736266	0.000730623	1.37018	1.66165	1.98091	1.99378	0.000325973	0.000737679
NM_000566	FCGR1A	chr1:149782688-149812373	E113K_0	WT_0	NOTEST	0	0	0	0	1	1	no	E113K_1	WT_1	NOTEST	0	0	0	0	1	1	no		NM_000566	0	0	0	0	0	0	0	0	0	0	0	0	0	0	0	0
NM_000567	CRP	chr1:159712288-159714589	E113K_0	WT_0	NOTEST	0	0	0	0	1	1	no	E113K_1	WT_1	NOTEST	0	0	0	0	1	1	no		NM_000567	0	0	0	0	0	0	0	0	0	0	0	0	0	0	0	0
NM_000569	FCGR3A	chr1:161541760-161550737	E113K_0	WT_0	NOTEST	0	0	0	0	1	1	no	E113K_1	WT_1	NOTEST	0	0	0	0	1	1	no		NM_000569	0	0	0	0	0	0	0	0	0	0	0	0	0	0	0	0
NM_000570	FCGR3B	chr1:161623197-161631963	E113K_0	WT_0	NOTEST	0	2.01955e-06	inf	0	1	1	no	E113K_1	WT_1	NOTEST	0	0	0	0	1	1	no		NM_000570	0	0	0	0	0	8.07821e-06	0	0	0	0	0	0	0	0	0	0
NM_000572	IL10	chr1:206767601-206842981	E113K_0	WT_0	NOTEST	0.0257345	0	#NAME?	0	1	1	no	E113K_1	WT_1	NOTEST	0	0.0229416	inf	0	1	1	no		NM_000572	0.102938	0	0	0	0	0	0	0	0	0	0	0	0.0917664	0	0	0
NM_000573	CR1	chr1:207496156-207641765	E113K_0	WT_0	NOTEST	0	0	0	0	1	1	no	E113K_1	WT_1	NOTEST	0	0	0	0	1	1	no		NM_000573	0	0	0	0	0	0	0	0	0	0	0	0	0	0	0	0
NM_000574	CD55	chr1:207321677-207360966	E113K_0	WT_0	OK	82.6711	81.5681	-0.0193777	-0.0576246	0.9107	0.999067	no	E113K_1	WT_1	OK	68.7761	86.4184	0.329431	0.982409	0.04805	0.962508	no		NM_000574	66.7126	66.5308	98.8912	98.5499	73.6947	77.5986	89.4228	85.5564	50.5992	57.6354	85.4963	81.3734	88.2426	89.4074	81.7624	86.261
NM_000575	IL1A	chr2:112773925-112784493	E113K_0	WT_0	OK	41.0815	93.9721	1.19375	3.19842	5e-05	0.00928947	yes	E113K_1	WT_1	OK	42.1867	85.8626	1.02524	2.68811	5e-05	0.00928947	yes		NM_000575	62.4523	69.1061	16.1218	16.6458	50.5454	50.4226	137.859	137.062	67.0658	71.7132	12.7954	17.1723	37.7701	39.3036	134.199	132.178
NM_000576	IL1B	chr2:112829755-112836779	E113K_0	WT_0	OK	50.5179	245.972	2.28363	6.4615	5e-05	0.00928947	yes	E113K_1	WT_1	OK	41.9024	240.054	2.51826	6.81609	5e-05	0.00928947	yes		NM_000576	76.5509	73.923	27.5949	24.0026	213.924	203.556	287.642	278.768	65.3509	66.8029	17.3854	18.0702	175.147	189.241	285.936	309.893
NM_000577	IL1RN	chr2:113117892-113134016	E113K_0	WT_0	NOTEST	0.0485339	0.0878268	0.855668	0	1	1	no	E113K_1	WT_1	NOTEST	0.0458551	0.131924	1.52455	0	1	1	no		NM_000577	0.0984506	0	0	0.0956851	0.0935737	0	0	0.257734	0	0	0.115464	0.0679566	0	0	0.339228	0.188468
NM_000578	SLC11A1	chr2:218382272-218396894	E113K_0	WT_0	NOTEST	0.0217822	0.00896282	-1.28113	0	1	1	no	E113K_1	WT_1	NOTEST	0.028662	0.0278981	-0.0389717	0	1	1	no		NM_000578	0.0413556	0.0457733	0	0	0	0.0358513	0	0	0.0415642	0.0730837	0	0	0.0369032	0	0.0353238	0.0393652
NM_000579	CCR5	chr3:46364659-46407059	E113K_0	WT_0	NOTEST	1.6926e-05	5.05866e-05	1.57951	0	1	1	no	E113K_1	WT_1	NOTEST	3.48005e-05	5.28991e-05	0.604134	0	1	1	no		NM_000579	6.77041e-05	0	0	0	0	6.43448e-05	6.55161e-05	7.24854e-05	0	6.93354e-05	6.98667e-05	0	0	7.10789e-05	6.94789e-05	7.10385e-05
NM_000581	GPX1	chr3:49357170-49358600	E113K_0	WT_0	OK	171.171	179.142	0.0656617	0.194084	0.69585	0.999067	no	E113K_1	WT_1	OK	160.601	181.093	0.17325	0.510453	0.30635	0.999067	no		NM_000581	148.926	137.802	194.213	203.743	186.719	184.868	177.864	167.115	139.529	148.971	175.479	178.424	174.334	184.486	177.255	188.296
NM_000582	SPP1	chr4:87975649-87983411	E113K_0	WT_0	NOTEST	0	1.60039e-06	inf	0	1	1	no	E113K_1	WT_1	NOTEST	5.15455e-06	0	#NAME?	0	1	1	no		NM_000582	0	0	0	0	0	6.40155e-06	0	0	0	4.05563e-06	1.09339e-05	5.62862e-06	0	0	0	0
NM_000583	GC	chr4:71741693-71805520	E113K_0	WT_0	NOTEST	0	0	0	0	1	1	no	E113K_1	WT_1	NOTEST	0	0	0	0	1	1	no		NM_000583	0	0	0	0	0	0	0	0	0	0	0	0	0	0	0	0
NM_000584	CXCL8	chr4:73740568-73743716	E113K_0	WT_0	OK	331.373	148.809	-1.15499	-3.51032	5e-05	0.00928947	yes	E113K_1	WT_1	OK	146.235	88.1252	-0.730662	-2.11608	5e-05	0.00928947	yes		NM_000584	464.33	477.147	181.85	202.165	116.069	115.852	189.267	174.05	212.009	221.032	71.083	80.8156	59.4788	64.9167	113.179	114.926
NM_000585	IL15	chr4:141636582-141733987	E113K_0	WT_0	OK	3.60721	2.27014	-0.668101	-0.666587	0.23815	0.999067	no	E113K_1	WT_1	OK	3.07033	2.18147	-0.493091	-0.596323	0.23635	0.999067	no		NM_000585	4.11963	5.34576	1.67878	3.28469	0.155748	1.27425	3.1083	4.54227	3.96012	3.85877	2.39557	2.06688	0.956184	0.853797	3.36672	3.54919
NM_000586	IL2	chr4:122451470-122456495	E113K_0	WT_0	NOTEST	0	0	0	0	1	1	no	E113K_1	WT_1	NOTEST	0	0	0	0	1	1	no		NM_000586	0	0	0	0	0	0	0	0	0	0	0	0	0	0	0	0
NM_000587	C7	chr5:40909496-40984643	E113K_0	WT_0	NOTEST	0	0.00547252	inf	0	1	1	no	E113K_1	WT_1	NOTEST	0	0.00563529	inf	0	1	1	no		NM_000587	0	0	0	0	0	0.0218901	0	0	0	0	0	0	0.0225411	0	0	0
NM_000588	IL3	chr5:132060654-132063204	E113K_0	WT_0	NOTEST	0	0	0	0	1	1	no	E113K_1	WT_1	NOTEST	0	0	0	0	1	1	no		NM_000588	0	0	0	0	0	0	0	0	0	0	0	0	0	0	0	0
NM_000589	IL4	chr5:132673985-132682678	E113K_0	WT_0	NOTEST	0.106678	0	#NAME?	0	1	1	no	E113K_1	WT_1	NOTEST	0	0	0	0	1	1	no		NM_000589	0	0	0	0.42671	0	0	0	0	0	0	0	0	0	0	0	0
NM_000590	IL9	chr5:135892245-135895841	E113K_0	WT_0	NOTEST	0	0	0	0	1	1	no	E113K_1	WT_1	NOTEST	0	0	0	0	1	1	no		NM_000590	0	0	0	0	0	0	0	0	0	0	0	0	0	0	0	0
NM_000591	CD14	chr5:140631727-140633701	E113K_0	WT_0	OK	2.57992	5.83591	1.17763	0.587016	0.1749	0.999067	no	E113K_1	WT_1	OK	0.832615	2.84156	1.77096	0.685868	0.19075	0.999067	no		NM_000591	5.25699	0.00197047	3.08089	1.97982	0.988341	0.194239	12.2147	9.94636	0.0170619	2.35547	0.123541	0.834386	0	0.413737	4.77386	6.17866
NM_000593	TAP1	chr6_GL000252v2_alt:4084286-4097541	E113K_0	WT_0	NOTEST	0	0	0	0	1	1	no	E113K_1	WT_1	NOTEST	0	0	0	0	1	1	no		NM_000593	0	0	0	0	0	0	0	0	0	0	0	0	0	0	0	0
NM_000593_2	TAP1	chr6_GL000251v2_alt:4252915-4266170	E113K_0	WT_0	NOTEST	0	0	0	0	1	1	no	E113K_1	WT_1	NOTEST	0	0	0	0	1	1	no		NM_000593_2	0	0	0	0	0	0	0	0	0	0	0	0	0	0	0	0
NM_000593_3	TAP1	chr6_GL000254v2_alt:4139785-4153040	E113K_0	WT_0	NOTEST	0	0	0	0	1	1	no	E113K_1	WT_1	NOTEST	0	0	0	0	1	1	no		NM_000593_3	0	0	0	0	0	0	0	0	0	0	0	0	0	0	0	0
NM_000593_4	TAP1	chr6_GL000255v2_alt:4035004-4048259	E113K_0	WT_0	NOTEST	0	0	0	0	1	1	no	E113K_1	WT_1	NOTEST	0	0	0	0	1	1	no		NM_000593_4	0	0	0	0	0	0	0	0	0	0	0	0	0	0	0	0
NM_000593_5	TAP1	chr6_GL000256v2_alt:4239968-4253223	E113K_0	WT_0	NOTEST	0	0	0	0	1	1	no	E113K_1	WT_1	NOTEST	0	0	0	0	1	1	no		NM_000593_5	0	0	0	0	0	0	0	0	0	0	0	0	0	0	0	0
NM_000593_6	TAP1	chr6_GL000253v2_alt:4260069-4273324	E113K_0	WT_0	NOTEST	0	0	0	0	1	1	no	E113K_1	WT_1	NOTEST	0	0	0	0	1	1	no		NM_000593_6	0	0	0	0	0	0	0	0	0	0	0	0	0	0	0	0
NM_000593_7	TAP1	chr6:32840716-32853971	E113K_0	WT_0	OK	4.53114	4.68916	0.0494554	0.0440272	0.9353	0.999067	no	E113K_1	WT_1	OK	3.3565	4.05034	0.271084	0.221298	0.6648	0.999067	no		NM_000593_7	6.75197	5.48822	3.47379	2.41058	2.85544	2.14841	6.19907	7.55372	3.53897	3.56682	2.67873	3.64148	2.97994	2.66328	4.98996	5.56817
NM_000593_8	TAP1	chr6_GL000250v2_alt:4145581-4158836	E113K_0	WT_0	NOTEST	0	0	0	0	1	1	no	E113K_1	WT_1	NOTEST	0	0	0	0	1	1	no		NM_000593_8	0	0	0	0	0	0	0	0	0	0	0	0	0	0	0	0
NM_000594	TNF	chr6_GL000250v2_alt:2909110-2910914	E113K_0	WT_0	NOTEST	0	0	0	0	1	1	no	E113K_1	WT_1	NOTEST	0	0	0	0	1	1	no		NM_000594	0	0	0	0	0	0	0	0	0	0	0	0	0	0	0	0
NM_000594_2	TNF	chr6_GL000251v2_alt:3052851-3055622	E113K_0	WT_0	NOTEST	0	0	0	0	1	1	no	E113K_1	WT_1	NOTEST	0	0	0	0	1	1	no		NM_000594_2	0	0	0	0	0	0	0	0	0	0	0	0	0	0	0	0
NM_000594_3	TNF	chr6_GL000252v2_alt:2823297-2826068	E113K_0	WT_0	NOTEST	0	0	0	0	1	1	no	E113K_1	WT_1	NOTEST	0	0	0	0	1	1	no		NM_000594_3	0	0	0	0	0	0	0	0	0	0	0	0	0	0	0	0
NM_000594_4	TNF	chr6_GL000256v2_alt:2874844-2877615	E113K_0	WT_0	NOTEST	0	0	0	0	1	1	no	E113K_1	WT_1	NOTEST	0	0	0	0	1	1	no		NM_000594_4	0	0	0	0	0	0	0	0	0	0	0	0	0	0	0	0
NM_000594_5	TNF	chr6:31575564-31578335	E113K_0	WT_0	NOTEST	0.024855	0.0450454	0.857842	0	1	1	no	E113K_1	WT_1	NOTEST	0.0219799	0.0198018	-0.150557	0	1	1	no		NM_000594_5	0.0994202	0	0	0	0.0946448	0	0	0.085537	0	0.0879197	0	0	0	0.0792071	0	0
NM_000594_6	TNF	chr6_GL000255v2_alt:2831383-2834156	E113K_0	WT_0	NOTEST	0	0	0	0	1	1	no	E113K_1	WT_1	NOTEST	0	0	0	0	1	1	no		NM_000594_6	0	0	0	0	0	0	0	0	0	0	0	0	0	0	0	0
NM_000594_7	TNF	chr6_GL000253v2_alt:2880605-2883376	E113K_0	WT_0	NOTEST	0	0	0	0	1	1	no	E113K_1	WT_1	NOTEST	0	0	0	0	1	1	no		NM_000594_7	0	0	0	0	0	0	0	0	0	0	0	0	0	0	0	0
NM_000594_8	TNF	chr6_GL000254v2_alt:2917462-2920233	E113K_0	WT_0	NOTEST	0	0	0	0	1	1	no	E113K_1	WT_1	NOTEST	0	0	0	0	1	1	no		NM_000594_8	0	0	0	0	0	0	0	0	0	0	0	0	0	0	0	0
NM_000595	LTA	chr6_GL000255v2_alt:2815414-2830142	E113K_0	WT_0	NOTEST	0	0	0	0	1	1	no	E113K_1	WT_1	NOTEST	0	0	0	0	1	1	no		NM_000595	0	0	0	0	0	0	0	0	0	0	0	0	0	0	0	0
NM_000595_2	LTA	chr6:31559570-31574323	E113K_0	WT_0	NOTEST	0	0.0527063	inf	0	1	1	no	E113K_1	WT_1	NOTEST	0	0.0260323	inf	0	1	1	no		NM_000595_2	0	0	0	0	0	0.105911	0	0.104914	0	0	0	0	0	0	0.104129	0
NM_000595_3	LTA	chr6_GL000252v2_alt:2807327-2822056	E113K_0	WT_0	NOTEST	0	0	0	0	1	1	no	E113K_1	WT_1	NOTEST	0	0	0	0	1	1	no		NM_000595_3	0	0	0	0	0	0	0	0	0	0	0	0	0	0	0	0
NM_000595_4	LTA	chr6_GL000256v2_alt:2858851-2873603	E113K_0	WT_0	NOTEST	0	0	0	0	1	1	no	E113K_1	WT_1	NOTEST	0	0	0	0	1	1	no		NM_000595_4	0	0	0	0	0	0	0	0	0	0	0	0	0	0	0	0
NM_000595_5	LTA	chr6_GL000254v2_alt:2901495-2916221	E113K_0	WT_0	NOTEST	0	0	0	0	1	1	no	E113K_1	WT_1	NOTEST	0	0	0	0	1	1	no		NM_000595_5	0	0	0	0	0	0	0	0	0	0	0	0	0	0	0	0
NM_000595_6	LTA	chr6_GL000253v2_alt:2864617-2879364	E113K_0	WT_0	NOTEST	0	0	0	0	1	1	no	E113K_1	WT_1	NOTEST	0	0	0	0	1	1	no		NM_000595_6	0	0	0	0	0	0	0	0	0	0	0	0	0	0	0	0
NM_000595_7	LTA	chr6_GL000251v2_alt:3036883-3051610	E113K_0	WT_0	NOTEST	0	0	0	0	1	1	no	E113K_1	WT_1	NOTEST	0	0	0	0	1	1	no		NM_000595_7	0	0	0	0	0	0	0	0	0	0	0	0	0	0	0	0
NM_000596	IGFBP1	chr7:45888487-45893659	E113K_0	WT_0	OK	49.7503	51.5587	0.0515095	0.131625	0.7903	0.999067	no	E113K_1	WT_1	OK	38.2537	59.1085	0.627763	1.56287	0.0016	0.12948	no		NM_000596	26.4141	33.0561	69.7193	69.8118	82.017	83.0323	20.3097	20.8758	20.3357	19.3694	55.1239	58.186	96.0866	96.9067	21.0919	22.3487
NM_000597	IGFBP2	chr2:216632827-216664435	E113K_0	WT_0	NOTEST	0	0	0	0	1	1	no	E113K_1	WT_1	NOTEST	0	0	0	0	1	1	no		NM_000597	0	0	0	0	0	0	0	0	0	0	0	0	0	0	0	0
NM_000598	IGFBP3	chr7:45912244-45921272	E113K_0	WT_0	OK	26.2496	19.9953	-0.392637	-1.0295	0.0397	0.879557	no	E113K_1	WT_1	OK	30.5236	26.8488	-0.185068	-0.505796	0.30895	0.999067	no		NM_000598	18.3348	17.7529	34.4184	34.4922	24.2479	22.2074	14.5331	18.9926	21.4099	19.6001	40.9077	40.1765	28.6546	32.1374	22.2226	24.3805
NM_000599	IGFBP5	chr2:216672104-216695549	E113K_0	WT_0	NOTEST	0.0119811	0	#NAME?	0	1	1	no	E113K_1	WT_1	NOTEST	0.00335659	0	#NAME?	0	1	1	no		NM_000599	0	0.0254756	0	0.0224487	0	0	0	0	0	0	0.0134264	0	0	0	0	0
NM_000600	IL6	chr7:22725394-22731998	E113K_0	WT_0	OK	174.315	161.009	-0.114561	-0.335273	0.497	0.999067	no	E113K_1	WT_1	OK	87.462	109.044	0.318177	0.885627	0.07675	0.999067	no		NM_000600	201.96	219.695	125.915	149.69	103.093	107.813	219.967	213.162	99.9162	100.301	72.7638	76.8668	72.8552	75.6641	139.034	148.621
NM_000601	HGF	chr7:81699011-81770047	E113K_0	WT_0	NOTEST	0	0	0	0	1	1	no	E113K_1	WT_1	NOTEST	0	0	0	0	1	1	no		NM_000601	0	0	0	0	0	0	0	0	0	0	0	0	0	0	0	0
NM_000602	SERPINE1	chr7:101127103-101139247	E113K_0	WT_0	OK	363.347	347.381	-0.06483	-0.191542	0.7004	0.999067	no	E113K_1	WT_1	OK	375.332	405.696	0.112231	0.333453	0.50005	0.999067	no		NM_000602	465.776	471.352	256.859	259.401	214.395	215.254	475.323	484.55	483.448	468.535	267.801	281.545	277.058	278.958	528.519	538.249
NM_000603	NOS3	chr7:150991016-151024499	E113K_0	WT_0	NOTEST	0.127144	0.0997223	-0.350476	0	1	1	no	E113K_1	WT_1	NOTEST	0.143891	0.149761	0.0576784	0	1	1	no		NM_000603	0	0	0.246202	0.262374	0.127909	0.116652	0.0674028	0.0869254	0	0	0.274811	0.300754	0.240195	0.240605	0.086218	0.0320237
NM_000605	IFNA2	chr9:21384254-21385398	E113K_0	WT_0	NOTEST	0	0	0	0	1	1	no	E113K_1	WT_1	NOTEST	0	0	0	0	1	1	no		NM_000605	0	0	0	0	0	0	0	0	0	0	0	0	0	0	0	0
NM_000606	C8G	chr9:136945242-136946975	E113K_0	WT_0	NOTEST	0.0576177	0.101313	0.814234	0	1	1	no	E113K_1	WT_1	NOTEST	0.209126	0.056163	-1.89668	0	1	1	no		NM_000606	0	0	0	0.230471	0	0	0	0.405252	0	0.836503	0	0	0	0	0	0.224652
NM_000607	ORM1	chr9:114323022-114326479	E113K_0	WT_0	NOTEST	0	0	0	0	1	1	no	E113K_1	WT_1	NOTEST	0	0	0	0	1	1	no		NM_000607	0	0	0	0	0	0	0	0	0	0	0	0	0	0	0	0
NM_000608	ORM2	chr9:114329788-114333256	E113K_0	WT_0	NOTEST	0	0	0	0	1	1	no	E113K_1	WT_1	NOTEST	0	0	0	0	1	1	no		NM_000608	0	0	0	0	0	0	0	0	0	0	0	0	0	0	0	0
NM_000609	CXCL12	chr10:44370164-44385097	E113K_0	WT_0	NOTEST	0	0	0	0	1	1	no	E113K_1	WT_1	NOTEST	0	0	0	0	1	1	no		NM_000609	0	0	0	0	0	0	0	0	0	0	0	0	0	0	0	0
NM_000610	CD44	chr11:35139170-35232402	E113K_0	WT_0	NOTEST	0	0.240657	inf	0	1	1	no	E113K_1	WT_1	NOTEST	0.296953	0.258623	-0.199379	0	1	1	no		NM_000610	0	0	0	0	0.513013	0.17797	0.127367	0.144278	0.205407	0.164144	0.318917	0.499342	0.212036	0.48696	0.156458	0.179039
NM_000611	CD59	chr11:33703009-33736479	E113K_0	WT_0	OK	50.1989	40.3575	-0.31482	-0.955925	0.05765	0.999067	no	E113K_1	WT_1	OK	57.7246	49.8077	-0.212815	-0.648682	0.18555	0.999067	no		NM_000611	42.8767	42.1528	59.1151	56.6509	40.2681	37.8237	40.8035	42.5346	50.773	49.5077	62.8183	67.7993	49.9189	46.7023	50.3888	52.2209
NM_000612	IGF2	chr11:2129111-2161209	E113K_0	WT_0	NOTEST	0	0.026136	inf	0	1	1	no	E113K_1	WT_1	NOTEST	0	0	0	0	1	1	no		NM_000612	0	0	0	0	0	0	0	0.104544	0	0	0	0	0	0	0	0
NM_000613	HPX	chr11:6431048-6440987	E113K_0	WT_0	NOTEST	0.0828068	0.026978	-1.61797	0	1	1	no	E113K_1	WT_1	NOTEST	0.0157507	0.0213947	0.441841	0	1	1	no		NM_000613	0.107384	0.119096	0	0.104747	0	0	0.107912	0	0	0	0.0630026	0	0	0.0855788	0	0
NM_000614	CNTF	chr11:58579062-58625732	E113K_0	WT_0	NOTEST	0.877814	0.902488	0.0399938	0	1	1	no	E113K_1	WT_1	OK	1.57618	1.25519	-0.328526	-0.0874783	0.8432	0.999067	no		NM_000614	0.829101	1.04232	0.806026	0.833809	0.397542	1.55702	0.772515	0.882877	1.462	1.663	1.5211	1.65862	0.715124	1.63383	1.53249	1.13931
NM_000615	NCAM1	chr11:112959279-113278436	E113K_0	WT_0	NOTEST	0	0.00891065	inf	0	1	1	no	E113K_1	WT_1	NOTEST	0.00407391	0	#NAME?	0	1	1	no		NM_000615	0	0	0	0	0	0	0	0.0356426	0	0.0162957	0	0	0	0	0	0
NM_000616	CD4	chr12:6789527-6820799	E113K_0	WT_0	NOTEST	0	0	0	0	1	1	no	E113K_1	WT_1	NOTEST	0	0	0	0	1	1	no		NM_000616	0	0	0	0	0	0	0	0	0	0	0	0	0	0	0	0
NM_000617	SLC11A2	chr12:50979782-51028242	E113K_0	WT_0	OK	3.71979	7.10684	0.933986	0.675305	0.198	0.999067	no	E113K_1	WT_1	OK	3.04105	3.24825	0.0950942	0.0986223	0.84895	0.999067	no		NM_000617	7.3368	3.72404	0.842862	2.97547	4.13097	12.475	4.27086	7.55053	4.57793	2.17685	2.08524	3.32419	3.11484	2.4749	3.12112	4.28215
NM_000618	IGF1	chr12:102395873-102480563	E113K_0	WT_0	NOTEST	4.38275e-05	0	#NAME?	0	1	1	no	E113K_1	WT_1	NOTEST	0	0	0	0	1	1	no		NM_000618	0.00017531	0	0	0	0	0	0	0	0	0	0	0	0	0	0	0
NM_000619	IFNG	chr12:68154767-68159740	E113K_0	WT_0	NOTEST	0	0	0	0	1	1	no	E113K_1	WT_1	NOTEST	0	0	0	0	1	1	no		NM_000619	0	0	0	0	0	0	0	0	0	0	0	0	0	0	0	0
NM_000620	NOS1	chr12:117208141-117361802	E113K_0	WT_0	NOTEST	0	0	0	0	1	1	no	E113K_1	WT_1	NOTEST	0	0	0	0	1	1	no		NM_000620	0	0	0	0	0	0	0	0	0	0	0	0	0	0	0	0
NM_000621	HTR2A	chr13:46831541-46897076	E113K_0	WT_0	NOTEST	0	0	0	0	1	1	no	E113K_1	WT_1	NOTEST	0	0	0	0	1	1	no		NM_000621	0	0	0	0	0	0	0	0	0	0	0	0	0	0	0	0
NM_000623	BDKRB2	chr14:96204797-96244329	E113K_0	WT_0	NOTEST	0.0269049	0.0467287	0.796441	0	1	1	no	E113K_1	WT_1	NOTEST	0.025604	0.0391956	0.614324	0	1	1	no		NM_000623	0	0	0.0733995	0.0342201	0	0.0912862	0.0351657	0.060463	0	0	0.102416	0	0	0	0.0899566	0.066826
NM_000624	SERPINA5	chr14:94581425-94593118	E113K_0	WT_0	NOTEST	0.507174	0.548318	0.112531	0	1	1	no	E113K_1	WT_1	NOTEST	0.22925	0.408367	0.832943	0	1	1	no		NM_000624	0.138373	0.0766424	0.869151	0.944528	0	0.059992	0.76354	1.36974	0	0.122315	0.36428	0.430406	0.0617108	0	0.64977	0.921986
NM_000625	NOS2	chr17:27756765-27800529	E113K_0	WT_0	NOTEST	0.00915376	0.00877114	-0.0616011	0	1	1	no	E113K_1	WT_1	NOTEST	0.00510896	0	#NAME?	0	1	1	no		NM_000625	0	0	0.036615	0	0	0	0.0350845	0	0	0	0.0204359	0	0	0	0	0
NM_000626	CD79B	chr17:63928739-63932331	E113K_0	WT_0	NOTEST	0.0201819	0.015656	-0.366347	0	1	1	no	E113K_1	WT_1	NOTEST	0	0	0	0	1	1	no		NM_000626	0	0.0807275	0	0	0	0	0	0.0626239	0	0	0	0	0	0	0	0
NM_000627	LTBP1	chr2:32946952-33399508	E113K_0	WT_0	OK	1.44044	2.02841	0.493841	0.395089	0.4501	0.999067	no	E113K_1	WT_1	OK	1.02735	2.60839	1.34423	0.947836	0.098	0.999067	no		NM_000627	2.74755	0.482126	1.03607	1.49601	0.760273	0.823393	2.74939	3.78059	0.824654	1.81604	1.46733	0.00135983	1.18655	0.883964	3.28259	5.08045
NM_000628	IL10RB	chr21:33266366-33297221	E113K_0	WT_0	OK	28.289	34.0698	0.268252	0.713667	0.1495	0.999067	no	E113K_1	WT_1	OK	25.4664	31.9152	0.325649	0.849342	0.08815	0.999067	no		NM_000628	27.6919	30.0424	27.5204	27.9013	27.0662	30.3077	40.3594	38.546	23.911	22.1233	29.6021	26.2291	26.7768	27.4936	35.5988	37.7915
NM_000629	IFNAR1	chr21:33324969-33359864	E113K_0	WT_0	OK	16.9578	15.6642	-0.114478	-0.335143	0.5082	0.999067	no	E113K_1	WT_1	OK	16.6966	15.9264	-0.0681323	-0.199329	0.68655	0.999067	no		NM_000629	19.0419	19.8594	14.8011	14.1289	14.9216	13.631	16.7429	17.3615	19.3931	17.3443	15.2169	14.832	14.2061	13.8087	17.9486	17.7423
NM_000631	NCF4	chr22:36847371-36878017	E113K_0	WT_0	NOTEST	0	0.0546208	inf	0	1	1	no	E113K_1	WT_1	NOTEST	0	0	0	0	1	1	no		NM_000631	0	0	0	0	0	0	0	0.218483	0	0	0	0	0	0	0	0
NM_000631_2	NCF4	chr22_KI270877v1_alt:68158-101331	E113K_0	WT_0	NOTEST	0	0	0	0	1	1	no	E113K_1	WT_1	NOTEST	0	0	0	0	1	1	no		NM_000631_2	0	0	0	0	0	0	0	0	0	0	0	0	0	0	0	0
NM_000632	ITGAM	chr16:31259974-31332877	E113K_0	WT_0	NOTEST	0	0.0110437	inf	0	1	1	no	E113K_1	WT_1	NOTEST	0.00342177	0.0103707	1.5997	0	1	1	no		NM_000632	0	0	0	0	0.0441747	0	0	0	0	0.0136871	0	0	0.0414829	0	0	0
NM_000633	BCL2	chr18:63123345-63319380	E113K_0	WT_0	OK	2.97508	2.2907	-0.377139	-0.757613	0.1291	0.999067	no	E113K_1	WT_1	OK	3.10099	2.49545	-0.313432	-0.645781	0.19335	0.999067	no		NM_000633	2.16467	2.49223	3.71624	3.52716	2.58168	2.14429	2.477	1.95983	2.6408	2.53658	3.70849	3.51809	2.68144	2.82467	2.12082	2.35486
NM_000634	CXCR1	chr2:218162840-218166962	E113K_0	WT_0	NOTEST	0	0	0	0	1	1	no	E113K_1	WT_1	NOTEST	0	0	0	0	1	1	no		NM_000634	0	0	0	0	0	0	0	0	0	0	0	0	0	0	0	0
NM_000635	RFX2	chr19:5978402-6110500	E113K_0	WT_0	OK	1.56536	1.98777	0.344655	0.490163	0.32825	0.999067	no	E113K_1	WT_1	OK	1.72807	1.60812	-0.103787	-0.120201	0.81465	0.999067	no		NM_000635	1.59844	0.972752	1.75858	1.93169	1.74064	2.23621	2.1336	1.84064	1.72712	0.955862	2.09468	2.13463	2.29768	1.14885	2.01587	0.970086
NM_000636	SOD2	chr6:159669068-159789703	E113K_0	WT_0	OK	33.8472	40.3174	0.252365	0.483364	0.33535	0.999067	no	E113K_1	WT_1	OK	24.9286	29.8798	0.261369	0.489159	0.3246	0.999067	no		NM_000636	32.5037	31.9843	40.1144	30.7864	38.1746	38.979	41.8537	42.2621	24.887	21.3676	26.6516	26.808	28.5788	32.6567	29.697	28.5865
NM_000637	GSR	chr8:30678062-30727999	E113K_0	WT_0	OK	22.5226	29.1112	0.3702	1.03205	0.04015	0.88343	no	E113K_1	WT_1	OK	25.2316	28.6637	0.183991	0.511559	0.30435	0.999067	no		NM_000637	17.3853	17.7847	26.3285	28.5919	31.9767	32.2621	25.8354	26.3706	21.4799	20.4729	28.9247	30.0489	32.3215	32.1665	25.3014	24.8654
NM_000638	VTN	chr17:28367283-28370307	E113K_0	WT_0	NOTEST	0	0	0	0	1	1	no	E113K_1	WT_1	NOTEST	0	0	0	0	1	1	no		NM_000638	0	0	0	0	0	0	0	0	0	0	0	0	0	0	0	0
NM_000639	FASLG	chr1:172659007-172666876	E113K_0	WT_0	NOTEST	0.0474254	0.0194722	-1.28424	0	1	1	no	E113K_1	WT_1	NOTEST	0	0	0	0	1	1	no		NM_000639	0	0	0.189702	0	0	0.0778889	0	0	0	0	0	0	0	0	0	0
NM_000640	IL13RA2	chrX:115003981-115017616	E113K_0	WT_0	NOTEST	0	0.0628506	inf	0	1	1	no	E113K_1	WT_1	NOTEST	0	0.0263128	inf	0	1	1	no		NM_000640	0	0	0	0	0.251402	0	0	0	0	0	0	0	0	0.105251	0	0
NM_000641	IL11	chr19:55364381-55370463	E113K_0	WT_0	OK	6.99326	0.909661	-2.94256	-2.28699	0.0101	0.43053	no	E113K_1	WT_1	OK	7.35026	1.1937	-2.62235	-2.33286	0.00045	0.0517953	no		NM_000641	4.73319	2.63792	8.28437	12.3176	1.48982	1.3553	0.793451	7.15913e-05	7.11816	3.49422	10.5899	8.19873	0.719429	1.27724	2.0145	0.763648
NM_000642	AGL	chr1:99850360-99924023	E113K_0	WT_0	OK	11.18	12.1064	0.114856	0.310798	0.5362	0.999067	no	E113K_1	WT_1	OK	9.40452	11.24	0.257219	0.657968	0.18035	0.999067	no		NM_000642	12.3003	13.2963	9.54471	9.57854	11.7256	11.8998	13.2209	11.5793	11.9769	11.0824	6.47374	8.08506	10.1016	10.4115	11.7765	12.6705
NM_000643	AGL	chr1:99850360-99924023	E113K_0	WT_0	NOTEST	0.000280909	0.0255186	6.50531	0	1	1	no	E113K_1	WT_1	NOTEST	0.233572	0.000430604	-9.08329	0	1	1	no		NM_000643	0	0	0.000415865	0.00070777	0	0.0795904	0	0.0224841	0.000792856	0.000407402	0.932513	0.000574659	0.000466843	0.000227043	0.000843106	0.000185426
NM_000644	AGL	chr1:99850360-99924023	E113K_0	WT_0	NOTEST	0.0022378	0.856316	8.57992	0	1	1	no	E113K_1	WT_1	NOTEST	0.141992	0.0010176	-7.1245	0	1	1	no		NM_000644	0.00506722	0.00287796	0.000290662	0.000715357	0.00511563	1.43957	0.00339807	1.97718	0.000195499	0.000469844	0.566837	0.000465172	0.00122707	0.00131548	0.000515242	0.00101261
NM_000646	AGL	chr1:99850360-99924023	E113K_0	WT_0	NOTEST	0.131916	0.134967	0.0329767	0	1	1	no	E113K_1	WT_1	NOTEST	0.0919643	0.116993	0.347272	0	1	1	no		NM_000646	0	0	0.527666	0	0	0	0.539866	0	0	0	0.367857	0	0	0	0.467971	0
NM_000651	CR1	chr1:207496156-207641765	E113K_0	WT_0	NOTEST	0	0	0	0	1	1	no	E113K_1	WT_1	NOTEST	0	0	0	0	1	1	no		NM_000651	0	0	0	0	0	0	0	0	0	0	0	0	0	0	0	0
NM_000655	SELL	chr1:169690666-169711620	E113K_0	WT_0	NOTEST	0	0	0	0	1	1	no	E113K_1	WT_1	NOTEST	0	0	0	0	1	1	no		NM_000655	0	0	0	0	0	0	0	0	0	0	0	0	0	0	0	0
NM_000657	BCL2	chr18:63123345-63319380	E113K_0	WT_0	NOTEST	0.0436121	0	#NAME?	0	1	1	no	E113K_1	WT_1	NOTEST	0	0.052346	inf	0	1	1	no		NM_000657	0	0	0	0.174448	0	0	0	0	0	0	0	0	0	0	0.209384	0
NM_000660	TGFB1	chr19:41330322-41353922	E113K_0	WT_0	OK	15.119	10.618	-0.509849	-1.21707	0.01365	0.516167	no	E113K_1	WT_1	OK	13.2943	8.48476	-0.647859	-1.48233	0.003	0.200279	no		NM_000660	12.2483	11.5464	18.0687	18.6129	9.28675	9.61476	12.1703	11.4003	11.4813	9.50817	15.6701	16.5174	7.53093	8.4248	9.42306	8.56024
NM_000661	RPL9	chr4:39454124-39458948	E113K_0	WT_0	OK	483.364	424.34	-0.18789	-0.575918	0.24425	0.999067	no	E113K_1	WT_1	OK	502.047	430.202	-0.222809	-0.68204	0.1719	0.999067	no		NM_000661	530.332	538.861	408.301	455.961	472.743	495.296	358.554	370.767	558.472	578.232	413.656	457.83	501.155	501.246	356.862	361.546
NM_000662	NAT1	chr8:18170466-18223689	E113K_0	WT_0	OK	7.94612	7.41157	-0.100471	-0.17265	0.72545	0.999067	no	E113K_1	WT_1	OK	7.31896	8.99799	0.297964	0.481733	0.32915	0.999067	no		NM_000662	9.35167	6.95349	7.69538	7.78395	6.33073	5.77314	8.60851	8.93391	8.95464	6.83026	7.17989	6.31106	5.68589	8.20217	11.2791	10.8248
NM_000663	ABAT	chr16:8674616-8784575	E113K_0	WT_0	NOTEST	0	0	0	0	1	1	no	E113K_1	WT_1	NOTEST	0	0	0	0	1	1	no		NM_000663	0	0	0	0	0	0	0	0	0	0	0	0	0	0	0	0
NM_000665	ACHE	chr7:100889993-100896994	E113K_0	WT_0	NOTEST	0.00156255	0	#NAME?	0	1	1	no	E113K_1	WT_1	NOTEST	0	0.00119253	inf	0	1	1	no		NM_000665	0.00625021	0	0	0	0	0	0	0	0	0	0	0	0.00477013	0	0	0
NM_000666	ACY1	chr3:51975063-51989197	E113K_0	WT_0	OK	17.8778	18.462	0.0463917	0.0901314	0.85845	0.999067	no	E113K_1	WT_1	OK	17.8971	16.9101	-0.0818433	-0.164943	0.74045	0.999067	no		NM_000666	18.2815	15.0197	18.5641	19.6459	19.0876	15.5371	21.1529	18.0705	17.8304	17.9718	17.1329	18.6534	13.0027	14.6655	19.9906	19.9816
NM_000667	ADH1A	chr4:99088856-99301356	E113K_0	WT_0	NOTEST	0	0	0	0	1	1	no	E113K_1	WT_1	NOTEST	0	0	0	0	1	1	no		NM_000667	0	0	0	0	0	0	0	0	0	0	0	0	0	0	0	0
NM_000668	ADH1B	chr4:99304970-99321401	E113K_0	WT_0	NOTEST	0	0	0	0	1	1	no	E113K_1	WT_1	NOTEST	0	0	0	0	1	1	no		NM_000668	0	0	0	0	0	0	0	0	0	0	0	0	0	0	0	0
NM_000669	ADH1C	chr4:99336496-99352746	E113K_0	WT_0	NOTEST	0.0312697	0.0257334	-0.281119	0	1	1	no	E113K_1	WT_1	NOTEST	0.17687	0.0790399	-1.16204	0	1	1	no		NM_000669	0	0.000621475	0.124457	0	0	0.102934	0	0	0.358312	0.000809421	0.348359	0	0.000748033	1.00666e-06	0.202464	0.112947
NM_000670	ADH4	chr4:99088856-99301356	E113K_0	WT_0	NOTEST	0	0	0	0	1	1	no	E113K_1	WT_1	NOTEST	0	0.0178801	inf	0	1	1	no		NM_000670	0	0	0	0	0	0	0	0	0	0	0	0	0.0715204	0	0	0
NM_000671	ADH5	chr4:99070978-99088788	E113K_0	WT_0	OK	85.9345	62.3275	-0.463369	-1.44668	0.00375	0.23063	no	E113K_1	WT_1	OK	82.908	64.6743	-0.35832	-1.12176	0.0251	0.710404	no		NM_000671	81.7736	87.4618	83.9869	90.5157	59.7806	56.3162	65.7186	67.4945	73.6697	79.0624	88.7274	90.1727	59.3468	61.1545	68.8345	69.3613
NM_000672	ADH6	chr4:99088856-99301356	E113K_0	WT_0	NOTEST	0	0	0	0	1	1	no	E113K_1	WT_1	NOTEST	0	0	0	0	1	1	no		NM_000672	0	0	0	0	0	0	0	0	0	0	0	0	0	0	0	0
NM_000673	ADH7	chr4:99412260-99435510	E113K_0	WT_0	NOTEST	0	0	0	0	1	1	no	E113K_1	WT_1	NOTEST	0	0	0	0	1	1	no		NM_000673	0	0	0	0	0	0	0	0	0	0	0	0	0	0	0	0
NM_000674	ADORA1	chr1:203127725-203167405	E113K_0	WT_0	NOTEST	6.73771e-05	3.06456e-05	-1.13658	0	1	1	no	E113K_1	WT_1	NOTEST	5.88296e-05	2.88791e-05	-1.02652	0	1	1	no		NM_000674	0	0.00011428	3.84833e-05	0.000116745	0	0.000121028	0	1.55433e-06	0	0.000117712	6.88791e-05	4.87274e-05	0.0001138	0	0	1.71615e-06
NM_000675	ADORA2A	chr22:24270816-24495074	E113K_0	WT_0	NOTEST	0	0	0	0	1	1	no	E113K_1	WT_1	NOTEST	0	0	0	0	1	1	no		NM_000675	0	0	0	0	0	0	0	0	0	0	0	0	0	0	0	0
NM_000676	ADORA2B	chr17:15944916-15975896	E113K_0	WT_0	OK	30.4655	34.997	0.200057	0.53126	0.28585	0.999067	no	E113K_1	WT_1	OK	36.641	41.6351	0.184342	0.506386	0.3106	0.999067	no		NM_000676	22.7125	24.7905	36.458	37.9008	34.8469	39.5438	32.6013	32.9961	28.8411	29.9314	45.1238	42.6677	43.2781	44.6983	39.4361	39.1281
NM_000677	ADORA3	chr1:111483347-111716695	E113K_0	WT_0	NOTEST	0	0	0	0	1	1	no	E113K_1	WT_1	NOTEST	0	0	0	0	1	1	no		NM_000677	0	0	0	0	0	0	0	0	0	0	0	0	0	0	0	0
NM_000678	ADRA1D	chr20:4220629-4249287	E113K_0	WT_0	NOTEST	0.0129468	0	#NAME?	0	1	1	no	E113K_1	WT_1	NOTEST	0.0114415	0.0354257	1.63052	0	1	1	no		NM_000678	0.0517872	0	0	0	0	0	0	0	0	0.0457659	0	0	0.0924083	0	0	0.0492946
NM_000679	ADRA1B	chr5:159916481-159973012	E113K_0	WT_0	OK	2.25562	0.955777	-1.23878	-1.52004	0.0042	0.250055	no	E113K_1	WT_1	OK	1.81527	0.845543	-1.10224	-1.31241	0.01275	0.496764	no		NM_000679	0.992036	1.16737	3.11474	3.74834	1.0615	0.806389	1.36809	0.587135	0.748078	1.20563	2.61022	2.69718	0.884944	0.789188	1.05884	0.649196
NM_000680	ADRA1A	chr8:26748149-26867278	E113K_0	WT_0	NOTEST	0	0	0	0	1	1	no	E113K_1	WT_1	NOTEST	0	0	0	0	1	1	no		NM_000680	0	0	0	0	0	0	0	0	0	0	0	0	0	0	0	0
NM_000681	ADRA2A	chr10:111077028-111080904	E113K_0	WT_0	NOTEST	0	0	0	0	1	1	no	E113K_1	WT_1	NOTEST	0	0	0	0	1	1	no		NM_000681	0	0	0	0	0	0	0	0	0	0	0	0	0	0	0	0
NM_000682	ADRA2B	chr2:96112875-96116571	E113K_0	WT_0	NOTEST	0.00981814	0	#NAME?	0	1	1	no	E113K_1	WT_1	NOTEST	0	0	0	0	1	1	no		NM_000682	0	0	0	0.0392726	0	0	0	0	0	0	0	0	0	0	0	0
NM_000683	ADRA2C	chr4:3766384-3768526	E113K_0	WT_0	NOTEST	0.11382	0.13115	0.204466	0	1	1	no	E113K_1	WT_1	NOTEST	0.141643	0.0951652	-0.573751	0	1	1	no		NM_000683	0	0.0823192	0.155594	0.217365	0	0.322141	0.0745586	0.127899	0.224165	0.0656815	0.173933	0.10279	0.132532	0.177406	0	0.0707228
NM_000684	ADRB1	chr10:114043865-114046904	E113K_0	WT_0	NOTEST	0.408439	0.364649	-0.163613	0	1	1	no	E113K_1	WT_1	NOTEST	0.228325	0.31192	0.450087	0	1	1	no		NM_000684	0.24976	0.22121	0.627059	0.535727	0.474973	0.303147	0.25037	0.430105	0.251062	0.397287	0.0583617	0.206589	0.133704	0.397193	0.383947	0.332835
NM_000685	AGTR1	chr3:148697870-148743003	E113K_0	WT_0	NOTEST	0	0	0	0	1	1	no	E113K_1	WT_1	NOTEST	0	0	0	0	1	1	no		NM_000685	0	0	0	0	0	0	0	0	0	0	0	0	0	0	0	0
NM_000686	AGTR2	chrX:116170743-116174974	E113K_0	WT_0	NOTEST	0	0	0	0	1	1	no	E113K_1	WT_1	NOTEST	0	0	0	0	1	1	no		NM_000686	0	0	0	0	0	0	0	0	0	0	0	0	0	0	0	0
NM_000687	AHCY	chr20:34280264-34311802	E113K_0	WT_0	OK	93.3181	100.687	0.109648	0.322869	0.5073	0.999067	no	E113K_1	WT_1	OK	101.402	107.587	0.0854183	0.254196	0.6078	0.999067	no		NM_000687	81.9611	77.9559	110.73	102.625	110.11	109.752	90.0567	92.8281	95.4527	92.6476	108.029	109.479	118.01	120.289	99.0557	92.9943
NM_000688	ALAS1	chr3:52198082-52214327	E113K_0	WT_0	OK	12.7585	11.4095	-0.161225	-0.200698	0.69005	0.999067	no	E113K_1	WT_1	OK	14.9392	11.6197	-0.362528	-0.524403	0.29545	0.999067	no		NM_000688	19.0903	11.0929	11.3353	9.51543	10.5968	10.0066	15.3581	9.6765	16.4777	18.1041	11.778	13.3971	11.7638	11.1713	14.1729	9.37098
NM_000689	ALDH1A1	chr9:72900670-72953053	E113K_0	WT_0	NOTEST	0.0211086	0.0191191	-0.14282	0	1	1	no	E113K_1	WT_1	NOTEST	0.066313	0	#NAME?	0	1	1	no		NM_000689	0	0.0844345	0	0	0	0	0.0764763	0	0.15328	0.0673672	0.0446045	0	0	0	0	0
NM_000690	ALDH2	chr12:111766932-111817531	E113K_0	WT_0	OK	5.8726	6.10554	0.0561188	0.148507	0.76315	0.999067	no	E113K_1	WT_1	OK	5.29225	5.84944	0.144418	0.377179	0.45165	0.999067	no		NM_000690	7.48782	7.56229	4.1177	4.3226	4.43394	4.60811	7.56873	7.81138	6.48056	6.60072	3.80339	4.28432	4.20582	4.44465	7.02935	7.71795
NM_000691	ALDH3A1	chr17:19737984-19748298	E113K_0	WT_0	NOTEST	0	2.1865e-05	inf	0	1	1	no	E113K_1	WT_1	NOTEST	0	2.00628e-05	inf	0	1	1	no		NM_000691	0	0	0	0	5.00373e-05	3.74227e-05	0	0	0	0	0	0	5.44052e-05	2.58461e-05	0	0
NM_000692	ALDH1B1	chr9:38392701-38398660	E113K_0	WT_0	OK	22.5739	21.7019	-0.0568346	-0.155946	0.75295	0.999067	no	E113K_1	WT_1	OK	26.7118	23.6905	-0.173169	-0.486898	0.32815	0.999067	no		NM_000692	24.1829	22.7741	20.8367	22.5018	18.8918	19.7479	24.1919	23.9759	27.4359	28.0657	26.203	25.1427	25.5156	23.6575	23.0953	22.4936
NM_000693	ALDH1A3	chr15:100879830-100919283	E113K_0	WT_0	OK	5.5934	12.0419	1.10627	1.82821	0.00035	0.0432581	yes	E113K_1	WT_1	OK	7.72709	13.375	0.791546	1.37548	0.0076	0.362171	no		NM_000693	6.35832	7.0795	4.40819	4.52759	9.66284	7.79441	13.156	17.5544	11.4994	7.46123	6.18883	5.7589	10.9571	11.4245	14.9076	16.211
NM_000694	ALDH3B1	chr11:68008546-68029276	E113K_0	WT_0	OK	8.37505	8.55111	0.0300134	0.0541914	0.91215	0.999067	no	E113K_1	WT_1	OK	4.44062	6.93097	0.642296	0.848722	0.0991	0.999067	no		NM_000694	6.95442	6.15714	10.7877	9.60094	6.11449	8.02646	8.89762	11.1659	5.09405	2.16828	3.27618	7.22397	6.64852	7.1634	7.49893	6.41304
NM_000696	ALDH9A1	chr1:165662211-165698663	E113K_0	WT_0	OK	81.7948	87.1631	0.091707	0.288716	0.5563	0.999067	no	E113K_1	WT_1	OK	80.4464	89.1146	0.147634	0.465153	0.35055	0.999067	no		NM_000696	81.1706	83.0777	78.5076	84.4234	94.5378	93.6397	78.6033	81.8714	81.1116	78.0644	80.4474	82.1623	98.0419	91.7934	83.9138	82.7094
NM_000697	ALOX12	chr17:6985122-7012334	E113K_0	WT_0	NOTEST	0.0159462	0.0141796	-0.169397	0	1	1	no	E113K_1	WT_1	NOTEST	0	0.013963	inf	0	1	1	no		NM_000697	0	0	0	0.0637849	0	0.0567185	0	0	0	0	0	0	0	0	0.0558518	0
NM_000698	ALOX5	chr10:45374165-45453121	E113K_0	WT_0	NOTEST	0.721192	0.449159	-0.683156	0	1	1	no	E113K_1	WT_1	NOTEST	0.574754	0.0993439	-2.53244	0	1	1	no		NM_000698	2.06275	0.703459	0	0.118561	0	0	0.680922	1.11571	1.20987	0.877669	0.000149142	0.211325	0	0	0.397222	0.000153256
NM_000698_2	ALOX5	chr10_GL383546v1_alt:214996-293952	E113K_0	WT_0	NOTEST	0	0	0	0	1	1	no	E113K_1	WT_1	NOTEST	0	0	0	0	1	1	no		NM_000698_2	0	0	0	0	0	0	0	0	0	0	0	0	0	0	0	0
NM_000699	AMY2A	chr1:103617331-103625780	E113K_0	WT_0	NOTEST	0	0	0	0	1	1	no	E113K_1	WT_1	NOTEST	0	0	0	0	1	1	no		NM_000699	0	0	0	0	0	0	0	0	0	0	0	0	0	0	0	0
NM_000700	ANXA1	chr9:73151864-73170393	E113K_0	WT_0	OK	1378.65	589.669	-1.22528	-3.56164	5e-05	0.00928947	yes	E113K_1	WT_1	OK	1247.51	566.501	-1.13891	-3.34878	5e-05	0.00928947	yes		NM_000700	1903.28	2028.87	800.271	782.178	737.16	720.243	452.427	448.845	1780.48	1759.52	719.867	730.19	666.62	676.874	457.941	464.569
NM_000701	ATP1A1	chr1:116373243-116418622	E113K_0	WT_0	OK	244.508	305.566	0.3216	0.708386	0.15465	0.999067	no	E113K_1	WT_1	OK	261.973	256.208	-0.0321031	-0.0722336	0.88065	0.999067	no		NM_000701	244.146	208.336	278.846	246.705	246.722	251.029	370.951	353.561	268.82	251.166	264.943	262.961	213.424	241.16	276.821	293.425
NM_000702	ATP1A2	chr1:160115758-160143584	E113K_0	WT_0	NOTEST	0	0.013015	inf	0	1	1	no	E113K_1	WT_1	NOTEST	0.00458093	0.00634738	0.47052	0	1	1	no		NM_000702	0	0	0	0	0.0253484	0	0.0267116	0	0	0	0	0.0183237	0	0	0	0.0253895
NM_000704	ATP4A	chr19:35550030-35563658	E113K_0	WT_0	NOTEST	0	0	0	0	1	1	no	E113K_1	WT_1	NOTEST	0	0	0	0	1	1	no		NM_000704	0	0	0	0	0	0	0	0	0	0	0	0	0	0	0	0
NM_000705	ATP4B	chr13:113648805-113658198	E113K_0	WT_0	NOTEST	0	0	0	0	1	1	no	E113K_1	WT_1	NOTEST	0	0	0	0	1	1	no		NM_000705	0	0	0	0	0	0	0	0	0	0	0	0	0	0	0	0
NM_000706	AVPR1A	chr12:63142758-63151201	E113K_0	WT_0	NOTEST	0	0	0	0	1	1	no	E113K_1	WT_1	NOTEST	0	0	0	0	1	1	no		NM_000706	0	0	0	0	0	0	0	0	0	0	0	0	0	0	0	0
NM_000707	AVPR1B	chr1:206106936-206117388	E113K_0	WT_0	NOTEST	0	0	0	0	1	1	no	E113K_1	WT_1	NOTEST	0	0	0	0	1	1	no		NM_000707	0	0	0	0	0	0	0	0	0	0	0	0	0	0	0	0
NM_000709	BCKDHA	chr19:41397817-41425002	E113K_0	WT_0	OK	5.95634	5.19339	-0.197749	-0.30293	0.54365	0.999067	no	E113K_1	WT_1	OK	4.87544	4.4295	-0.138389	-0.217433	0.66315	0.999067	no		NM_000709	6.51707	4.55361	6.088	6.66667	5.42184	3.60152	5.56233	6.18787	3.91592	4.11339	5.54452	5.92795	3.38565	4.38592	5.42833	4.5181
NM_000710	BDKRB1	chr14:96256209-96264763	E113K_0	WT_0	NOTEST	0.172762	0.347597	1.00862	0	1	1	no	E113K_1	WT_1	NOTEST	0.128213	0.209835	0.710705	0	1	1	no		NM_000710	0.136827	0	0.287224	0.266998	0.521481	0.593557	0.275348	0	0	0	0.321821	0.191033	0.243826	0.218338	0.116698	0.260477
NM_000712	BLVRA	chr7:43758672-43807342	E113K_0	WT_0	OK	74.7055	74.924	0.00421447	0.0114411	0.9812	0.999067	no	E113K_1	WT_1	OK	67.4596	71.5857	0.0856486	0.22822	0.63865	0.999067	no		NM_000712	67.6306	69.5923	82.6323	78.9668	64.6691	60.433	84.2271	90.367	55.3056	57.8355	79.0076	77.6897	61.6393	64.5146	78.796	81.3931
NM_000713	BLVRB	chr19:40447767-40465745	E113K_0	WT_0	OK	37.4962	43.9033	0.227583	0.480426	0.3285	0.999067	no	E113K_1	WT_1	OK	36.9126	36.6349	-0.010895	-0.0225616	0.96545	0.999067	no		NM_000713	40.6912	31.8761	37.1341	40.2835	23.1285	27.2251	60.3899	64.8696	39.1393	37.0487	32.6738	38.7885	23.9551	24.4823	48.9044	49.1977
NM_000714	TSPO	chr22:43151558-43163242	E113K_0	WT_0	OK	26.5159	35.4336	0.418256	0.699592	0.161	0.999067	no	E113K_1	WT_1	OK	24.9198	31.213	0.324856	0.56782	0.25605	0.999067	no		NM_000714	17.371	22.7383	38.3644	27.5902	29.006	28.4506	35.3191	48.9586	18.0019	27.343	26.2033	28.1309	31.1513	37.4329	29.2893	26.9784
NM_000715	C4BPA	chr1:207104232-207144972	E113K_0	WT_0	NOTEST	0	0	0	0	1	1	no	E113K_1	WT_1	NOTEST	0	0	0	0	1	1	no		NM_000715	0	0	0	0	0	0	0	0	0	0	0	0	0	0	0	0
NM_000716	C4BPB	chr1:207088859-207099992	E113K_0	WT_0	OK	2.74869	2.70427	-0.0235013	-0.010285	0.98585	0.999067	no	E113K_1	WT_1	OK	1.89854	2.36849	0.31908	0.125695	0.7745	0.999067	no		NM_000716	4.13715	0.796918	1.33245	4.72822	0.673821	0.470827	6.36119	3.31126	1.7478	1.92353	1.53628	2.38654	1.74245	0.590741	4.55846	2.58231
NM_000717	CA4	chr17:60149972-60392133	E113K_0	WT_0	NOTEST	0	0	0	0	1	1	no	E113K_1	WT_1	NOTEST	0	0	0	0	1	1	no		NM_000717	0	0	0	0	0	0	0	0	0	0	0	0	0	0	0	0
NM_000718	CACNA1B	chr9:137867924-138124617	E113K_0	WT_0	NOTEST	0	0	0	0	1	1	no	E113K_1	WT_1	NOTEST	0	8.12678e-05	inf	0	1	1	no		NM_000718	0	0	0	0	0	0	0	0	0	0	0	0	0	0	0.000325071	0
NM_000719	CACNA1C	chr12_KZ208916v1_fix:395130-1046066	E113K_0	WT_0	NOTEST	0	0	0	0	1	1	no	E113K_1	WT_1	NOTEST	0	0	0	0	1	1	no		NM_000719	0	0	0	0	0	0	0	0	0	0	0	0	0	0	0	0
NM_000719_2	CACNA1C	chr12:2052986-2697950	E113K_0	WT_0	NOTEST	0	0	0	0	1	1	no	E113K_1	WT_1	NOTEST	0	0	0	0	1	1	no		NM_000719_2	0	0	0	0	0	0	0	0	0	0	0	0	0	0	0	0
NM_000720	CACNA1D	chr3:53494610-53846419	E113K_0	WT_0	NOTEST	0	0	0	0	1	1	no	E113K_1	WT_1	NOTEST	0	0	0	0	1	1	no		NM_000720	0	0	0	0	0	0	0	0	0	0	0	0	0	0	0	0
NM_000721	CACNA1E	chr1:181483516-181808084	E113K_0	WT_0	NOTEST	0.000659846	0	#NAME?	0	1	1	no	E113K_1	WT_1	NOTEST	0	0	0	0	1	1	no		NM_000721	0.00263938	0	0	0	0	0	0	0	0	0	0	0	0	0	0	0
NM_000722	CACNA2D1	chr7:81946443-82443956	E113K_0	WT_0	NOTEST	1.05486	0.716587	-0.557834	0	1	1	no	E113K_1	WT_1	NOTEST	0.568232	0.837559	0.559712	0	1	1	no		NM_000722	1.81216	0.00249765	1.44827	0.956497	0.000199583	1.47427	0.131008	1.26087	1.03143	0.00688189	0.458283	0.776331	0.597034	0.0164944	1.42131	1.3154
NM_000723	CACNB1	chr17:39173452-39197669	E113K_0	WT_0	OK	1.95036	2.40051	0.299595	0.471322	0.34095	0.999067	no	E113K_1	WT_1	OK	1.47154	1.45029	-0.0209805	-0.0286648	0.95205	0.999067	no		NM_000723	0.922053	1.55358	2.43248	2.89335	2.65375	3.18262	1.92899	1.83667	1.28984	0.809129	1.99284	1.79435	2.14734	1.91243	0.685456	1.05595
NM_000724	CACNB2	chr10:18140423-18543557	E113K_0	WT_0	NOTEST	0	0	0	0	1	1	no	E113K_1	WT_1	NOTEST	0	0	0	0	1	1	no		NM_000724	0	0	0	0	0	0	0	0	0	0	0	0	0	0	0	0
NM_000725	CACNB3	chr12:48814479-48828941	E113K_0	WT_0	NOTEST	0.331729	0.146963	-1.17455	0	1	1	no	E113K_1	WT_1	NOTEST	0.0844205	0.152061	0.848981	0	1	1	no		NM_000725	1.54204e-05	0	0.349716	0.977186	0	0.587854	0	0	0.337682	0	0	0	0	0	0.287438	0.320804
NM_000726	CACNB4	chr2:151832770-152099167	E113K_0	WT_0	NOTEST	0.000178824	0	#NAME?	0	1	1	no	E113K_1	WT_1	NOTEST	8.45452e-05	0.00010165	0.265817	0	1	1	no		NM_000726	0.000458377	0	0	0.000256921	0	0	0	0	0	0	0.000338181	0	0	0.000359099	0	4.75008e-05
NM_000727	CACNG1	chr17:67044553-67056795	E113K_0	WT_0	NOTEST	0	0	0	0	1	1	no	E113K_1	WT_1	NOTEST	0	0	0	0	1	1	no		NM_000727	0	0	0	0	0	0	0	0	0	0	0	0	0	0	0	0
NM_000728	CALCB	chr11:15073592-15078637	E113K_0	WT_0	NOTEST	0	0	0	0	1	1	no	E113K_1	WT_1	NOTEST	0	0	0	0	1	1	no		NM_000728	0	0	0	0	0	0	0	0	0	0	0	0	0	0	0	0
NM_000729	CCK	chr3:42257823-42266185	E113K_0	WT_0	NOTEST	0	0	0	0	1	1	no	E113K_1	WT_1	NOTEST	0	0	0	0	1	1	no		NM_000729	0	0	0	0	0	0	0	0	0	0	0	0	0	0	0	0
NM_000730	CCKAR	chr4:26481395-26490484	E113K_0	WT_0	NOTEST	0	0	0	0	1	1	no	E113K_1	WT_1	NOTEST	0	0	0	0	1	1	no		NM_000730	0	0	0	0	0	0	0	0	0	0	0	0	0	0	0	0
NM_000732	CD3D	chr11:118338953-118342744	E113K_0	WT_0	NOTEST	0	0	0	0	1	1	no	E113K_1	WT_1	NOTEST	0	0	0	0	1	1	no		NM_000732	0	0	0	0	0	0	0	0	0	0	0	0	0	0	0	0
NM_000733	CD3E	chr11:118304729-118316173	E113K_0	WT_0	NOTEST	0	0	0	0	1	1	no	E113K_1	WT_1	NOTEST	0	0	0	0	1	1	no		NM_000733	0	0	0	0	0	0	0	0	0	0	0	0	0	0	0	0
NM_000734	CD247	chr1:167430639-167518610	E113K_0	WT_0	NOTEST	0	0.0226416	inf	0	1	1	no	E113K_1	WT_1	NOTEST	0.0232793	0	#NAME?	0	1	1	no		NM_000734	0	0	0	0	0	0	0	0.0905665	0	0.0931171	0	0	0	0	0	0
NM_000735	CGA	chr6:87085497-87095106	E113K_0	WT_0	NOTEST	0	0	0	0	1	1	no	E113K_1	WT_1	NOTEST	0	0	0	0	1	1	no		NM_000735	0	0	0	0	0	0	0	0	0	0	0	0	0	0	0	0
NM_000737	CGB3	chr19:49022868-49024375	E113K_0	WT_0	NOTEST	0	0	0	0	1	1	no	E113K_1	WT_1	NOTEST	0	0	0	0	1	1	no		NM_000737	0	0	0	0	0	0	0	0	0	0	0	0	0	0	0	0
NM_000738	CHRM1	chr11:62908678-62921363	E113K_0	WT_0	NOTEST	0	0	0	0	1	1	no	E113K_1	WT_1	NOTEST	0.00852353	0	#NAME?	0	1	1	no		NM_000738	0	0	0	0	0	0	0	0	0	0	0.0340941	0	0	0	0	0
NM_000739	CHRM2	chr7:136868651-137164341	E113K_0	WT_0	NOTEST	0	0	0	0	1	1	no	E113K_1	WT_1	NOTEST	0	0	0	0	1	1	no		NM_000739	0	0	0	0	0	0	0	0	0	0	0	0	0	0	0	0
NM_000740	CHRM3	chr1:239386567-239915449	E113K_0	WT_0	NOTEST	0	0	0	0	1	1	no	E113K_1	WT_1	NOTEST	0	0	0	0	1	1	no		NM_000740	0	0	0	0	0	0	0	0	0	0	0	0	0	0	0	0
NM_000741	CHRM4	chr11:46380783-46391776	E113K_0	WT_0	NOTEST	1.88788e-05	0	#NAME?	0	1	1	no	E113K_1	WT_1	NOTEST	1.8377e-05	3.2889e-05	0.839702	0	1	1	no		NM_000741	0	7.55151e-05	0	0	0	0	0	0	7.3508e-05	0	0	0	0	0	6.40353e-05	6.75205e-05
NM_000742	CHRNA2	chr8:27459755-27479261	E113K_0	WT_0	NOTEST	0	0	0	0	1	1	no	E113K_1	WT_1	NOTEST	0	0	0	0	1	1	no		NM_000742	0	0	0	0	0	0	0	0	0	0	0	0	0	0	0	0
NM_000743	CHRNA3	chr15:78565519-78620996	E113K_0	WT_0	NOTEST	0.127424	0.0119795	-3.41099	0	1	1	no	E113K_1	WT_1	NOTEST	0.102157	0.0422962	-1.27219	0	1	1	no		NM_000743	0.201575	0.111585	0	0.196534	0.0479179	0	0	0	0.15197	0.133601	0.0883199	0.0347383	0	0.0400714	0.129114	0
NM_000744	CHRNA4	chr20:63343222-63371177	E113K_0	WT_0	NOTEST	0	0	0	0	1	1	no	E113K_1	WT_1	NOTEST	0	0	0	0	1	1	no		NM_000744	0	0	0	0	0	0	0	0	0	0	0	0	0	0	0	0
NM_000745	CHRNA5	chr15:78565519-78620996	E113K_0	WT_0	OK	3.71605	3.16342	-0.232283	-0.425285	0.3914	0.999067	no	E113K_1	WT_1	OK	4.47244	3.9826	-0.167352	-0.323568	0.5095	0.999067	no		NM_000745	3.71934	4.67383	3.48025	2.99077	3.169	2.73386	3.38282	3.36801	4.68109	5.02337	4.06152	4.12379	3.36339	3.73055	4.38465	4.45182
NM_000746	CHRNA7	chr15:31475397-32462969	E113K_0	WT_0	NOTEST	0	0	0	0	1	1	no	E113K_1	WT_1	NOTEST	0	0	0	0	1	1	no		NM_000746	0	0	0	0	0	0	0	0	0	0	0	0	0	0	0	0
NM_000746_2	CHRNA7	chr15_KN538374v1_fix:4203150-4345901	E113K_0	WT_0	NOTEST	0	0	0	0	1	1	no	E113K_1	WT_1	NOTEST	0	0	0	0	1	1	no		NM_000746_2	0	0	0	0	0	0	0	0	0	0	0	0	0	0	0	0
NM_000746_3	CHRNA7	chr15_KQ031389v1_alt:355065-497808	E113K_0	WT_0	NOTEST	0	0	0	0	1	1	no	E113K_1	WT_1	NOTEST	0	0	0	0	1	1	no		NM_000746_3	0	0	0	0	0	0	0	0	0	0	0	0	0	0	0	0
NM_000746_5	CHRNA7	chr15_KN538374v1_fix:2255674-2798273	E113K_0	WT_0	NOTEST	0	0	0	0	1	1	no	E113K_1	WT_1	NOTEST	0	0	0	0	1	1	no		NM_000746_5	0	0	0	0	0	0	0	0	0	0	0	0	0	0	0	0
NM_000746_6	CHRNA7	chr15:30357765-30393661	E113K_0	WT_0	NOTEST	0.00721532	0.0378382	2.39071	0	1	1	no	E113K_1	WT_1	NOTEST	0.050895	0.0257933	-0.980527	0	1	1	no		NM_000746_6	0	0	0	0.0288613	0	0.027551	0.0932301	0.0305717	0.0962522	0	0	0.107328	0	0.0381079	0.0650653	0
NM_000746_7	CHRNA7	chr15_KI270905v1_alt:4315602-4458353	E113K_0	WT_0	NOTEST	0	0	0	0	1	1	no	E113K_1	WT_1	NOTEST	0	0	0	0	1	1	no		NM_000746_7	0	0	0	0	0	0	0	0	0	0	0	0	0	0	0	0
NM_000747	CHRNB1	chr17:7445060-7457710	E113K_0	WT_0	OK	7.25132	6.90771	-0.0700361	-0.135134	0.78555	0.999067	no	E113K_1	WT_1	OK	10.5964	9.05305	-0.227093	-0.488649	0.318	0.999067	no		NM_000747	3.39064	3.41977	10.3283	11.8665	10.1927	10.7619	2.97541	3.70083	7.73113	7.75952	13.77	13.1248	12.4228	13.5341	4.54967	5.70564
NM_000747_2	CHRNB1	chr17_KV575245v1_fix:65517-78167	E113K_0	WT_0	NOTEST	0	0	0	0	1	1	no	E113K_1	WT_1	NOTEST	0	0	0	0	1	1	no		NM_000747_2	0	0	0	0	0	0	0	0	0	0	0	0	0	0	0	0
NM_000748	CHRNB2	chr1:154567777-154580010	E113K_0	WT_0	NOTEST	0.0189689	0	#NAME?	0	1	1	no	E113K_1	WT_1	NOTEST	0	0	0	0	1	1	no		NM_000748	0.0246266	0.0272434	0	0.0240056	0	0	0	0	0	0	0	0	0	0	0	0
NM_000749	CHRNB3	chr8:42697365-42737407	E113K_0	WT_0	NOTEST	0	0	0	0	1	1	no	E113K_1	WT_1	NOTEST	0	0	0	0	1	1	no		NM_000749	0	0	0	0	0	0	0	0	0	0	0	0	0	0	0	0
NM_000750	CHRNB4	chr15:78624110-78641210	E113K_0	WT_0	NOTEST	0	0	0	0	1	1	no	E113K_1	WT_1	NOTEST	0	0	0	0	1	1	no		NM_000750	0	0	0	0	0	0	0	0	0	0	0	0	0	0	0	0
NM_000751	CHRND	chr2:232526159-232536665	E113K_0	WT_0	NOTEST	0	1.38671e-06	inf	0	1	1	no	E113K_1	WT_1	NOTEST	0	0	0	0	1	1	no		NM_000751	0	0	0	0	0	5.54684e-06	0	0	0	0	0	0	0	0	0	0
NM_000754	COMT	chr22:19875517-20016823	E113K_0	WT_0	OK	16.0222	14.5163	-0.142403	-0.274793	0.58335	0.999067	no	E113K_1	WT_1	OK	15.6383	14.517	-0.107337	-0.211228	0.67015	0.999067	no		NM_000754	13.2464	13.2217	18.4904	19.1304	12.2117	10.461	18.8629	16.5296	15.6695	13.1842	16.7803	16.9193	10.5052	13.0482	18.4343	16.0805
NM_000755	CRAT	chr9:129094793-129110793	E113K_0	WT_0	OK	6.36563	6.04397	-0.0748065	-0.117101	0.80715	0.999067	no	E113K_1	WT_1	OK	5.14865	4.86881	-0.0806251	-0.12383	0.8006	0.999067	no		NM_000755	7.42907	4.56633	5.79114	7.67599	5.92683	5.02481	6.33408	6.89017	5.84598	4.94897	4.75799	5.04168	4.16146	4.78497	4.01396	6.51486
NM_000756	CRH	chr8:66176375-66178464	E113K_0	WT_0	NOTEST	0	0.0995491	inf	0	1	1	no	E113K_1	WT_1	NOTEST	0	0.0295582	inf	0	1	1	no		NM_000756	0	0	0	0	0	0	0.278999	0.119198	0	0	0	0	0	0	0.118233	0
NM_000757	CSF1	chr1:109910848-109930992	E113K_0	WT_0	OK	149.613	182.936	0.290109	0.744473	0.1322	0.999067	no	E113K_1	WT_1	OK	84.1827	109.608	0.380757	1.00374	0.0439	0.925794	no		NM_000757	221.086	224.338	79.091	73.9357	94.9135	86.3228	264.859	285.65	119.721	122.788	48.8181	45.4034	51.8388	50.7522	169.279	166.562
NM_000758	CSF2	chr5:132073788-132076170	E113K_0	WT_0	OK	105.903	109.835	0.0525937	0.128616	0.796	0.999067	no	E113K_1	WT_1	OK	72.0831	92.236	0.355669	0.831451	0.09535	0.999067	no		NM_000758	160.542	143.266	56.0844	63.7177	30.6441	37.3674	185.602	185.725	95.9571	97.2177	42.6216	52.5361	25.9942	29.103	154.085	159.762
NM_000759	CSF3	chr17:40015439-40017813	E113K_0	WT_0	OK	3.55461	20.0493	2.49579	1.0938	0.1035	0.999067	no	E113K_1	WT_1	OK	6.61013	23.7211	1.84342	1.3339	0.05995	0.999067	no		NM_000759	9.09061	3.47182	1.65603	0	12.2843	14.8019	27.132	25.979	11.0823	14.0189	0	1.33936	11.6704	9.75302	33.771	39.6899
NM_000760	CSF3R	chr1:36466042-36483314	E113K_0	WT_0	NOTEST	0	0	0	0	1	1	no	E113K_1	WT_1	NOTEST	0	0	0	0	1	1	no		NM_000760	0	0	0	0	0	0	0	0	0	0	0	0	0	0	0	0
NM_000761	CYP1A2	chr15:74748844-74756607	E113K_0	WT_0	NOTEST	0	0.0114837	inf	0	1	1	no	E113K_1	WT_1	NOTEST	0	0	0	0	1	1	no		NM_000761	0	0	0	0	0.0459348	0	0	0	0	0	0	0	0	0	0	0
NM_000762	CYP2A6	chr19:40843540-40850447	E113K_0	WT_0	NOTEST	0	0	0	0	1	1	no	E113K_1	WT_1	NOTEST	0	0	0	0	1	1	no		NM_000762	0	0	0	0	0	0	0	0	0	0	0	0	0	0	0	0
NM_000764	CYP2A7	chr19:40875438-40882752	E113K_0	WT_0	NOTEST	0	0	0	0	1	1	no	E113K_1	WT_1	NOTEST	0	0	0	0	1	1	no		NM_000764	0	0	0	0	0	0	0	0	0	0	0	0	0	0	0	0
NM_000765	CYP3A7	chr7:99684676-99735196	E113K_0	WT_0	NOTEST	0	0	0	0	1	1	no	E113K_1	WT_1	NOTEST	0	0.016419	inf	0	1	1	no		NM_000765	0	0	0	0	0	0	0	0	0	0	0	0	0	0	0.065676	0
NM_000766	CYP2A13	chr19:41088450-41096195	E113K_0	WT_0	NOTEST	0	0	0	0	1	1	no	E113K_1	WT_1	NOTEST	0	0	0	0	1	1	no		NM_000766	0	0	0	0	0	0	0	0	0	0	0	0	0	0	0	0
NM_000767	CYP2B6	chr19:40991281-41018398	E113K_0	WT_0	NOTEST	0	0	0	0	1	1	no	E113K_1	WT_1	NOTEST	0	0	0	0	1	1	no		NM_000767	0	0	0	0	0	0	0	0	0	0	0	0	0	0	0	0
NM_000769	CYP2C19	chr10:94762680-94855547	E113K_0	WT_0	NOTEST	0	0	0	0	1	1	no	E113K_1	WT_1	NOTEST	0	0.00709421	inf	0	1	1	no		NM_000769	0	0	0	0	0	0	0	0	0	0	0	0	0	0.0283768	0	0
NM_000770	CYP2C8	chr10:95036771-95069497	E113K_0	WT_0	NOTEST	0	0	0	0	1	1	no	E113K_1	WT_1	NOTEST	0	0	0	0	1	1	no		NM_000770	0	0	0	0	0	0	0	0	0	0	0	0	0	0	0	0
NM_000771	CYP2C9	chr10:94938657-94990091	E113K_0	WT_0	NOTEST	0	0.0260507	inf	0	1	1	no	E113K_1	WT_1	NOTEST	0	0	0	0	1	1	no		NM_000771	0	0	0	0	0	0	0	0.104203	0	0	0	0	0	0	0	0
NM_000772	CYP2C18	chr10:94683728-94736190	E113K_0	WT_0	NOTEST	0.0178366	0	#NAME?	0	1	1	no	E113K_1	WT_1	NOTEST	0	1.99865e-05	inf	0	1	1	no		NM_000772	0	7.434e-05	0.0712722	0	0	0	0	0	0	0	0	0	0	0	0	7.99459e-05
NM_000773	CYP2E1	chr10:133527362-133539123	E113K_0	WT_0	NOTEST	0.107768	0.113203	0.0709847	0	1	1	no	E113K_1	WT_1	NOTEST	0.166337	0.135943	-0.291113	0	1	1	no		NM_000773	0.0996375	0.331434	0	0	0.0948521	0.0864184	0.100094	0.171447	0.401013	0.264337	0	0	0	0.079381	0.0850283	0.379362
NM_000774	CYP2F1	chr19:41114431-41128381	E113K_0	WT_0	NOTEST	0	0	0	0	1	1	no	E113K_1	WT_1	NOTEST	0	0	0	0	1	1	no		NM_000774	0	0	0	0	0	0	0	0	0	0	0	0	0	0	0	0
NM_000775	CYP2J2	chr1:59893307-59926798	E113K_0	WT_0	NOTEST	0.548239	0.0563687	-3.28184	0	1	1	no	E113K_1	WT_1	NOTEST	0.897051	3.28987e-05	-14.7349	0	1	1	no		NM_000775	1.04026	1.1527	0	0	0	0.225475	0	0	2.35445	1.23363	6.33216e-05	5.87817e-05	0	6.30598e-05	0	6.85349e-05
NM_000777	CYP3A5	chr7:99616945-99679996	E113K_0	WT_0	NOTEST	0	0.0027925	inf	0	1	1	no	E113K_1	WT_1	NOTEST	0	0	0	0	1	1	no		NM_000777	0	0	0	0	0	0	0	0.01117	0	0	0	0	0	0	0	0
NM_000778	CYP4A11	chr1:46929187-46941476	E113K_0	WT_0	NOTEST	0	0	0	0	1	1	no	E113K_1	WT_1	NOTEST	0	0	0	0	1	1	no		NM_000778	0	0	0	0	0	0	0	0	0	0	0	0	0	0	0	0
NM_000779	CYP4B1	chr1:46799045-46819413	E113K_0	WT_0	NOTEST	0	0	0	0	1	1	no	E113K_1	WT_1	NOTEST	0	0	0	0	1	1	no		NM_000779	0	0	0	0	0	0	0	0	0	0	0	0	0	0	0	0
NM_000780	CYP7A1	chr8:58490177-58500163	E113K_0	WT_0	NOTEST	0	0	0	0	1	1	no	E113K_1	WT_1	NOTEST	0	0	0	0	1	1	no		NM_000780	0	0	0	0	0	0	0	0	0	0	0	0	0	0	0	0
NM_000781	CYP11A1	chr15:74337761-74367646	E113K_0	WT_0	OK	0.155724	1.31149	3.07414	1.49331	0.0694	0.999067	no	E113K_1	WT_1	NOTEST	0.074531	0.638908	3.0997	0	1	1	no		NM_000781	0.088981	4.86819e-05	0.186516	0.347351	2.54274	2.7032	6.49389e-06	2.01982e-05	0.0894942	0	0.20863	0	1.03226	1.13469	0.30397	0.0847068
NM_000782	CYP24A1	chr20:54153445-54173986	E113K_0	WT_0	NOTEST	0.0448507	0.765209	4.09265	0	1	1	no	E113K_1	WT_1	OK	0.276739	1.27097	2.19934	1.57912	0.03145	0.795794	no		NM_000782	7.75177e-05	8.81024e-05	8.42653e-05	0.179153	0.262071	8.15537e-05	1.33506	1.46363	8.73488e-05	0.324674	0.402443	0.37975	8.41446e-05	0.401759	2.103	2.57904
NM_000783	CYP26A1	chr10:93073474-93077885	E113K_0	WT_0	NOTEST	0.0196776	0.0161668	-0.283522	0	1	1	no	E113K_1	WT_1	NOTEST	0	0.0149539	inf	0	1	1	no		NM_000783	0	0	0.0787106	0	0	0	0	0.0646673	0	0	0	0	0	0.0598155	0	0
NM_000784	CYP27A1	chr2:218782146-218815293	E113K_0	WT_0	OK	3.26331	5.6374	0.788691	1.22926	0.0177	0.592192	no	E113K_1	WT_1	OK	1.91715	3.95621	1.04515	1.42101	0.0047	0.269547	no		NM_000784	3.17525	3.4241	3.77567	2.67824	2.61341	2.75366	8.61594	8.56657	2.41709	2.12453	1.75937	1.36763	1.30092	2.05001	6.59252	5.8814
NM_000785	CYP27B1	chr12:57762333-57767078	E113K_0	WT_0	NOTEST	0.0326117	0.0734158	1.1707	0	1	1	no	E113K_1	WT_1	NOTEST	0.11536	0.0576794	-1.00001	0	1	1	no		NM_000785	0.0660452	0	0	0.0644015	0	0	0.0662522	0.227411	0.06641	0.233512	0.115886	0.0456308	0.0589118	0.0525488	0.0563908	0.0628661
NM_000786	CYP51A1	chr7:92112148-92180725	E113K_0	WT_0	OK	67.9293	73.886	0.121266	0.208645	0.67925	0.999067	no	E113K_1	WT_1	OK	29.1371	40.5968	0.47851	0.845657	0.0891	0.999067	no		NM_000786	45.0347	44.5565	92.5527	89.5736	83.9304	72.8289	62.1827	76.602	24.0407	20.6153	34.4766	37.4157	48.2038	55.5084	29.3172	29.3579
NM_000787	DBH	chr9:133636362-133659329	E113K_0	WT_0	NOTEST	0.540204	0.813441	0.590532	0	1	1	no	E113K_1	WT_1	NOTEST	0.400555	0.39238	-0.0297469	0	1	1	no		NM_000787	0.503664	0.681653	0.702673	0.272827	0.904741	0.824843	0.897821	0.626356	0.225043	0.494589	0.457896	0.42469	0.299557	0.222546	0.621265	0.426153
NM_000788	DCK	chr4:70993648-71030912	E113K_0	WT_0	OK	62.1948	41.5265	-0.582762	-1.74424	0.0004	0.047654	yes	E113K_1	WT_1	OK	68.0014	47.597	-0.514693	-1.55832	0.00175	0.137013	no		NM_000788	62.9559	71.0317	58.6111	56.1806	35.7858	40.4282	44.8349	45.0571	75.5965	74.2471	60.7706	61.3915	43.9197	40.106	51.1057	55.2568
NM_000789	ACE	chr17:63477060-63498373	E113K_0	WT_0	NOTEST	0.00715036	0	#NAME?	0	1	1	no	E113K_1	WT_1	NOTEST	0	0	0	0	1	1	no		NM_000789	0	0	0	0.0286014	0	0	0	0	0	0	0	0	0	0	0	0
NM_000790	DDC	chr7:50458435-50565405	E113K_0	WT_0	NOTEST	0	0	0	0	1	1	no	E113K_1	WT_1	NOTEST	0	0	0	0	1	1	no		NM_000790	0	0	0	0	0	0	0	0	0	0	0	0	0	0	0	0
NM_000791	DHFR	chr5:80626225-80876815	E113K_0	WT_0	OK	63.486	63.9026	0.0094367	0.0273242	0.95515	0.999067	no	E113K_1	WT_1	OK	70.7546	73.9909	0.0645241	0.188506	0.70295	0.999067	no		NM_000791	68.2204	67.5853	58.337	59.8012	68.0555	68.1184	59.7336	59.703	74.8948	74.002	66.9825	67.1391	78.905	76.443	67.7904	72.8252
NM_000792	DIO1	chr1:53894186-53911086	E113K_0	WT_0	NOTEST	0	0	0	0	1	1	no	E113K_1	WT_1	NOTEST	0	0	0	0	1	1	no		NM_000792	0	0	0	0	0	0	0	0	0	0	0	0	0	0	0	0
NM_000793	DIO2	chr14:80197525-80455467	E113K_0	WT_0	NOTEST	0	6.98939e-06	inf	0	1	1	no	E113K_1	WT_1	NOTEST	0	0	0	0	1	1	no		NM_000793	0	0	0	0	0	0	2.79576e-05	0	0	0	0	0	0	0	0	0
NM_000794	DRD1	chr5:175440035-175444182	E113K_0	WT_0	NOTEST	0	0	0	0	1	1	no	E113K_1	WT_1	NOTEST	0	0	0	0	1	1	no		NM_000794	0	0	0	0	0	0	0	0	0	0	0	0	0	0	0	0
NM_000795	DRD2	chr11:113409594-113475398	E113K_0	WT_0	NOTEST	0	0	0	0	1	1	no	E113K_1	WT_1	NOTEST	0	0	0	0	1	1	no		NM_000795	0	0	0	0	0	0	0	0	0	0	0	0	0	0	0	0
NM_000796	DRD3	chr3:114127579-114199407	E113K_0	WT_0	NOTEST	0	0	0	0	1	1	no	E113K_1	WT_1	NOTEST	0	0	0	0	1	1	no		NM_000796	0	0	0	0	0	0	0	0	0	0	0	0	0	0	0	0
NM_000797	DRD4	chr11:637268-640705	E113K_0	WT_0	NOTEST	0	0	0	0	1	1	no	E113K_1	WT_1	NOTEST	0	0	0	0	1	1	no		NM_000797	0	0	0	0	0	0	0	0	0	0	0	0	0	0	0	0
NM_000797_2	DRD4	chr11_KI270832v1_alt:167141-170576	E113K_0	WT_0	NOTEST	0	0	0	0	1	1	no	E113K_1	WT_1	NOTEST	0	0	0	0	1	1	no		NM_000797_2	0	0	0	0	0	0	0	0	0	0	0	0	0	0	0	0
NM_000798	DRD5	chr4:9781633-9784009	E113K_0	WT_0	NOTEST	0	0	0	0	1	1	no	E113K_1	WT_1	NOTEST	0	0	0	0	1	1	no		NM_000798	0	0	0	0	0	0	0	0	0	0	0	0	0	0	0	0
NM_000799	EPO	chr7:100720467-100723700	E113K_0	WT_0	NOTEST	0.0490212	0.0217954	-1.16939	0	1	1	no	E113K_1	WT_1	NOTEST	0.0174491	0.0224028	0.360523	0	1	1	no		NM_000799	0	0	0	0.196085	0	0.0871814	0	0	0	0	0	0.0697965	0.0896111	0	0	0
NM_000800	FGF1	chr5:142592177-142698070	E113K_0	WT_0	NOTEST	0.523611	3.49452e-05	-13.8711	0	1	1	no	E113K_1	WT_1	NOTEST	2.27453e-05	2.92207e-05	0.361421	0	1	1	no		NM_000800	0.602709	1.49174	0	0	6.72719e-05	7.25088e-05	0	0	3.44023e-05	0	5.65791e-05	0	0	6.43608e-05	5.25221e-05	0
NM_000801	FKBP1A	chr20:1309910-1393172	E113K_0	WT_0	OK	502.957	595.456	0.24356	0.757411	0.13055	0.999067	no	E113K_1	WT_1	OK	479.402	650.422	0.44014	1.36988	0.0048	0.272175	no		NM_000801	529.331	536.52	479.717	466.259	517.539	526.891	671.092	666.303	512.237	501.861	437.922	465.587	597.177	590.837	707.33	706.343
NM_000802	FOLR1	chr11:72189708-72196323	E113K_0	WT_0	NOTEST	0.00225647	0.000799661	-1.49661	0	1	1	no	E113K_1	WT_1	NOTEST	0.0034919	0.000765389	-2.18975	0	1	1	no		NM_000802	0.00266697	0.00309068	5.83913e-05	0.00320982	0	0	0.00302853	0.00017011	0.00349667	0.00330937	0.0032166	0.00394496	0	0.00294464	4.87542e-05	6.81618e-05
NM_000803	FOLR2	chr11:72216793-72221950	E113K_0	WT_0	NOTEST	0	0	0	0	1	1	no	E113K_1	WT_1	NOTEST	0	0	0	0	1	1	no		NM_000803	0	0	0	0	0	0	0	0	0	0	0	0	0	0	0	0
NM_000804	FOLR3	chr11:72135724-72139892	E113K_0	WT_0	NOTEST	0	0.0536064	inf	0	1	1	no	E113K_1	WT_1	NOTEST	0	0	0	0	1	1	no		NM_000804	0	0	0	0	0	0	0	0.214426	0	0	0	0	0	0	0	0
NM_000805	GAST	chr17:41712330-41715969	E113K_0	WT_0	NOTEST	0	0	0	0	1	1	no	E113K_1	WT_1	NOTEST	0	0	0	0	1	1	no		NM_000805	0	0	0	0	0	0	0	0	0	0	0	0	0	0	0	0
NM_000806	GABRA1	chr5:161847190-161899971	E113K_0	WT_0	NOTEST	0	0	0	0	1	1	no	E113K_1	WT_1	NOTEST	0	0	0	0	1	1	no		NM_000806	0	0	0	0	0	0	0	0	0	0	0	0	0	0	0	0
NM_000807	GABRA2	chr4:46243547-46390128	E113K_0	WT_0	NOTEST	0	0	0	0	1	1	no	E113K_1	WT_1	NOTEST	0	0	0	0	1	1	no		NM_000807	0	0	0	0	0	0	0	0	0	0	0	0	0	0	0	0
NM_000808	GABRA3	chrX:152166233-152451315	E113K_0	WT_0	NOTEST	0	0	0	0	1	1	no	E113K_1	WT_1	NOTEST	0	0	0	0	1	1	no		NM_000808	0	0	0	0	0	0	0	0	0	0	0	0	0	0	0	0
NM_000809	GABRA4	chr4:46918899-46993581	E113K_0	WT_0	NOTEST	0	0	0	0	1	1	no	E113K_1	WT_1	NOTEST	0	0	0	0	1	1	no		NM_000809	0	0	0	0	0	0	0	0	0	0	0	0	0	0	0	0
NM_000810	GABRA5	chr15:26867061-26949210	E113K_0	WT_0	NOTEST	0	0	0	0	1	1	no	E113K_1	WT_1	NOTEST	0	0	0	0	1	1	no		NM_000810	0	0	0	0	0	0	0	0	0	0	0	0	0	0	0	0
NM_000811	GABRA6	chr5:161685720-161702592	E113K_0	WT_0	NOTEST	0	0	0	0	1	1	no	E113K_1	WT_1	NOTEST	0	0	0	0	1	1	no		NM_000811	0	0	0	0	0	0	0	0	0	0	0	0	0	0	0	0
NM_000812	GABRB1	chr4:47031566-47426430	E113K_0	WT_0	NOTEST	0	0	0	0	1	1	no	E113K_1	WT_1	NOTEST	0.0358357	0.0167978	-1.09313	0	1	1	no		NM_000812	0	0	0	0	0	0	0	0	0.0848838	0	0	0.0584592	0	0.0671911	0	0
NM_000813	GABRB2	chr5:161288428-161548404	E113K_0	WT_0	NOTEST	0	0	0	0	1	1	no	E113K_1	WT_1	NOTEST	0	0	0	0	1	1	no		NM_000813	0	0	0	0	0	0	0	0	0	0	0	0	0	0	0	0
NM_000814	GABRB3	chr15:26543545-26773763	E113K_0	WT_0	NOTEST	0	0	0	0	1	1	no	E113K_1	WT_1	NOTEST	0	0	0	0	1	1	no		NM_000814	0	0	0	0	0	0	0	0	0	0	0	0	0	0	0	0
NM_000815	GABRD	chr1:2019344-2030758	E113K_0	WT_0	NOTEST	0	0	0	0	1	1	no	E113K_1	WT_1	NOTEST	0	0	0	0	1	1	no		NM_000815	0	0	0	0	0	0	0	0	0	0	0	0	0	0	0	0
NM_000816	GABRG2	chr5:162067464-162155539	E113K_0	WT_0	NOTEST	0	0	0	0	1	1	no	E113K_1	WT_1	NOTEST	0	0	0	0	1	1	no		NM_000816	0	0	0	0	0	0	0	0	0	0	0	0	0	0	0	0
NM_000817	GAD1	chr2:170816689-170861149	E113K_0	WT_0	OK	2.27685	2.13374	-0.093651	-0.142045	0.7789	0.999067	no	E113K_1	WT_1	OK	1.97904	2.10697	0.0903702	0.132767	0.79385	0.999067	no		NM_000817	2.18429	3.05608	1.8585	2.00852	1.86965	2.38857	2.00284	2.27392	2.33316	2.34077	1.80515	1.43708	2.45175	2.14591	1.6325	2.19773
NM_000818	GAD2	chr10:26216306-26304562	E113K_0	WT_0	NOTEST	0	0	0	0	1	1	no	E113K_1	WT_1	NOTEST	0	0	0	0	1	1	no		NM_000818	0	0	0	0	0	0	0	0	0	0	0	0	0	0	0	0
NM_000819	GART	chr21:33503930-33542892	E113K_0	WT_0	OK	26.7486	30.2374	0.176871	0.42217	0.3916	0.999067	no	E113K_1	WT_1	OK	31.0071	32.1837	0.0537311	0.127673	0.797	0.999067	no		NM_000819	23.9166	23.0554	30.5237	29.4986	36.0004	36.2076	22.4963	26.2454	26.7129	28.1318	34.1059	35.0779	35.4271	35.6355	29.7105	27.9619
NM_000819_2	GART	chr21_GL383581v2_alt:108060-115590	E113K_0	WT_0	NOTEST	0	0	0	0	1	1	no	E113K_1	WT_1	NOTEST	0	0	0	0	1	1	no		NM_000819_2	0	0	0	0	0	0	0	0	0	0	0	0	0	0	0	0
NM_000820	GAS6	chr13:113759225-113864076	E113K_0	WT_0	OK	49.8553	58.7789	0.237553	0.686006	0.1668	0.999067	no	E113K_1	WT_1	OK	41.1548	48.085	0.224524	0.644167	0.1943	0.999067	no		NM_000820	38.6719	36.6525	63.3044	60.7923	37.725	37.9906	81.2399	78.1603	33.7105	32.4824	47.7598	50.6666	35.824	36.5327	57.0988	62.8845
NM_000821	GGCX	chr2:85539167-85561493	E113K_0	WT_0	OK	8.75709	8.98364	0.036849	0.0450614	0.92825	0.999067	no	E113K_1	WT_1	OK	8.83315	8.9512	0.0191529	0.025441	0.9607	0.999067	no		NM_000821	5.96642	9.44977	10.4113	9.20086	5.86439	8.42545	11.9374	9.70731	7.94927	8.7561	9.21984	9.4074	7.57743	7.70429	11.1897	9.33335
NM_000823	GHRHR	chr7:30963952-30979528	E113K_0	WT_0	NOTEST	0	0	0	0	1	1	no	E113K_1	WT_1	NOTEST	0	0	0	0	1	1	no		NM_000823	0	0	0	0	0	0	0	0	0	0	0	0	0	0	0	0
NM_000824	GLRB	chr4:157076124-157172090	E113K_0	WT_0	OK	7.94497	9.12298	0.199463	0.373074	0.47655	0.999067	no	E113K_1	WT_1	OK	7.95393	8.60008	0.112682	0.225002	0.65155	0.999067	no		NM_000824	10.0918	10.9432	5.44359	5.30132	3.38812	2.24599	15.9329	14.9249	9.52097	10.9418	5.56965	5.78326	3.64961	3.31188	13.7628	13.6761
NM_000825	GNRH1	chr8:25419257-25425040	E113K_0	WT_0	NOTEST	0.507177	0.787849	0.635429	0	1	1	no	E113K_1	WT_1	NOTEST	0.471431	0.586023	0.313911	0	1	1	no		NM_000825	1.17453	0.271733	0.0774593	0.504989	0.57508	1.15469	0.593879	0.827752	0.164487	0.457779	0.649412	0.614045	0.791752	0.765423	0.505248	0.281667
NM_000826	GRIA2	chr4:157220583-157366074	E113K_0	WT_0	NOTEST	0	0	0	0	1	1	no	E113K_1	WT_1	NOTEST	0	1.06236e-05	inf	0	1	1	no		NM_000826	0	0	0	0	0	0	0	0	0	0	0	0	0	0	0	4.24943e-05
NM_000827	GRIA1	chr5:153490523-153813873	E113K_0	WT_0	NOTEST	0	0	0	0	1	1	no	E113K_1	WT_1	NOTEST	0	0	0	0	1	1	no		NM_000827	0	0	0	0	0	0	0	0	0	0	0	0	0	0	0	0
NM_000828	GRIA3	chrX:123184242-123490915	E113K_0	WT_0	NOTEST	0	0	0	0	1	1	no	E113K_1	WT_1	NOTEST	0	0	0	0	1	1	no		NM_000828	0	0	0	0	0	0	0	0	0	0	0	0	0	0	0	0
NM_000829	GRIA4	chr11:105610072-105982092	E113K_0	WT_0	NOTEST	0.000115232	0	#NAME?	0	1	1	no	E113K_1	WT_1	NOTEST	0.000107186	0	#NAME?	0	1	1	no		NM_000829	0	0	0.000460928	0	0	0	0	0	0	0	0.000428745	0	0	0	0	0
NM_000830	GRIK1	chr21:29536932-29940052	E113K_0	WT_0	NOTEST	0.00604026	0	#NAME?	0	1	1	no	E113K_1	WT_1	NOTEST	0.00533588	0.00539142	0.0149396	0	1	1	no		NM_000830	0.024161	0	0	0	0	0	0	0	0	0.0213435	0	0	0.0215657	0	0	0
NM_000831	GRIK3	chr1:36795526-37034515	E113K_0	WT_0	NOTEST	0	0	0	0	1	1	no	E113K_1	WT_1	NOTEST	0	0	0	0	1	1	no		NM_000831	0	0	0	0	0	0	0	0	0	0	0	0	0	0	0	0
NM_000832	GRIN1	chr9:137139153-137168756	E113K_0	WT_0	NOTEST	0	0	0	0	1	1	no	E113K_1	WT_1	NOTEST	0.00625411	0	#NAME?	0	1	1	no		NM_000832	0	0	0	0	0	0	0	0	0	0	0	0.0250164	0	0	0	0
NM_000833	GRIN2A	chr16:9753404-10182908	E113K_0	WT_0	NOTEST	0	0	0	0	1	1	no	E113K_1	WT_1	NOTEST	0	0	0	0	1	1	no		NM_000833	0	0	0	0	0	0	0	0	0	0	0	0	0	0	0	0
NM_000834	GRIN2B	chr12:13537336-13980356	E113K_0	WT_0	NOTEST	0.00125782	0.00108064	-0.219042	0	1	1	no	E113K_1	WT_1	NOTEST	0	0.00108296	inf	0	1	1	no		NM_000834	0	0.00503127	0	0	0.00432254	0	0	0	0	0	0	0	0	0	0	0.00433184
NM_000835	GRIN2C	chr17:74842022-74860843	E113K_0	WT_0	NOTEST	0.00879128	0.0111049	0.337046	0	1	1	no	E113K_1	WT_1	NOTEST	0	0.00776242	inf	0	1	1	no		NM_000835	0.0171914	0	0.0179737	0	0	0	0	0.0444194	0	0	0	0	0	0	0.0146853	0.0163644
NM_000836	GRIN2D	chr19:48394874-48444931	E113K_0	WT_0	NOTEST	0.00695481	0.0255809	1.87898	0	1	1	no	E113K_1	WT_1	NOTEST	0.0224109	0.0682809	1.60728	0	1	1	no		NM_000836	0	0	0	0.0278193	0	0	0.0285815	0.073742	0	0.0504234	0	0.0392203	0	0.045346	0.146283	0.081494
NM_000837	GRINA	chr8:143990055-143993415	E113K_0	WT_0	OK	2.9027	4.21649	0.538647	0.306979	0.4949	0.999067	no	E113K_1	WT_1	OK	2.95522	2.74422	-0.106873	-0.0702445	0.9018	0.999067	no		NM_000837	4.16564	2.75273	0.984798	3.70764	5.31212	2.35944	4.16974	5.02467	2.15578	0.861171	4.05195	4.75199	2.71461	4.99547	2.37643	0.890358
NM_000839	GRM2	chr3:51707067-51718609	E113K_0	WT_0	NOTEST	0	0	0	0	1	1	no	E113K_1	WT_1	NOTEST	0	0	0	0	1	1	no		NM_000839	0	0	0	0	0	0	0	0	0	0	0	0	0	0	0	0
NM_000840	GRM3	chr7:86643908-86864876	E113K_0	WT_0	NOTEST	0.00863592	0	#NAME?	0	1	1	no	E113K_1	WT_1	NOTEST	0	0	0	0	1	1	no		NM_000840	0.0345437	0	0	0	0	0	0	0	0	0	0	0	0	0	0	0
NM_000841	GRM4	chr6:34018642-34155622	E113K_0	WT_0	NOTEST	0	0	0	0	1	1	no	E113K_1	WT_1	NOTEST	0	0	0	0	1	1	no		NM_000841	0	0	0	0	0	0	0	0	0	0	0	0	0	0	0	0
NM_000842	GRM5	chr11:88504575-89063678	E113K_0	WT_0	NOTEST	0	0.000229239	inf	0	1	1	no	E113K_1	WT_1	NOTEST	0	0.000236764	inf	0	1	1	no		NM_000842	0	0	0	0	0	0	0	0.000916955	0	0	0	0	0	0	0	0.000947056
NM_000843	GRM6	chr5:178978328-178995320	E113K_0	WT_0	NOTEST	0	0	0	0	1	1	no	E113K_1	WT_1	NOTEST	0	0	0	0	1	1	no		NM_000843	0	0	0	0	0	0	0	0	0	0	0	0	0	0	0	0
NM_000844	GRM7	chr3:6861114-7741533	E113K_0	WT_0	NOTEST	0	0	0	0	1	1	no	E113K_1	WT_1	NOTEST	0	0	0	0	1	1	no		NM_000844	0	0	0	0	0	0	0	0	0	0	0	0	0	0	0	0
NM_000845	GRM8	chr7:126438597-127252941	E113K_0	WT_0	NOTEST	0	0	0	0	1	1	no	E113K_1	WT_1	NOTEST	0	0	0	0	1	1	no		NM_000845	0	0	0	0	0	0	0	0	0	0	0	0	0	0	0	0
NM_000846	GSTA2	chr6:52750086-52763475	E113K_0	WT_0	NOTEST	0	0	0	0	1	1	no	E113K_1	WT_1	NOTEST	0	0	0	0	1	1	no		NM_000846	0	0	0	0	0	0	0	0	0	0	0	0	0	0	0	0
NM_000847	GSTA3	chr6:52896645-52909698	E113K_0	WT_0	NOTEST	0	0	0	0	1	1	no	E113K_1	WT_1	NOTEST	0	0	0	0	1	1	no		NM_000847	0	0	0	0	0	0	0	0	0	0	0	0	0	0	0	0
NM_000848	GSTM2	chr1:109668021-109683997	E113K_0	WT_0	NOTEST	0.544035	0.755768	0.474244	0	1	1	no	E113K_1	WT_1	NOTEST	0.41441	0.666008	0.684481	0	1	1	no		NM_000848	0.632794	0.878629	0.664716	0	0	0	2.07121	0.951863	0.159357	0.700076	0.46586	0.332348	0.281814	0.252653	1.34881	0.78076
NM_000849	GSTM3	chr1:109733931-109741038	E113K_0	WT_0	OK	20.0034	18.8094	-0.0887848	-0.23398	0.6391	0.999067	no	E113K_1	WT_1	OK	18.1787	18.1436	-0.0027916	-0.00735343	0.987	0.999067	no		NM_000849	30.1156	28.5803	10.8727	10.4448	12.352	11.7273	26.1137	25.0448	25.6019	26.3118	10.662	10.1391	11.7361	11.7581	24.1116	24.9685
NM_000850	GSTM4	chr1:109656075-109665497	E113K_0	WT_0	OK	24.1486	29.0767	0.267922	0.57337	0.25385	0.999067	no	E113K_1	WT_1	OK	20.6239	25.3815	0.299456	0.624354	0.2125	0.999067	no		NM_000850	26.3296	23.0667	22.6978	24.5004	20.6538	17.7603	39.6834	38.2093	18.5559	20.4465	19.4004	24.0928	17.1615	16.2772	37.9039	30.1831
NM_000851	GSTM5	chr1:109712250-109718268	E113K_0	WT_0	NOTEST	0	0	0	0	1	1	no	E113K_1	WT_1	NOTEST	0.0159272	0	#NAME?	0	1	1	no		NM_000851	0	0	0	0	0	0	0	0	0	0	0.0637087	0	0	0	0	0
NM_000852	GSTP1	chr11:67583811-67586653	E113K_0	WT_0	OK	354.423	344.878	-0.0393848	-0.122052	0.8057	0.999067	no	E113K_1	WT_1	OK	350.432	347.995	-0.0100674	-0.0312102	0.95065	0.999067	no		NM_000852	319.953	304.976	395.301	397.461	360.31	356.965	338.248	323.99	342.753	356.671	338.632	363.674	363.666	389.558	340.449	298.308
NM_000853	GSTT1	chr22_KI270879v1_alt:234769-296074	E113K_0	WT_0	NOTEST	0	0	0	0	1	1	no	E113K_1	WT_1	NOTEST	0	0	0	0	1	1	no		NM_000853	0	0	0	0	0	0	0	0	0	0	0	0	0	0	0	0
NM_000854	GSTT2	chr22_KI270879v1_alt:193775-197663	E113K_0	WT_0	NOTEST	0	0	0	0	1	1	no	E113K_1	WT_1	NOTEST	0	0	0	0	1	1	no		NM_000854	0	0	0	0	0	0	0	0	0	0	0	0	0	0	0	0
NM_000854_2	GSTT2	chr22:23786965-24005453	E113K_0	WT_0	NOTEST	0	0	0	0	1	1	no	E113K_1	WT_1	NOTEST	0	0	0	0	1	1	no		NM_000854_2	0	0	0	0	0	0	0	0	0	0	0	0	0	0	0	0
NM_000854_3	GSTT2	chr22_KI270879v1_alt:216393-220281	E113K_0	WT_0	NOTEST	0	0	0	0	1	1	no	E113K_1	WT_1	NOTEST	0	0	0	0	1	1	no		NM_000854_3	0	0	0	0	0	0	0	0	0	0	0	0	0	0	0	0
NM_000854_4	GSTT2	chr22:23786965-24005453	E113K_0	WT_0	NOTEST	0	0	0	0	1	1	no	E113K_1	WT_1	NOTEST	0	0	0	0	1	1	no		NM_000854_4	0	0	0	0	0	0	0	0	0	0	0	0	0	0	0	0
NM_000855	GUCY1A2	chr11:106674018-107018476	E113K_0	WT_0	NOTEST	0.0137631	0.00437077	-1.65485	0	1	1	no	E113K_1	WT_1	NOTEST	0.0262783	0.00589653	-2.15593	0	1	1	no		NM_000855	0.00435186	0.0261241	0.0245766	0	0.0137114	0.00377167	0	0	0.0496516	0.0280133	0.0123279	0.0151204	0.0127243	0.0108618	0	0
NM_000856	GUCY1A1	chr4:155666709-155737057	E113K_0	WT_0	NOTEST	0	8.86232e-05	inf	0	1	1	no	E113K_1	WT_1	NOTEST	0.000195046	9.80319e-05	-0.992488	0	1	1	no		NM_000856	0	0	0	0	0.000354493	0	0	0	0	0.00037782	0.000402362	0	0.000392128	0	0	0
NM_000857	GUCY1B1	chr4:155759020-155807774	E113K_0	WT_0	OK	2.98674	0.491693	-2.60274	-1.56023	0.2484	0.999067	no	E113K_1	WT_1	OK	3.20228	1.05255	-1.6052	-1.3217	0.1435	0.999067	no		NM_000857	4.84944	5.69175	1.40512	0.000648949	0.000656883	0.000663201	0.000647546	1.9648	5.4726	5.20692	1.80225	0.327334	0.000640358	0.000635357	1.5153	2.69365
NM_000858	GUK1	chr1:228140083-228148984	E113K_0	WT_0	OK	13.234	15.8051	0.256139	0.304068	0.54555	0.999067	no	E113K_1	WT_1	OK	13.3592	16.0412	0.26395	0.278878	0.5718	0.999067	no		NM_000858	15.6202	9.48259	15.0961	12.7373	15.8815	12.1069	19.2177	16.0144	12.5808	11.0534	14.5306	15.272	20.0232	16.9836	13.5904	13.5675
NM_000859	HMGCR	chr5:75337167-75362116	E113K_0	WT_0	OK	77.3327	71.9985	-0.103113	-0.281008	0.57365	0.999067	no	E113K_1	WT_1	OK	44.0131	49.4438	0.167854	0.414602	0.41785	0.999067	no		NM_000859	48.2188	51.5441	101.855	107.713	98.2844	99.0024	40.5666	50.1405	26.9923	22.2615	62.3161	64.4826	68.1205	73.3751	32.6278	23.6515
NM_000860	HPGD	chr4:174490174-174522898	E113K_0	WT_0	NOTEST	0.350652	0.0407833	-3.10399	0	1	1	no	E113K_1	WT_1	NOTEST	0.50425	0.0256876	-4.29499	0	1	1	no		NM_000860	0.648917	0.39192	0.246841	0.11493	0.112114	0.0510187	0	0	1.11121	0.630008	0.275786	2.44953e-06	0.0525	0	0.0502506	0
NM_000861	HRH1	chr3:11137237-11263557	E113K_0	WT_0	OK	6.67491	8.39794	0.331286	0.459732	0.34945	0.999067	no	E113K_1	WT_1	OK	7.03063	5.85246	-0.264611	-0.271891	0.5937	0.999067	no		NM_000861	5.78058	4.50085	6.95394	9.46427	10.6426	9.23668	7.87543	5.83705	10.4918	8.44518	4.63989	4.54562	2.98463	5.9183	6.1214	8.38551
NM_000862	HSD3B1	chr1:119507202-119515058	E113K_0	WT_0	NOTEST	0	0	0	0	1	1	no	E113K_1	WT_1	NOTEST	0	0	0	0	1	1	no		NM_000862	0	0	0	0	0	0	0	0	0	0	0	0	0	0	0	0
NM_000863	HTR1B	chr6:77460923-77463491	E113K_0	WT_0	NOTEST	0	0	0	0	1	1	no	E113K_1	WT_1	NOTEST	0.020825	0.0119984	-0.795474	0	1	1	no		NM_000863	0	0	0	0	0	0	0	0	0	0	0	0.0832998	0	0.0479935	0	0
NM_000864	HTR1D	chr1:23191894-23194729	E113K_0	WT_0	NOTEST	0.676306	0.470133	-0.524607	0	1	1	no	E113K_1	WT_1	NOTEST	0.650938	0.467304	-0.478158	0	1	1	no		NM_000864	0.269873	0.896449	0.960015	0.578886	0.769904	0.514752	0.270579	0.325297	0.65112	0.477004	0.693885	0.781743	0.866772	0.515094	0.230466	0.256883
NM_000865	HTR1E	chr6:86937527-87016679	E113K_0	WT_0	NOTEST	0	0	0	0	1	1	no	E113K_1	WT_1	NOTEST	0	0	0	0	1	1	no		NM_000865	0	0	0	0	0	0	0	0	0	0	0	0	0	0	0	0
NM_000866	HTR1F	chr3:87792705-87993838	E113K_0	WT_0	NOTEST	0	0	0	0	1	1	no	E113K_1	WT_1	NOTEST	0	0	0	0	1	1	no		NM_000866	0	0	0	0	0	0	0	0	0	0	0	0	0	0	0	0
NM_000867	HTR2B	chr2:231056863-231172826	E113K_0	WT_0	NOTEST	0	0.0317313	inf	0	1	1	no	E113K_1	WT_1	NOTEST	0	0.0780159	inf	0	1	1	no		NM_000867	0	0	0	0	0	0.126925	0	0	0	0	0	0	0	0	0.312064	0
NM_000868	HTR2C	chrX:114584077-114910061	E113K_0	WT_0	NOTEST	0	0	0	0	1	1	no	E113K_1	WT_1	NOTEST	0	0	0	0	1	1	no		NM_000868	0	0	0	0	0	0	0	0	0	0	0	0	0	0	0	0
NM_000869	HTR3A	chr11:113975074-113990312	E113K_0	WT_0	NOTEST	0	0	0	0	1	1	no	E113K_1	WT_1	NOTEST	0	0	0	0	1	1	no		NM_000869	0	0	0	0	0	0	0	0	0	0	0	0	0	0	0	0
NM_000870	HTR4	chr5:148451031-148654527	E113K_0	WT_0	NOTEST	0	0	0	0	1	1	no	E113K_1	WT_1	NOTEST	0	0	0	0	1	1	no		NM_000870	0	0	0	0	0	0	0	0	0	0	0	0	0	0	0	0
NM_000871	HTR6	chr1:19664874-19680966	E113K_0	WT_0	NOTEST	0.00952617	0	#NAME?	0	1	1	no	E113K_1	WT_1	NOTEST	0	0	0	0	1	1	no		NM_000871	0	0	0	0.0381047	0	0	0	0	0	0	0	0	0	0	0	0
NM_000872	HTR7	chr10:90740822-90858039	E113K_0	WT_0	OK	2.00019	1.53684	-0.380169	-0.260176	0.5515	0.999067	no	E113K_1	WT_1	OK	1.7056	2.03239	0.252898	0.266477	0.59925	0.999067	no		NM_000872	0.924674	1.56103	2.98385	2.53119	1.78761	1.19049	1.4566	1.71264	3.08959	1.43167	1.36437	0.936775	2.97861	2.35975	1.71307	1.07813
NM_000873	ICAM2	chr17:63996070-64020634	E113K_0	WT_0	NOTEST	0	0.121209	inf	0	1	1	no	E113K_1	WT_1	NOTEST	0	0	0	0	1	1	no		NM_000873	0	0	0	0	0	0	0	0.484837	0	0	0	0	0	0	0	0
NM_000874	IFNAR2	chr21:33229894-33266260	E113K_0	WT_0	NOTEST	1.13679	0.645004	-0.817592	0	1	1	no	E113K_1	WT_1	OK	1.1276	1.28619	0.189842	0.160475	0.75785	0.999067	no		NM_000874	0.000107377	3.34619	0.000210628	1.20067	1.17029	0.748416	0.661097	0.000210749	0.876275	0.843111	1.60441	1.18662	0.685636	1.69237	1.41712	1.34962
NM_000875	IGF1R	chr15:98645865-98964530	E113K_0	WT_0	OK	3.89938	3.97662	0.0282991	0.0486096	0.92465	0.999067	no	E113K_1	WT_1	OK	3.76196	4.04147	0.103397	0.201156	0.68765	0.999067	no		NM_000875	3.59722	5.38833	3.4309	3.18107	6.27327	4.0925	2.5364	3.00431	3.2969	3.22229	4.00007	4.52857	5.62672	4.7431	2.9265	2.86959
NM_000876	IGF2R	chr6:159969098-160111502	E113K_0	WT_0	OK	22.7767	26.5481	0.221053	0.70969	0.1507	0.999067	no	E113K_1	WT_1	OK	22.5459	27.8217	0.303347	0.972569	0.04705	0.954387	no		NM_000876	22.709	23.6362	23.2	21.5614	21.62	22.2687	30.8717	31.4321	22.09	20.7863	24.4881	22.8192	24.1478	23.1957	31.9073	32.0361
NM_000877	IL1R1	chr2:102070389-102179874	E113K_0	WT_0	NOTEST	0.755425	0.691593	-0.127367	0	1	1	no	E113K_1	WT_1	NOTEST	0.638454	0.300422	-1.08759	0	1	1	no		NM_000877	1.44228	1.57942	0	0	0.632808	0	1.64947	0.484091	0.90405	1.64977	0	0	0	0	1.20169	0
NM_000878	IL2RB	chr22:37125839-37175118	E113K_0	WT_0	NOTEST	0.0215814	0.0796286	1.8835	0	1	1	no	E113K_1	WT_1	NOTEST	0	0.0263763	inf	0	1	1	no		NM_000878	0	0	0.0194598	0.066866	0.0403911	0.154384	0.0430139	0.0807255	0	0	0	0	0.0607513	0.0130053	0.0147332	0.0170154
NM_000879	IL5	chr5:132541444-132543522	E113K_0	WT_0	NOTEST	0	0	0	0	1	1	no	E113K_1	WT_1	NOTEST	0	0	0	0	1	1	no		NM_000879	0	0	0	0	0	0	0	0	0	0	0	0	0	0	0	0
NM_000880	IL7	chr8:78732771-78805523	E113K_0	WT_0	OK	1.00351	2.17245	1.11427	0.957198	0.04735	0.956778	no	E113K_1	WT_1	OK	0.950793	2.3692	1.3172	1.14799	0.0291	0.766114	no		NM_000880	1.5153	0.879895	0.918817	0.700041	2.27665	2.10085	2.33323	1.97908	0.617954	1.41027	0.725867	1.04908	2.07475	2.30756	3.06379	2.03069
NM_000882	IL12A	chr3:159913400-160207092	E113K_0	WT_0	NOTEST	0.921361	1.10262	0.259092	0	1	1	no	E113K_1	WT_1	NOTEST	1.09753	1.15308	0.0712372	0	1	1	no		NM_000882	0.956341	1.32804	0	1.40107	1.48201	1.14209	0.962777	0.823581	0.963854	1.27059	1.40553	0.750137	1.28001	0.763394	1.42958	1.13935
NM_000883	IMPDH1	chr7:128386681-128409982	E113K_0	WT_0	NOTEST	0.000254018	0	#NAME?	0	1	1	no	E113K_1	WT_1	NOTEST	0	0.000194686	inf	0	1	1	no		NM_000883	0.00101607	0	0	0	0	0	0	0	0	0	0	0	0.000778744	0	0	0
NM_000884	IMPDH2	chr3:49024328-49029398	E113K_0	WT_0	OK	129.739	110.257	-0.234741	-0.729211	0.1441	0.999067	no	E113K_1	WT_1	OK	147.708	122.07	-0.275044	-0.861854	0.0832	0.999067	no		NM_000884	122.676	123.522	133.273	139.485	122.886	129.587	95.1679	93.3873	147.063	150.644	147.224	145.902	133.92	136.047	109.282	109.03
NM_000885	ITGA4	chr2:181456891-181657107	E113K_0	WT_0	NOTEST	0.278834	0.281949	0.016024	0	1	1	no	E113K_1	WT_1	NOTEST	0.317089	0.213874	-0.568128	0	1	1	no		NM_000885	0.316599	0.326857	0.286718	0.185163	0.260724	0.274413	0.338112	0.254546	0.402889	0.354244	0.221461	0.289761	0.207245	0.100584	0.306574	0.241092
NM_000887	ITGAX	chr16:31355175-31382999	E113K_0	WT_0	NOTEST	6.64098e-06	0.0149023	11.1318	0	1	1	no	E113K_1	WT_1	NOTEST	0	7.12394e-06	inf	0	1	1	no		NM_000887	0	0	1.24866e-05	1.40773e-05	0.0595952	0	1.3854e-05	0	0	0	0	0	0	1.34688e-05	0	1.50269e-05
NM_000888	ITGB6	chr2:160099665-160200313	E113K_0	WT_0	NOTEST	0	0.000112064	inf	0	1	1	no	E113K_1	WT_1	NOTEST	0	0	0	0	1	1	no		NM_000888	0	0	0	0	0	0	0	0.000448257	0	0	0	0	0	0	0	0
NM_000889	ITGB7	chr12:53157662-53207251	E113K_0	WT_0	NOTEST	0	0	0	0	1	1	no	E113K_1	WT_1	NOTEST	0.0137222	0	#NAME?	0	1	1	no		NM_000889	0	0	0	0	0	0	0	0	0.054889	0	0	0	0	0	0	0
NM_000890	KCNJ5	chr11:128891355-128921163	E113K_0	WT_0	NOTEST	0.00590275	0.01186	1.00665	0	1	1	no	E113K_1	WT_1	NOTEST	0.0109883	0.0189672	0.787534	0	1	1	no		NM_000890	0.023611	0	0	0	0	0	0.0474401	0	0.0231892	0.0207642	0	0	0	0.0560661	0.0198027	0
NM_000891	KCNJ2	chr17:70169531-70180042	E113K_0	WT_0	NOTEST	0	0	0	0	1	1	no	E113K_1	WT_1	NOTEST	0	0	0	0	1	1	no		NM_000891	0	0	0	0	0	0	0	0	0	0	0	0	0	0	0	0
NM_000892	KLKB1	chr4:186227506-186258471	E113K_0	WT_0	NOTEST	0.128716	0.0620826	-1.05193	0	1	1	no	E113K_1	WT_1	NOTEST	0.0345641	0.0931365	1.43007	0	1	1	no		NM_000892	0.000417182	0.229799	0.219512	0.0651369	0.130258	0.0004126	2.10287e-05	0.117639	0.137953	7.67138e-06	0.000293668	1.49615e-06	0	0.10887	0	0.263677
NM_000893	KNG1	chr3:186717358-186744410	E113K_0	WT_0	NOTEST	0	0	0	0	1	1	no	E113K_1	WT_1	NOTEST	0	0	0	0	1	1	no		NM_000893	0	0	0	0	0	0	0	0	0	0	0	0	0	0	0	0
NM_000894	LHB	chr19:48993447-49017091	E113K_0	WT_0	NOTEST	0.163754	0	#NAME?	0	1	1	no	E113K_1	WT_1	NOTEST	0.136545	0	#NAME?	0	1	1	no		NM_000894	0	0	0.655015	0	0	0	0	0	0	0.546178	0	0	0	0	0	0
NM_000895	LTA4H	chr12:96000752-96043520	E113K_0	WT_0	OK	62.5381	65.4098	0.0647721	0.186053	0.70905	0.999067	no	E113K_1	WT_1	OK	56.8381	62.2864	0.13206	0.371218	0.46265	0.999067	no		NM_000895	64.8653	63.5077	58.7504	63.029	63.0103	66.1339	63.5869	68.9082	57.9428	60.2014	53.0097	56.1985	53.7567	65.1317	66.4818	63.7755
NM_000896	CYP4F3	chr19:15640896-15662825	E113K_0	WT_0	NOTEST	0	0	0	0	1	1	no	E113K_1	WT_1	NOTEST	0	0	0	0	1	1	no		NM_000896	0	0	0	0	0	0	0	0	0	0	0	0	0	0	0	0
NM_000898	MAOB	chrX:43766609-43882450	E113K_0	WT_0	NOTEST	0.223561	0.0547986	-2.02846	0	1	1	no	E113K_1	WT_1	NOTEST	0.160485	0.0268872	-2.57745	0	1	1	no		NM_000898	0.301401	0.534065	0	0.0587771	0.114664	0.104531	0	0	0.363638	0.159834	0.0352416	0.0832257	0.107549	0	0	0
NM_000899	KITLG	chr12:88492792-88580473	E113K_0	WT_0	OK	3.1961	1.43478	-1.15549	-1.0056	0.09645	0.999067	no	E113K_1	WT_1	OK	2.59825	2.63409	0.0197668	0.0248132	0.959	0.999067	no		NM_000899	2.89831	2.88183	4.10351	2.90074	0.000283377	2.01367	1.69254	2.03261	2.86972	2.52232	1.51014	3.49082	2.3438	2.43002	3.17846	2.58409
NM_000900	MGP	chr12:14880863-14885854	E113K_0	WT_0	NOTEST	0	0	0	0	1	1	no	E113K_1	WT_1	NOTEST	0	0	0	0	1	1	no		NM_000900	0	0	0	0	0	0	0	0	0	0	0	0	0	0	0	0
NM_000901	NR3C2	chr4:148078763-148444698	E113K_0	WT_0	OK	4.24571	4.04407	-0.0701996	-0.11996	0.80535	0.999067	no	E113K_1	WT_1	OK	2.95947	3.005	0.0220268	0.037186	0.9381	0.999067	no		NM_000901	7.14333	7.35297	1.15151	1.33505	0.402132	0.481135	8.12639	7.16661	4.7706	4.29882	1.48113	1.28731	0.421612	0.415402	5.39446	5.78851
NM_000902	MME	chr3:155024123-155183729	E113K_0	WT_0	NOTEST	0	0.0099209	inf	0	1	1	no	E113K_1	WT_1	NOTEST	0.00818713	0	#NAME?	0	1	1	no		NM_000902	0	0	0	0	0	0	0.0215794	0.0181042	0.021605	0	0.0111436	0	0	0	0	0
NM_000903	NQO1	chr16:69709400-69726560	E113K_0	WT_0	OK	194.11	127.607	-0.605162	-1.84621	0.00015	0.0228081	yes	E113K_1	WT_1	OK	180.833	131.412	-0.460566	-1.38412	0.00515	0.285165	no		NM_000903	234.967	217.992	162.703	160.778	110.358	110.918	142.413	146.74	221.245	207.22	146.683	148.184	102.569	95.4209	163.941	163.715
NM_000904	NQO2	chr6:2999815-3023890	E113K_0	WT_0	OK	28.3113	31.264	0.143123	0.189688	0.70335	0.999067	no	E113K_1	WT_1	OK	26.551	25.9254	-0.0344	-0.0441741	0.92745	0.999067	no		NM_000904	26.1937	27.4246	29.6016	30.0256	33.8935	31.4763	30.6029	29.0834	28.8458	23.8253	28.2192	25.3137	25.8372	24.5016	27.2618	26.101
NM_000905	NPY	chr7:24284189-24291860	E113K_0	WT_0	NOTEST	0	0	0	0	1	1	no	E113K_1	WT_1	NOTEST	0	0	0	0	1	1	no		NM_000905	0	0	0	0	0	0	0	0	0	0	0	0	0	0	0	0
NM_000906	NPR1	chr1:153678687-153693992	E113K_0	WT_0	NOTEST	0.469362	0.696436	0.569289	0	1	1	no	E113K_1	WT_1	NOTEST	0.214804	0.355827	0.728152	0	1	1	no		NM_000906	0.42253	0.311718	0.66264	0.480562	0.535501	0.579933	0.881864	0.788447	0.176921	0.217767	0.24656	0.217969	0.471346	0.33578	0.180469	0.435711
NM_000908	NPR3	chr5:32690871-32791724	E113K_0	WT_0	NOTEST	0	0.0154872	inf	0	1	1	no	E113K_1	WT_1	NOTEST	0.0557556	0.0229581	-1.28011	0	1	1	no		NM_000908	0	0	0	0	0	0	0.0619486	0	0	0	0.223022	0	0	0.0918274	4.94255e-06	0
NM_000909	NPY1R	chr4:163323961-163332596	E113K_0	WT_0	NOTEST	0.779646	0.156678	-2.31502	0	1	1	no	E113K_1	WT_1	NOTEST	0.607159	0.183392	-1.72714	0	1	1	no		NM_000909	1.50055	1.23079	0.116301	0.270941	0.211407	0.144554	0.222901	0.0478486	0.838075	0.834987	0.487199	0.268375	0.0991631	0.132603	0.237298	0.264505
NM_000910	NPY2R	chr4:155173722-155217076	E113K_0	WT_0	NOTEST	0	0	0	0	1	1	no	E113K_1	WT_1	NOTEST	0	0	0	0	1	1	no		NM_000910	0	0	0	0	0	0	0	0	0	0	0	0	0	0	0	0
NM_000911	OPRD1	chr1:28812169-28871267	E113K_0	WT_0	NOTEST	0.0158744	0.0177461	0.1608	0	1	1	no	E113K_1	WT_1	NOTEST	0.0149258	0.0209172	0.486879	0	1	1	no		NM_000911	0.015167	0.0335474	0	0.0147833	0.0144098	0.0131454	0.0303628	0.0130665	0.0152357	0.0267932	0.0176743	0	0	0	0.0259202	0.0577485
NM_000912	OPRK1	chr8:53225715-53251697	E113K_0	WT_0	NOTEST	0.0162359	0	#NAME?	0	1	1	no	E113K_1	WT_1	NOTEST	0.00735641	0	#NAME?	0	1	1	no		NM_000912	0	0.0649437	0	0	0	0	0	0	0.0294256	0	0	0	0	0	0	0
NM_000913_2	OPRL1	chr20:64080081-64100643	E113K_0	WT_0	NOTEST	0	0.0431404	inf	0	1	1	no	E113K_1	WT_1	NOTEST	0.00671153	0.0103417	0.623764	0	1	1	no		NM_000913_2	0	0	0	0	0	0	0.0929351	0.0796266	0	0	0.0268461	0	0.0413669	0	0	0
NM_000914	OPRM1	chr6:154010495-154356766	E113K_0	WT_0	NOTEST	0	0	0	0	1	1	no	E113K_1	WT_1	NOTEST	0	0	0	0	1	1	no		NM_000914	0	0	0	0	0	0	0	0	0	0	0	0	0	0	0	0
NM_000915	OXT	chr20:3071619-3072517	E113K_0	WT_0	NOTEST	0	0	0	0	1	1	no	E113K_1	WT_1	NOTEST	0	0	0	0	1	1	no		NM_000915	0	0	0	0	0	0	0	0	0	0	0	0	0	0	0	0
NM_000916	OXTR	chr3:8750408-8769614	E113K_0	WT_0	NOTEST	0.41413	0.00499516	-6.37341	0	1	1	no	E113K_1	WT_1	NOTEST	0.32326	0.0957215	-1.75578	0	1	1	no		NM_000916	0.805915	0	0.841077	0.00952889	0.000776344	0	0.00961878	0.00958552	0.402295	0	0.890073	0.000671753	0	0	0	0.382886
NM_000917	P4HA1	chr10:73007221-73096974	E113K_0	WT_0	OK	53.1683	54.618	0.038809	0.100597	0.83535	0.999067	no	E113K_1	WT_1	OK	39.9428	46.941	0.232911	0.598814	0.2288	0.999067	no		NM_000917	67.3634	68.2278	38.1273	38.9548	39.5125	41.1848	67.6719	70.1027	46.8588	45.1293	35.4514	32.3318	33.148	30.0647	62.145	62.4062
NM_000918	P4HB	chr17:81843165-81860535	E113K_0	WT_0	OK	289.191	262.082	-0.142004	-0.439164	0.3721	0.999067	no	E113K_1	WT_1	OK	261.773	246.599	-0.0861455	-0.268116	0.58555	0.999067	no		NM_000918	353.856	334.763	236.055	232.09	162.868	165.846	356.733	362.88	297.334	312.032	215.696	222.029	154.682	159.102	328.11	344.503
NM_000919	PAM	chr5:102754782-103031104	E113K_0	WT_0	OK	6.52896	12.155	0.89663	0.720544	0.161	0.999067	no	E113K_1	WT_1	OK	11.3329	11.1342	-0.0255147	-0.0334449	0.94425	0.999067	no		NM_000919	6.62067	9.8872	8.12317	1.4848	13.5009	11.905	12.7778	10.4365	8.92783	10.7434	14.8038	10.8565	8.89429	11.2165	11.6527	12.7734
NM_000920	PC	chr11:66848419-66958383	E113K_0	WT_0	OK	9.10749	8.44046	-0.109732	-0.222693	0.64525	0.999067	no	E113K_1	WT_1	OK	7.83375	5.07872	-0.625239	-1.00131	0.0536	0.999067	no		NM_000920	10.142	8.2938	9.19735	8.79676	6.81305	6.18216	11.2732	9.49342	9.00262	8.83353	6.98047	6.51837	3.45689	3.03447	6.04574	7.77777
NM_000921	PDE3A	chr12:20369244-20684107	E113K_0	WT_0	NOTEST	1.31054e-05	1.30323e-05	-0.00807928	0	1	1	no	E113K_1	WT_1	NOTEST	1.34634e-05	0.0271339	10.9768	0	1	1	no		NM_000921	1.24104e-05	1.35663e-05	1.29278e-05	1.35174e-05	1.32986e-05	1.26161e-05	1.26321e-05	1.35822e-05	1.31524e-05	1.37126e-05	1.33981e-05	1.35903e-05	1.3227e-05	0.108495	1.39899e-05	1.34213e-05
NM_000922	PDE3B	chr11:14643722-14872058	E113K_0	WT_0	NOTEST	1.19081	1.15492	-0.0441468	0	1	1	no	E113K_1	WT_1	OK	1.77003	1.10872	-0.674878	-0.712898	0.3014	0.999067	no		NM_000922	0.375574	0.929804	1.65603	1.80182	2.05397	2.53956	0.0240487	0.0020987	1.13242	1.44267	2.44389	2.06114	1.95072	2.47997	0.00206971	0.00211045
NM_000923	PDE4C	chr19:18207960-18248200	E113K_0	WT_0	NOTEST	0	0	0	0	1	1	no	E113K_1	WT_1	NOTEST	0	0	0	0	1	1	no		NM_000923	0	0	0	0	0	0	0	0	0	0	0	0	0	0	0	0
NM_000924	PDE1B	chr12:54549392-54579239	E113K_0	WT_0	NOTEST	0	0	0	0	1	1	no	E113K_1	WT_1	NOTEST	0	0	0	0	1	1	no		NM_000924	0	0	0	0	0	0	0	0	0	0	0	0	0	0	0	0
NM_000925	PDHB	chr3:58427629-58433852	E113K_0	WT_0	OK	144.663	139.665	-0.0507206	-0.152529	0.7528	0.999067	no	E113K_1	WT_1	OK	130.043	127.531	-0.0281485	-0.0831929	0.86705	0.999067	no		NM_000925	132.16	127.353	164.71	154.429	162.31	174.7	111.456	110.196	110.288	111.025	151.721	147.139	143.912	154.471	104.703	107.036
NM_000926	PGR	chr11:101029623-101159270	E113K_0	WT_0	NOTEST	0	0	0	0	1	1	no	E113K_1	WT_1	NOTEST	0	0	0	0	1	1	no		NM_000926	0	0	0	0	0	0	0	0	0	0	0	0	0	0	0	0
NM_000927	ABCB1	chr7:87503016-87832296	E113K_0	WT_0	NOTEST	0	0	0	0	1	1	no	E113K_1	WT_1	NOTEST	0	0	0	0	1	1	no		NM_000927	0	0	0	0	0	0	0	0	0	0	0	0	0	0	0	0
NM_000928	PLA2G1B	chr12:120322114-120327779	E113K_0	WT_0	NOTEST	0	0	0	0	1	1	no	E113K_1	WT_1	NOTEST	0	0	0	0	1	1	no		NM_000928	0	0	0	0	0	0	0	0	0	0	0	0	0	0	0	0
NM_000929	PLA2G5	chr1:20070193-20091911	E113K_0	WT_0	NOTEST	0.0221534	0	#NAME?	0	1	1	no	E113K_1	WT_1	NOTEST	0	0	0	0	1	1	no		NM_000929	0	0	0.0886135	0	0	0	0	0	0	0	0	0	0	0	0	0
NM_000930	PLAT	chr8:42174717-42207565	E113K_0	WT_0	OK	37.1194	45.2109	0.284498	0.71957	0.14725	0.999067	no	E113K_1	WT_1	OK	27.4164	41.3833	0.594012	1.45296	0.0046	0.26619	no		NM_000930	57.7845	59.2797	16.4852	14.9282	16.4286	14.1482	72.5829	77.6839	42.8189	43.4528	11.2796	12.1142	14.863	13.8221	65.3483	71.5001
NM_000932	PLCB3	chr11:64251529-64269452	E113K_0	WT_0	OK	5.77523	8.12358	0.492236	0.778299	0.12465	0.999067	no	E113K_1	WT_1	OK	7.23602	6.47394	-0.160554	-0.266534	0.59335	0.999067	no		NM_000932	5.83097	3.24049	6.85564	7.17383	10.1791	7.85019	7.25478	7.2102	5.85325	6.98087	7.03711	9.07286	7.36525	8.64364	5.03532	4.85155
NM_000933	PLCB4	chr20:9069053-9480815	E113K_0	WT_0	NOTEST	0	0.0406276	inf	0	1	1	no	E113K_1	WT_1	NOTEST	0.00931749	0.074242	2.99422	0	1	1	no		NM_000933	0	0	0	0	0	0.0152642	0.0419985	0.105248	0.0181026	0	0.00989698	0.00927038	0.0607178	0.0138699	0.104462	0.117919
NM_000934	SERPINF2	chr17:1742835-1755265	E113K_0	WT_0	NOTEST	9.35663e-06	0.00122447	7.03195	0	1	1	no	E113K_1	WT_1	NOTEST	1.41716e-05	1.20183e-05	-0.237761	0	1	1	no		NM_000934	1.31585e-05	1.12739e-05	1.29942e-05	0	0	1.47296e-05	1.2497e-05	0.00487066	1.48865e-05	1.27236e-05	1.34909e-05	1.55853e-05	1.15778e-05	1.27532e-05	1.13815e-05	1.23609e-05
NM_000934_2	SERPINF2	chr17_KI270861v1_alt:171787-184214	E113K_0	WT_0	NOTEST	0	0	0	0	1	1	no	E113K_1	WT_1	NOTEST	0	0	0	0	1	1	no		NM_000934_2	0	0	0	0	0	0	0	0	0	0	0	0	0	0	0	0
NM_000935	PLOD2	chr3:146069440-146161495	E113K_0	WT_0	OK	16.2703	9.89082	-0.718077	-0.796131	0.11025	0.999067	no	E113K_1	WT_1	OK	11.5674	9.67424	-0.25784	-0.259229	0.60805	0.999067	no		NM_000935	14.4025	15.5761	17.5391	17.5635	10.644	10.5933	9.77528	8.55066	7.00074	10.3792	13.3982	15.4912	10.4744	10.1405	6.94235	11.1396
NM_000936	PNLIP	chr10:116545930-116567855	E113K_0	WT_0	NOTEST	0	0	0	0	1	1	no	E113K_1	WT_1	NOTEST	0	0.0246878	inf	0	1	1	no		NM_000936	0	0	0	0	0	0	0	0	0	0	0	0	0	0	0.0987513	0
NM_000937	POLR2A	chr17:7484365-7514614	E113K_0	WT_0	OK	23.9911	24.9743	0.0579465	0.179362	0.7185	0.999067	no	E113K_1	WT_1	OK	25.255	25.89	0.0358263	0.111256	0.81945	0.999067	no		NM_000937	24.877	24.2801	24.3775	22.4298	29.2408	28.9519	21.9556	19.749	26.5907	24.8976	24.9725	24.5591	31.4819	29.6802	21.9076	20.4903
NM_000937_2	POLR2A	chr17_KV575245v1_fix:104822-135069	E113K_0	WT_0	NOTEST	0	0	0	0	1	1	no	E113K_1	WT_1	NOTEST	0	0	0	0	1	1	no		NM_000937_2	0	0	0	0	0	0	0	0	0	0	0	0	0	0	0	0
NM_000938	POLR2B	chr4:56978639-57205299	E113K_0	WT_0	OK	102.808	68.1676	-0.592795	-1.14456	0.0238	0.691738	no	E113K_1	WT_1	OK	104.789	72.0096	-0.541232	-1.1913	0.0189	0.611622	no		NM_000938	102.715	105.85	101.552	101.117	70.9205	70.4528	67.4832	63.814	97.2817	97.6682	111.824	112.384	72.6755	73.4062	73.263	68.6938
NM_000939	POMC	chr2:25160852-25168851	E113K_0	WT_0	NOTEST	0	0	0	0	1	1	no	E113K_1	WT_1	NOTEST	0	0	0	0	1	1	no		NM_000939	0	0	0	0	0	0	0	0	0	0	0	0	0	0	0	0
NM_000940	PON3	chr7:95359871-95396375	E113K_0	WT_0	OK	1.21143	1.37723	0.18506	0.174415	0.7226	0.999067	no	E113K_1	WT_1	OK	1.03377	1.44936	0.4875	0.458424	0.3455	0.999067	no		NM_000940	1.69127	2.21991	0.48444	0.450097	1.6121	1.60097	1.23852	1.05734	1.39378	1.22464	1.08627	0.430392	1.09564	1.47305	1.17988	2.04885
NM_000941	POR	chr7:75915154-75994595	E113K_0	WT_0	OK	22.1768	22.3786	0.0130637	0.0317705	0.9466	0.999067	no	E113K_1	WT_1	OK	18.7631	18.3173	-0.034691	-0.0788493	0.87555	0.999067	no		NM_000941	24.2947	20.7641	21.8242	21.8243	22.7445	19.7382	23.1533	23.8783	21.6068	19.0501	14.8411	19.5544	17.1779	18.9226	18.8385	18.3303
NM_000942	PPIB	chr15:64151730-64163155	E113K_0	WT_0	OK	318.446	293.929	-0.115581	-0.35104	0.48145	0.999067	no	E113K_1	WT_1	OK	280.165	279.95	-0.00110825	-0.00334948	0.9947	0.999067	no		NM_000942	361.64	353.519	276.381	282.246	260.944	260.789	325.007	328.978	298.09	301.373	261.926	259.273	233.299	248.787	305.143	332.572
NM_000943	PPIC	chr5:123023249-123036725	E113K_0	WT_0	OK	37.9121	39.884	0.0731487	0.184387	0.70165	0.999067	no	E113K_1	WT_1	OK	29.4692	31.6203	0.101645	0.245443	0.62505	0.999067	no		NM_000943	45.9505	38.9964	34.3035	32.3981	27.8337	27.9159	50.1026	53.6836	30.3221	31.4285	25.7924	30.3338	25.4629	27.4109	34.0353	39.5724
NM_000944	PPP3CA	chr4:101023417-101347526	E113K_0	WT_0	NOTEST	0	0	0	0	1	1	no	E113K_1	WT_1	NOTEST	0	0.110243	inf	0	1	1	no		NM_000944	0	0	0	0	0	0	0	0	0	0	0	0	0.440971	0	0	0
NM_000945	PPP3R1	chr2:68178856-68252532	E113K_0	WT_0	OK	86.1808	84.3147	-0.0315816	-0.101196	0.83325	0.999067	no	E113K_1	WT_1	OK	85.0922	86.7906	0.0285118	0.0913158	0.8537	0.999067	no		NM_000945	88.2996	91.0856	80.1286	85.2094	84.6295	89.2246	82.2729	81.132	89.7699	92.1906	77.2875	81.1208	90.8819	86.8265	84.1613	85.2927
NM_000946	PRIM1	chr12:56731579-56752323	E113K_0	WT_0	OK	25.4479	23.3977	-0.121181	-0.282003	0.5657	0.999067	no	E113K_1	WT_1	OK	31.8432	26.604	-0.25934	-0.628389	0.2005	0.999067	no		NM_000946	25.4856	29.2248	23.4083	23.6731	22.9967	26.8687	20.9674	22.7579	35.3512	33.871	29.8661	28.2846	27.4946	29.6566	23.6137	25.6512
NM_000947	PRIM2	chr6:57314804-57646850	E113K_0	WT_0	OK	63.8069	66.6219	0.0622841	0.184839	0.70765	0.999067	no	E113K_1	WT_1	OK	77.7202	83.2775	0.0996389	0.301414	0.5393	0.999067	no		NM_000947	52.9562	51.1385	75.1293	76.0037	82.8782	91.4562	46.4257	45.7275	62.3821	63.7377	92.2443	92.5166	110.11	111.366	55.1357	56.4979
NM_000948	PRL	chr6:22287247-22302835	E113K_0	WT_0	NOTEST	0	0	0	0	1	1	no	E113K_1	WT_1	NOTEST	0	0	0	0	1	1	no		NM_000948	0	0	0	0	0	0	0	0	0	0	0	0	0	0	0	0
NM_000949	PRLR	chr5:35048755-35230487	E113K_0	WT_0	NOTEST	0.465109	0.773574	0.73397	0	1	1	no	E113K_1	WT_1	NOTEST	0.622611	1.00958	0.697359	0	1	1	no		NM_000949	4.72527e-05	0.556418	0.543389	0.760582	0.991597	0.905295	0.749232	0.448171	0.522273	0.692092	0.909838	0.366241	1.16789	1.24276	0.886967	0.740716
NM_000950	PRRG1	chrX:37349329-37457295	E113K_0	WT_0	NOTEST	0.000452794	0.461432	9.99305	0	1	1	no	E113K_1	WT_1	NOTEST	0.756105	0.305838	-1.30582	0	1	1	no		NM_000950	0.000410943	0.000393712	0.000503303	0.000503218	0.000241607	0.000500581	0.000599825	1.84438	1.84922	1.17426	0.000498245	0.000448855	0.0236498	1.19921	0.000352326	0.000137884
NM_000951	PRRG2	chr19:49581315-49591004	E113K_0	WT_0	NOTEST	0.124881	0.139405	0.158723	0	1	1	no	E113K_1	WT_1	NOTEST	0.184307	0.132993	-0.470763	0	1	1	no		NM_000951	0.248258	0	0.130194	0.121074	0.236467	0.107661	0	0.213491	0.124938	0.439322	0	0.172967	0.221246	0.0989536	0.211771	0
NM_000952	PTAFR	chr1:28147165-28193936	E113K_0	WT_0	NOTEST	0.17779	0.117856	-0.593147	0	1	1	no	E113K_1	WT_1	NOTEST	0.136015	0.11324	-0.264374	0	1	1	no		NM_000952	0.107758	0.119773	0.306391	0.17724	0.172676	0.0930832	0.145054	0.0606122	0.0711356	0.29116	0.083149	0.0986141	0.194953	0.0850224	0	0.172985
NM_000953	PTGDR	chr14:52267697-52276724	E113K_0	WT_0	NOTEST	0	0	0	0	1	1	no	E113K_1	WT_1	NOTEST	0	0	0	0	1	1	no		NM_000953	0	0	0	0	0	0	0	0	0	0	0	0	0	0	0	0
NM_000954	PTGDS	chr9:136977503-136981742	E113K_0	WT_0	NOTEST	0	0	0	0	1	1	no	E113K_1	WT_1	NOTEST	0	0	0	0	1	1	no		NM_000954	0	0	0	0	0	0	0	0	0	0	0	0	0	0	0	0
NM_000955	PTGER1	chr19:14472465-14475354	E113K_0	WT_0	NOTEST	0	0	0	0	1	1	no	E113K_1	WT_1	NOTEST	0	0	0	0	1	1	no		NM_000955	0	0	0	0	0	0	0	0	0	0	0	0	0	0	0	0
NM_000956	PTGER2	chr14:52314311-52328595	E113K_0	WT_0	NOTEST	0.691469	0.2549	-1.43973	0	1	1	no	E113K_1	WT_1	NOTEST	0.837964	0.287428	-1.54369	0	1	1	no		NM_000956	1.20649	1.05495	0.132922	0.371507	0.181195	0.0550582	0.127383	0.655963	1.2131	1.40314	0.297061	0.438557	0.283217	0.353628	0.271097	0.241772
NM_000958	PTGER4	chr5:40679914-40693735	E113K_0	WT_0	OK	2.7388	2.58725	-0.0821231	-0.138783	0.7766	0.999067	no	E113K_1	WT_1	OK	2.62499	2.51526	-0.0616026	-0.103259	0.8381	0.999067	no		NM_000958	3.01494	2.99868	2.5134	2.42817	2.49248	3.44707	2.18949	2.21996	2.72286	2.58687	2.60238	2.58783	2.96317	2.8483	1.75406	2.49551
NM_000959	PTGFR	chr1:78490973-78540701	E113K_0	WT_0	NOTEST	0.380908	0.233493	-0.706065	0	1	1	no	E113K_1	WT_1	NOTEST	0.38919	0.231854	-0.747262	0	1	1	no		NM_000959	0.533342	0.47077	0.416829	0.10269	0.556288	0.254252	0.0788105	0.0446204	0.373856	0.375664	0.40426	0.402981	0.474793	0.358893	0.0442836	0.0494446
NM_000960	PTGIR	chr19:46620467-46625089	E113K_0	WT_0	NOTEST	0.0201521	0.0166878	-0.272137	0	1	1	no	E113K_1	WT_1	NOTEST	0	0.0802796	inf	0	1	1	no		NM_000960	0	0	0.0806082	0	0	0.066751	0	0	0	0	0	0	0.137301	0.183817	0	0
NM_000961	PTGIS	chr20:49503873-49568137	E113K_0	WT_0	NOTEST	0	0	0	0	1	1	no	E113K_1	WT_1	NOTEST	0	0	0	0	1	1	no		NM_000961	0	0	0	0	0	0	0	0	0	0	0	0	0	0	0	0
NM_000962	PTGS1	chr9:122370532-122395703	E113K_0	WT_0	NOTEST	9.78823e-05	0.00639375	6.02947	0	1	1	no	E113K_1	WT_1	NOTEST	9.61883e-05	2.18993e-05	-2.13498	0	1	1	no		NM_000962	9.69153e-05	9.73618e-05	9.82143e-05	9.90379e-05	0	0.025575	0	0	9.5773e-05	9.73682e-05	9.43467e-05	9.72656e-05	8.53002e-05	0	0	2.29713e-06
NM_000963	PTGS2	chr1:186671790-186680423	E113K_0	WT_0	OK	2.94567	1.93881	-0.603421	-0.969698	0.0562	0.999067	no	E113K_1	WT_1	OK	1.53341	1.40123	-0.130046	-0.186276	0.71005	0.999067	no		NM_000963	5.26364	5.53671	0.475535	0.506787	0.463232	0.478804	3.28721	3.52601	2.51404	2.75577	0.417033	0.446792	0.492959	0.283998	2.13725	2.69073
NM_000964	RARA	chr17:40309179-40357643	E113K_0	WT_0	NOTEST	0.00139509	0.000213099	-2.71075	0	1	1	no	E113K_1	WT_1	NOTEST	0.0162343	0.000739244	-4.45686	0	1	1	no		NM_000964	0.00162634	0.00212869	0.000212267	0.00161304	0.000250523	0.0001652	8.6465e-05	0.00035021	0.000274292	0.00109114	0.0584946	0.00507738	0.00016302	0.000235257	0.000302271	0.00225643
NM_000966	RARG	chr12:53210565-53232256	E113K_0	WT_0	OK	2.30436	1.23145	-0.904009	-0.841985	0.097	0.999067	no	E113K_1	WT_1	OK	1.37187	0.793844	-0.789218	-0.500461	0.34295	0.999067	no		NM_000966	2.26364	1.91631	1.86238	3.17512	0.690179	0.73771	1.72609	1.77182	0.856434	1.97025	0.817231	1.84357	0.320551	0	1.63196	1.22287
NM_000967	RPL3	chr22:39312881-39319623	E113K_0	WT_0	OK	702.867	673.331	-0.0619364	-0.194484	0.69695	0.999067	no	E113K_1	WT_1	OK	667.293	673.344	0.0130225	0.040689	0.93625	0.999067	no		NM_000967	671.378	683.031	713.135	743.924	759.728	760.544	576.491	596.561	652.782	671.462	658.68	686.248	786.48	798.389	547.174	561.333
NM_000968	RPL4	chr15:66498014-66504855	E113K_0	WT_0	OK	294.794	301.387	0.0319114	0.10167	0.83705	0.999067	no	E113K_1	WT_1	OK	311.482	322.474	0.0500338	0.159259	0.7467	0.999067	no		NM_000968	259.756	259.392	320.183	339.844	347.671	353.515	253.602	250.76	286.443	287.085	331.08	341.319	377.06	376.676	263.561	272.598
NM_000969	RPL5	chr1:92831985-92961522	E113K_0	WT_0	OK	1456.83	1290.47	-0.174936	-0.532564	0.28305	0.999067	no	E113K_1	WT_1	OK	1498.14	1357.98	-0.141711	-0.42502	0.39215	0.999067	no		NM_000969	1432.43	1536.16	1427.15	1431.57	1440.97	1446.1	1132.7	1142.1	1593.03	1580.03	1374.02	1445.46	1511.45	1527.59	1159.94	1232.93
NM_000970	RPL6	chr12:112405180-112418835	E113K_0	WT_0	OK	1178.56	1134.51	-0.0549588	-0.167915	0.732	0.999067	no	E113K_1	WT_1	OK	1202.32	1240.09	0.0446253	0.13544	0.78435	0.999067	no		NM_000970	1085.9	1080.32	1260.2	1287.81	1322.73	1317.64	960.489	937.166	1132.12	1149.58	1222.31	1305.28	1442.34	1381.76	1041.49	1094.79
NM_000971	RPL7	chr8:73290241-73294466	E113K_0	WT_0	OK	538.126	512.481	-0.0704453	-0.227257	0.641	0.999067	no	E113K_1	WT_1	OK	541.978	547.34	0.0142013	0.0459072	0.9293	0.999067	no		NM_000971	493.083	510.85	557.961	590.611	580.503	585.319	432.686	451.418	521.918	516.441	551.869	577.686	623.975	601.98	478.662	484.743
NM_000972	RPL7A	chr9_KN196479v1_fix:174311-177520	E113K_0	WT_0	NOTEST	0	0	0	0	1	1	no	E113K_1	WT_1	NOTEST	0	0	0	0	1	1	no		NM_000972	0	0	0	0	0	0	0	0	0	0	0	0	0	0	0	0
NM_000972_2	RPL7A	chr9:133348217-133351426	E113K_0	WT_0	OK	1680.51	1621.33	-0.0517258	-0.163441	0.7436	0.999067	no	E113K_1	WT_1	OK	1697.82	1719.24	0.0180924	0.056776	0.90945	0.999067	no		NM_000972_2	1580.34	1574.58	1778.58	1788.56	1857.23	1780.95	1428	1419.14	1671.78	1667.81	1670.56	1781.13	1932.56	1931.39	1489.27	1523.76
NM_000973	RPL8	chr8:144789768-144792390	E113K_0	WT_0	OK	705.22	694.237	-0.0226444	-0.0690553	0.88795	0.999067	no	E113K_1	WT_1	OK	729.183	722.61	-0.0130627	-0.0403876	0.9339	0.999067	no		NM_000973	476.678	426.606	939.335	978.261	920.479	876.915	487.051	492.504	545.713	532.521	867.902	970.595	915.996	974.209	488.591	511.646
NM_000975	RPL11	chr1:23691778-23696835	E113K_0	WT_0	OK	45.1478	41.7728	-0.11209	-0.111241	0.8227	0.999067	no	E113K_1	WT_1	OK	47.6128	44.1746	-0.108132	-0.10591	0.8342	0.999067	no		NM_000975	37.7349	38.7637	52.2044	51.8881	44.5733	42.0076	39.9559	40.5545	45.5026	44.3759	46.4992	54.0733	52.0046	55.4647	37.2308	31.9982
NM_000976	RPL12	chr9:127447673-127451406	E113K_0	WT_0	OK	900.559	1119.96	0.314557	0.998457	0.0427	0.916163	no	E113K_1	WT_1	OK	878.038	1138.86	0.37523	1.1961	0.0152	0.548229	no		NM_000976	794.771	801.332	1004.46	1001.67	1456.15	1388.39	805.881	829.424	837.843	853.927	894.433	925.95	1437.57	1438.33	825.21	854.318
NM_000977	RPL13	chr16:89560656-89566829	E113K_0	WT_0	OK	68.216	70.8483	0.0546218	0.166096	0.74175	0.999067	no	E113K_1	WT_1	OK	66.4365	68.5552	0.0452897	0.137615	0.7844	0.999067	no		NM_000977	71.0617	64.5025	67.4933	69.8066	67.2958	61.5292	72.7254	81.8427	74.969	74.0085	58.3034	58.4652	63.597	68.2501	72.8369	69.5368
NM_000978	RPL23	chr17:38847859-38853721	E113K_0	WT_0	OK	107.611	116.066	0.109115	0.348524	0.4785	0.999067	no	E113K_1	WT_1	OK	107.289	123.275	0.200383	0.641204	0.1975	0.999067	no		NM_000978	101.343	97.9897	110.506	120.606	135.049	137.963	93.5231	97.7283	109.432	110.274	102.245	107.203	145.661	147.413	98.6337	101.391
NM_000979	RPL18	chr19:48615330-48619178	E113K_0	WT_0	OK	769.202	631.717	-0.284085	-0.90343	0.0702	0.999067	no	E113K_1	WT_1	OK	851.121	669.386	-0.346525	-1.1133	0.025	0.709311	no		NM_000979	675.554	663.354	860.87	877.031	608.687	583.229	679.941	655.009	780.349	795.789	883.317	945.028	625.322	660.05	681.955	710.218
NM_000980	RPL18A	chr19:17859909-17863319	E113K_0	WT_0	OK	867.062	831.206	-0.0609289	-0.194826	0.69295	0.999067	no	E113K_1	WT_1	OK	882.046	840.466	-0.0696643	-0.22286	0.653	0.999067	no		NM_000980	741.292	760.345	951.666	1014.94	956.302	946.94	713.313	708.268	847.838	854.292	874.672	951.38	953.999	1055.77	693.148	658.945
NM_000981	RPL19	chr17:39200282-39204732	E113K_0	WT_0	OK	1352.75	1532.7	0.18018	0.570677	0.2492	0.999067	no	E113K_1	WT_1	OK	1354.07	1573.27	0.216462	0.688863	0.1634	0.999067	no		NM_000981	1162	1226.61	1511.74	1510.64	1890.49	1892.83	1149.03	1198.44	1333.65	1311.99	1356.52	1414.12	1912.47	1966.09	1201.36	1213.15
NM_000982	RPL21	chr10:120354660-120355223	E113K_0	WT_0	OK	3.87944	6.05836	0.64308	0.629556	0.19985	0.999067	no	E113K_1	WT_1	OK	6.60826	8.45044	0.354755	0.386794	0.43455	0.999067	no		NM_000982	1.56781	5.87095	5.00953	3.06946	4.52247	8.64408	4.8121	6.25477	1.06027	6.04433	10.4448	8.88371	8.79496	11.0078	7.53299	6.46603
NM_000982_2	RPL21	chr13:27251554-27256565	E113K_0	WT_0	OK	1534.82	1596.05	0.0564389	0.180997	0.71255	0.999067	no	E113K_1	WT_1	OK	1509.75	1740.39	0.205101	0.661911	0.17725	0.999067	no		NM_000982_2	1172.43	1292.5	1844.92	1829.43	1762.04	1820.8	1421.72	1379.64	1204.4	1329.83	1707.9	1796.88	1979.62	1954.44	1506.4	1521.09
NM_000983	RPL22	chr1:6185019-6199595	E113K_0	WT_0	OK	110.132	117.002	0.0872914	0.276225	0.58255	0.999067	no	E113K_1	WT_1	OK	116.426	126.621	0.121101	0.384903	0.43275	0.999067	no		NM_000983	105.466	110.404	110.364	114.296	124.53	132.164	108.034	103.279	117.485	114.263	119.657	114.3	140.151	143.406	107.151	115.777
NM_000984	RPL23A	chr17:28719984-28726931	E113K_0	WT_0	OK	646.118	684.368	0.0829754	0.265181	0.59585	0.999067	no	E113K_1	WT_1	OK	618.365	696.323	0.171296	0.54688	0.2665	0.999067	no		NM_000984	599.46	607.652	679.91	697.45	791.352	821.609	559.715	564.796	639.049	632.013	570.986	631.414	830.548	832.113	561.981	560.648
NM_000985	RPL17	chr18:49477242-49492465	E113K_0	WT_0	OK	34.0212	30.2679	-0.168646	-0.150358	0.76295	0.999067	no	E113K_1	WT_1	OK	33.5132	32.116	-0.0614368	-0.0525032	0.9183	0.999067	no		NM_000985	34.2925	30.0924	36.034	35.6659	27.5948	32.3337	29.7917	31.3513	24.8507	30.6025	36.5174	42.0821	28.515	30.1406	33.871	35.9374
NM_000986	RPL24	chr3:101681090-101686718	E113K_0	WT_0	OK	846.598	838.542	-0.0137926	-0.0435651	0.9308	0.999067	no	E113K_1	WT_1	OK	909.846	922.694	0.0202295	0.064313	0.8976	0.999067	no		NM_000986	717.338	719.295	942.706	1007.05	997.9	958.178	699.48	698.612	839.845	808.053	950.969	1040.52	1120.84	1076.88	740.397	752.659
NM_000987	RPL26	chr17:8377515-8383193	E113K_0	WT_0	OK	1341.4	1127.56	-0.250546	-0.784755	0.11425	0.999067	no	E113K_1	WT_1	OK	1327.2	1147.29	-0.210154	-0.653142	0.1904	0.999067	no		NM_000987	1212.38	1308.56	1389.3	1455.37	1070.15	1154.44	1137.29	1148.34	1271.79	1316.89	1312.59	1407.53	987.375	1217.8	1160.51	1223.48
NM_000988	RPL27	chr17:42998272-43002954	E113K_0	WT_0	OK	1244.28	1354.99	0.122968	0.380587	0.44295	0.999067	no	E113K_1	WT_1	OK	1298.04	1446.69	0.156419	0.483635	0.331	0.999067	no		NM_000988	1088.73	1106.71	1359.95	1421.75	1700.74	1623.87	1045.25	1050.12	1259.61	1313.28	1249	1370.29	1779.67	1844.22	1037.67	1125.2
NM_000989	RPL30	chr8:98041723-98045545	E113K_0	WT_0	OK	767.576	775.038	0.0139566	0.0423038	0.9308	0.999067	no	E113K_1	WT_1	OK	761.987	788.277	0.048937	0.149709	0.7647	0.999067	no		NM_000989	610.484	627.714	853.7	978.407	989.489	962.212	564.89	583.56	657.068	646.231	838.069	906.579	999.145	985.775	560.437	607.751
NM_000990	RPL27A	chr11:8682791-8689872	E113K_0	WT_0	OK	89.5497	95.0441	0.0859086	0.278518	0.5754	0.999067	no	E113K_1	WT_1	OK	87.1276	99.4922	0.191453	0.621147	0.2051	0.999067	no		NM_000990	85.465	84.847	92.8901	94.9966	95.8749	92.0872	96.5447	95.6695	88.0879	90.0608	83.7984	86.5632	100.921	100.608	97.0708	99.3686
NM_000991	RPL28	chr19:55385931-55407788	E113K_0	WT_0	OK	33.3716	29.5051	-0.177656	-0.364686	0.46765	0.999067	no	E113K_1	WT_1	OK	34.5808	28.9601	-0.255908	-0.52194	0.30005	0.999067	no		NM_000991	27.5851	28.8665	36.8989	40.1358	28.9978	29.2583	30.2053	29.559	32.0819	32.8464	35.1811	38.2139	30.3361	32.5011	26.9489	26.0541
NM_000992	RPL29	chr3:51993521-51995895	E113K_0	WT_0	OK	829.38	811.395	-0.0316283	-0.102023	0.83525	0.999067	no	E113K_1	WT_1	OK	899.665	833.553	-0.110114	-0.355875	0.471	0.999067	no		NM_000992	776.289	796.987	861.174	883.068	910.847	926.055	682.532	726.145	852.57	866.747	912.586	966.758	927.084	972.762	730.599	703.768
NM_000993	RPL31	chr2:101002228-101151447	E113K_0	WT_0	OK	184.763	193.399	0.0658991	0.1751	0.7261	0.999067	no	E113K_1	WT_1	OK	178.423	202.837	0.185018	0.486627	0.3268	0.999067	no		NM_000993	159.058	177.87	202.811	199.314	224.046	215.565	157.027	176.956	179.226	186.501	175.449	172.517	231.396	218.364	174.222	187.367
NM_000994	RPL32	chr3:12796679-12841582	E113K_0	WT_0	OK	153.483	153.368	-0.00108271	-0.00326669	0.9956	0.999067	no	E113K_1	WT_1	OK	153.763	161.581	0.0715503	0.220465	0.65755	0.999067	no		NM_000994	129.859	129.851	174.694	179.53	169.103	181.056	127.978	135.337	142.846	149.594	157.868	164.743	187.196	186.589	137.946	134.593
NM_000995	RPL34	chr4:108620557-108630483	E113K_0	WT_0	OK	12.65	8.6246	-0.55261	-0.319411	0.53395	0.999067	no	E113K_1	WT_1	OK	14.2978	11.0551	-0.371086	-0.232068	0.6505	0.999067	no		NM_000995	10.006	8.23686	17.9004	14.4569	11.3732	9.38707	5.99309	7.74499	10.8887	11.0724	18.0557	17.1745	12.8731	11.5812	9.14894	10.617
NM_000996	RPL35A	chr3:197889074-197960019	E113K_0	WT_0	OK	192.997	196.382	0.0250827	0.0664456	0.89475	0.999067	no	E113K_1	WT_1	OK	184.121	203.373	0.143476	0.36544	0.4654	0.999067	no		NM_000996	183.089	188.881	195.476	204.543	236.091	228.616	161.25	159.572	199.073	191.987	170.603	174.821	241.836	231.339	164.132	176.185
NM_000997	RPL37	chr5:40825262-40835222	E113K_0	WT_0	OK	3.75015	3.35711	-0.159726	-0.167354	0.7411	0.999067	no	E113K_1	WT_1	OK	4.40557	3.94441	-0.159519	-0.187695	0.7066	0.999067	no		NM_000997	3.85522	3.75521	3.65604	3.73412	4.20832	4.4774	2.1105	2.63222	4.61271	3.8885	4.8101	4.31098	5.36619	4.65799	3.21851	2.53494
NM_000998	RPL37A	chr2:216498843-216504086	E113K_0	WT_0	OK	87.117	80.7538	-0.109424	-0.349309	0.4777	0.999067	no	E113K_1	WT_1	OK	83.1781	86.2007	0.0514943	0.164637	0.74475	0.999067	no		NM_000998	81.777	82.2671	90.8668	93.5572	87.7155	88.8763	72.2482	74.1754	86.1384	84.7093	79.0714	82.7935	94.1839	91.2966	80.1265	79.1956
NM_000999	RPL38	chr17:74203677-74213321	E113K_0	WT_0	OK	120.158	95.4684	-0.331839	-0.960361	0.0521	0.997966	no	E113K_1	WT_1	OK	116.635	102.627	-0.184602	-0.532107	0.2822	0.999067	no		NM_000999	113.248	109.41	130.354	127.621	90.8031	93.9621	98.2754	98.8332	115.995	120.671	114.355	115.521	97.8835	100.923	109.332	102.368
NM_001000	RPL39	chrX:119786503-119791630	E113K_0	WT_0	OK	1651.65	1535.57	-0.105126	-0.325223	0.51665	0.999067	no	E113K_1	WT_1	OK	1532.64	1544.85	0.0114488	0.0353611	0.9419	0.999067	no		NM_001000	1510.58	1481.27	1850.97	1763.78	1676.45	1642.34	1406.1	1417.4	1536.32	1513.8	1449.54	1630.89	1685.04	1646.69	1376.02	1471.64
NM_001001	RPL36AL	chr14:49618529-49620626	E113K_0	WT_0	OK	542.22	427.727	-0.342188	-1.06705	0.03075	0.786521	no	E113K_1	WT_1	OK	483.586	429.628	-0.170686	-0.53188	0.2876	0.999067	no		NM_001001	555.201	582.282	500.465	530.932	348.165	362.921	486.602	513.22	485.79	518.44	467.909	462.207	372.277	368.761	493.893	483.581
NM_001001132	ITSN1	chr21:33642500-33899861	E113K_0	WT_0	NOTEST	0	0	0	0	1	1	no	E113K_1	WT_1	NOTEST	0	0	0	0	1	1	no		NM_001001132	0	0	0	0	0	0	0	0	0	0	0	0	0	0	0	0
NM_001001290	SLC2A9	chr4:9826223-10040248	E113K_0	WT_0	NOTEST	0	0	0	0	1	1	no	E113K_1	WT_1	NOTEST	0	0.0103494	inf	0	1	1	no		NM_001001290	0	0	0	0	0	0	0	0	0	0	0	0	0	0	0	0.0413974
NM_001001317	PRSS58	chr7_KI270803v1_alt:214042-219958	E113K_0	WT_0	NOTEST	0	0	0	0	1	1	no	E113K_1	WT_1	NOTEST	0	0	0	0	1	1	no		NM_001001317	0	0	0	0	0	0	0	0	0	0	0	0	0	0	0	0
NM_001001317_2	PRSS58	chr7:142252142-142258058	E113K_0	WT_0	NOTEST	0	0	0	0	1	1	no	E113K_1	WT_1	NOTEST	0	0	0	0	1	1	no		NM_001001317_2	0	0	0	0	0	0	0	0	0	0	0	0	0	0	0	0
NM_001001323	ATP2B1	chr12:89588048-89711952	E113K_0	WT_0	NOTEST	0	0	0	0	1	1	no	E113K_1	WT_1	NOTEST	0	0	0	0	1	1	no		NM_001001323	0	0	0	0	0	0	0	0	0	0	0	0	0	0	0	0
NM_001001325	SPINK14	chr5:148168545-148175619	E113K_0	WT_0	NOTEST	0	0	0	0	1	1	no	E113K_1	WT_1	NOTEST	0	0	0	0	1	1	no		NM_001001325	0	0	0	0	0	0	0	0	0	0	0	0	0	0	0	0
NM_001001329	PRKCSH	chr19:11420604-11450967	E113K_0	WT_0	OK	11.4857	14.6289	0.34898	0.321835	0.52535	0.999067	no	E113K_1	WT_1	OK	14.7925	11.8205	-0.323569	-0.282436	0.5677	0.999067	no		NM_001001329	6.78924	11.8934	15.0175	12.2425	13.0435	14.7508	18.9589	11.7622	14.7771	16.8739	13.9818	13.5371	10.7664	7.60803	13.742	15.1657
NM_001001330	REEP3	chr10:63167220-63625128	E113K_0	WT_0	OK	38.6579	40.3434	0.0615669	0.141296	0.7806	0.999067	no	E113K_1	WT_1	OK	33.3537	38.5546	0.209058	0.480064	0.3362	0.999067	no		NM_001001330	36.3573	40.2247	39.3515	38.6982	36.1003	36.7226	44.2005	44.3501	32.046	33.9795	33.534	33.8553	35.4067	37.3383	40.5591	40.9145
NM_001001331	ATP2B2	chr3:10324022-10619961	E113K_0	WT_0	NOTEST	7.39406e-05	7.10314e-05	-0.0579089	0	1	1	no	E113K_1	WT_1	NOTEST	7.02161e-05	0.00751272	6.74139	0	1	1	no		NM_001001331	0.000295762	0	0	0	0	0	0	0.000284126	0	0	0.000280864	0	0	0	0	0.0300509
NM_001001342	BLOC1S2	chr10:100273277-100286712	E113K_0	WT_0	OK	1.057	2.36681	1.16297	0.654462	0.2119	0.999067	no	E113K_1	WT_1	OK	0.654049	2.10126	1.68378	0.62388	0.36505	0.999067	no		NM_001001342	0.758955	1.89503	0	1.57401	2.86597	2.55114	2.13188	1.91824	0	1.975	0	0.641199	2.59657	0	0.792431	5.01604
NM_001001343	FNDC9	chr5:157266122-157474722	E113K_0	WT_0	NOTEST	0	0	0	0	1	1	no	E113K_1	WT_1	NOTEST	0	0	0	0	1	1	no		NM_001001343	0	0	0	0	0	0	0	0	0	0	0	0	0	0	0	0
NM_001001344	ATP2B3	chrX:153536121-153582929	E113K_0	WT_0	NOTEST	0.00550638	0	#NAME?	0	1	1	no	E113K_1	WT_1	NOTEST	0	0	0	0	1	1	no		NM_001001344	0.0220255	0	0	0	0	0	0	0	0	0	0	0	0	0	0	0
NM_001001346	CLDN20	chr6:155090288-155314484	E113K_0	WT_0	NOTEST	0.0786047	0	#NAME?	0	1	1	no	E113K_1	WT_1	NOTEST	0	0.0358792	inf	0	1	1	no		NM_001001346	0	0.167366	0	0.147052	0	0	0	0	0	0	0	0	0	0	0	0.143517
NM_001001349	NKIRAS2	chr17:41966794-42038026	E113K_0	WT_0	NOTEST	0	0	0	0	1	1	no	E113K_1	WT_1	NOTEST	0	0	0	0	1	1	no		NM_001001349	0	0	0	0	0	0	0	0	0	0	0	0	0	0	0	0
NM_001001389	CD44	chr11:35139170-35232402	E113K_0	WT_0	OK	3.36898	2.40272	-0.487641	-0.188987	0.8352	0.999067	no	E113K_1	WT_1	OK	5.77344	3.70364	-0.640489	-0.26268	0.7225	0.999067	no		NM_001001389	2.69149	2.77339	3.84279	4.16824	3.08968	4.19375	1.15799	1.16948	4.58128	5.00473	7.06445	6.4433	6.83168	3.80174	1.13449	3.04663
NM_001001390	CD44	chr11:35139170-35232402	E113K_0	WT_0	OK	5.47715	5.68008	0.052487	0.019881	0.9732	0.999067	no	E113K_1	WT_1	OK	10.6643	10.7565	0.0124237	0.00563719	0.99075	0.999067	no		NM_001001390	4.47887	3.85583	7.89284	5.68105	11.5498	8.26964	0.842226	2.05862	5.98018	7.57504	14.3988	14.703	15.3562	18.5405	6.07936	3.04996
NM_001001391	CD44	chr11:35139170-35232402	E113K_0	WT_0	OK	224.033	209.978	-0.0934734	-0.271921	0.58385	0.999067	no	E113K_1	WT_1	OK	241.902	245.15	0.0192437	0.054202	0.91295	0.999067	no		NM_001001391	228.093	240.086	215.951	212.002	168.05	175.894	244.217	251.751	247.768	241.602	236.065	242.173	188.733	184.509	300.51	306.849
NM_001001392	CD44	chr11:35139170-35232402	E113K_0	WT_0	NOTEST	0.141092	0.0939635	-0.586461	0	1	1	no	E113K_1	WT_1	NOTEST	0	0.088913	inf	0	1	1	no		NM_001001392	0	0	0.564367	0	0	0.375854	0	0	0	0	0	0	0	0.355652	0	0
NM_001001394	DNAJB3	chr2:233617644-233773305	E113K_0	WT_0	NOTEST	0	0	0	0	1	1	no	E113K_1	WT_1	NOTEST	0	0	0	0	1	1	no		NM_001001394	0	0	0	0	0	0	0	0	0	0	0	0	0	0	0	0
NM_001001395	LMO3	chr12:16548371-16608214	E113K_0	WT_0	NOTEST	0	0	0	0	1	1	no	E113K_1	WT_1	NOTEST	0	1.43858e-07	inf	0	1	1	no		NM_001001395	0	0	0	0	0	0	0	0	0	0	0	0	0	0	0	5.75434e-07
NM_001001396	ATP2B4	chr1:203626786-203744081	E113K_0	WT_0	NOTEST	0.143951	0.402298	1.48268	0	1	1	no	E113K_1	WT_1	NOTEST	0.290429	0.318805	0.13449	0	1	1	no		NM_001001396	0	0	0	0.575806	0.498841	0.476634	0.237105	0.396614	0	0	0.756135	0.405579	0	0.213253	0.0497046	1.01226
NM_001001410	TSR3	chr16:1333644-1351878	E113K_0	WT_0	OK	21.6124	21.2552	-0.0240379	-0.0486191	0.91865	0.999067	no	E113K_1	WT_1	OK	21.317	25.0947	0.235373	0.480772	0.3357	0.999067	no		NM_001001410	19.5696	18.3892	25.1351	23.3555	22.5261	24.1647	17.8836	20.4467	19.5584	22.5139	20.5569	22.639	26.5513	25.1158	25.9291	22.7824
NM_001001411	ZNF676	chr19_GL383576v1_alt:111922-129785	E113K_0	WT_0	NOTEST	0	0	0	0	1	1	no	E113K_1	WT_1	NOTEST	0	0	0	0	1	1	no		NM_001001411	0	0	0	0	0	0	0	0	0	0	0	0	0	0	0	0
NM_001001411_2	ZNF676	chr19:22179088-22196951	E113K_0	WT_0	NOTEST	0	0	0	0	1	1	no	E113K_1	WT_1	NOTEST	0	0	0	0	1	1	no		NM_001001411_2	0	0	0	0	0	0	0	0	0	0	0	0	0	0	0	0
NM_001001412	CALHM1	chr10:103453386-103458891	E113K_0	WT_0	NOTEST	0	0.0366831	inf	0	1	1	no	E113K_1	WT_1	NOTEST	0.0390439	0.0110733	-1.81801	0	1	1	no		NM_001001412	0	0	0	0	0.0472038	0	0.0995287	0	0	0.0877408	0	0.0684349	0.0442933	0	0	0
NM_001001413	GOLGA6L1	chr15_KI270905v1_alt:595061-605383	E113K_0	WT_0	NOTEST	0	0	0	0	1	1	no	E113K_1	WT_1	NOTEST	0	0	0	0	1	1	no		NM_001001413	0	0	0	0	0	0	0	0	0	0	0	0	0	0	0	0
NM_001001413_2	GOLGA6L1	chr15_KI270906v1_alt:96575-106394	E113K_0	WT_0	NOTEST	0	0	0	0	1	1	no	E113K_1	WT_1	NOTEST	0	0	0	0	1	1	no		NM_001001413_2	0	0	0	0	0	0	0	0	0	0	0	0	0	0	0	0
NM_001001413_3	GOLGA6L1	chr15_KI270851v1_alt:102994-112828	E113K_0	WT_0	NOTEST	0	0	0	0	1	1	no	E113K_1	WT_1	NOTEST	0	0	0	0	1	1	no		NM_001001413_3	0	0	0	0	0	0	0	0	0	0	0	0	0	0	0	0
NM_001001413_4	GOLGA6L1	chr15_KN538374v1_fix:481275-491597	E113K_0	WT_0	NOTEST	0	0	0	0	1	1	no	E113K_1	WT_1	NOTEST	0	0	0	0	1	1	no		NM_001001413_4	0	0	0	0	0	0	0	0	0	0	0	0	0	0	0	0
NM_001001413_5	GOLGA6L1	chr15:23127065-23334210	E113K_0	WT_0	NOTEST	0	0	0	0	1	1	no	E113K_1	WT_1	NOTEST	0	0	0	0	1	1	no		NM_001001413_5	0	0	0	0	0	0	0	0	0	0	0	0	0	0	0	0
NM_001001413_6	GOLGA6L1	chr15_KI270848v1_alt:227573-237392	E113K_0	WT_0	NOTEST	0	0	0	0	1	1	no	E113K_1	WT_1	NOTEST	0	0	0	0	1	1	no		NM_001001413_6	0	0	0	0	0	0	0	0	0	0	0	0	0	0	0	0
NM_001001413_7	GOLGA6L1	chr15_GL383554v1_alt:35805-46127	E113K_0	WT_0	NOTEST	0	0	0	0	1	1	no	E113K_1	WT_1	NOTEST	0	0	0	0	1	1	no		NM_001001413_7	0	0	0	0	0	0	0	0	0	0	0	0	0	0	0	0
NM_001001414	NCCRP1	chr19:39196963-39201884	E113K_0	WT_0	NOTEST	0.0213964	0.0205064	-0.0612895	0	1	1	no	E113K_1	WT_1	NOTEST	0.0261088	0	#NAME?	0	1	1	no		NM_001001414	0	0	0.0855855	0	0	0	0.0820258	0	0	0	0.0478497	0.0565856	0	0	0	0
NM_001001415	ZNF429	chr19:21505601-21540667	E113K_0	WT_0	OK	0.752632	1.29167	0.779222	0.759239	0.12795	0.999067	no	E113K_1	WT_1	NOTEST	0.384171	0.46162	0.264958	0	1	1	no		NM_001001415	0.63801	1.11607	0.573324	0.683122	1.16543	0.538698	1.76539	1.69716	1.05431	0	0.000299086	0.482076	0.93696	0.000322705	0.908868	0.000329601
NM_001001417	TBC1D3B	chr17:36165623-36176624	E113K_0	WT_0	NOTEST	0	0	0	0	1	1	no	E113K_1	WT_1	NOTEST	0	0	0	0	1	1	no		NM_001001417	0	0	0	0	0	0	0	0	0	0	0	0	0	0	0	0
NM_001001417_2	TBC1D3B	chr17_KI270857v1_alt:400531-411512	E113K_0	WT_0	NOTEST	0	0	0	0	1	1	no	E113K_1	WT_1	NOTEST	0	0	0	0	1	1	no		NM_001001417_2	0	0	0	0	0	0	0	0	0	0	0	0	0	0	0	0
NM_001001417_3	TBC1D3B	chr17_KI270909v1_alt:119726-218762	E113K_0	WT_0	NOTEST	0	0	0	0	1	1	no	E113K_1	WT_1	NOTEST	0	0	0	0	1	1	no		NM_001001417_3	0	0	0	0	0	0	0	0	0	0	0	0	0	0	0	0
NM_001001418	TBC1D3C	chr17:38003992-38139051	E113K_0	WT_0	NOTEST	0	0	0	0	1	1	no	E113K_1	WT_1	NOTEST	0	0	0	0	1	1	no		NM_001001418	0	0	0	0	0	0	0	0	0	0	0	0	0	0	0	0
NM_001001418_2	TBC1D3C	chr17:38003992-38139051	E113K_0	WT_0	NOTEST	0	0.000387487	inf	0	1	1	no	E113K_1	WT_1	NOTEST	0	0	0	0	1	1	no		NM_001001418_2	0	0	0	0	0	0	0.00154995	0	0	0	0	0	0	0	0	0
NM_001001418_3	TBC1D3C	chr17:38181475-38192583	E113K_0	WT_0	NOTEST	0	0	0	0	1	1	no	E113K_1	WT_1	NOTEST	0	0	0	0	1	1	no		NM_001001418_3	0	0	0	0	0	0	0	0	0	0	0	0	0	0	0	0
NM_001001418_4	TBC1D3C	chr17_KI270857v1_alt:488359-499457	E113K_0	WT_0	NOTEST	0	0	0	0	1	1	no	E113K_1	WT_1	NOTEST	0	0	0	0	1	1	no		NM_001001418_4	0	0	0	0	0	0	0	0	0	0	0	0	0	0	0	0
NM_001001418_5	TBC1D3C	chr17_KI270857v1_alt:558747-569719	E113K_0	WT_0	NOTEST	0	0	0	0	1	1	no	E113K_1	WT_1	NOTEST	0	0	0	0	1	1	no		NM_001001418_5	0	0	0	0	0	0	0	0	0	0	0	0	0	0	0	0
NM_001001418_6	TBC1D3C	chr17_KI270857v1_alt:2163041-2174163	E113K_0	WT_0	NOTEST	0	0	0	0	1	1	no	E113K_1	WT_1	NOTEST	0	0	0	0	1	1	no		NM_001001418_6	0	0	0	0	0	0	0	0	0	0	0	0	0	0	0	0
NM_001001418_7	TBC1D3C	chr17_KI270909v1_alt:119726-218762	E113K_0	WT_0	NOTEST	0	0	0	0	1	1	no	E113K_1	WT_1	NOTEST	0	0	0	0	1	1	no		NM_001001418_7	0	0	0	0	0	0	0	0	0	0	0	0	0	0	0	0
NM_001001419	SMAD5	chr5:136129513-136182734	E113K_0	WT_0	NOTEST	1.17144	0.706086	-0.730369	0	1	1	no	E113K_1	WT_1	NOTEST	0.636626	0.321204	-0.986957	0	1	1	no		NM_001001419	0.868032	1.82923	0.725047	1.26345	0.692744	1.40025	0.731345	0	0.769082	0	1.24603	0.531395	0	0.575173	0	0.709642
NM_001001420	SMAD5	chr5:136129513-136182734	E113K_0	WT_0	OK	18.4072	10.9514	-0.749162	-1.36268	0.0126	0.493248	no	E113K_1	WT_1	OK	16.6678	15.0791	-0.144513	-0.332194	0.5062	0.999067	no		NM_001001420	16.5114	18.0401	21.6825	17.395	16.232	9.08192	8.64215	9.84938	12.8602	15.1203	18.5414	20.1494	18.7023	13.7723	14.3419	13.5
NM_001001430	TNNT2	chr1:201359013-201377680	E113K_0	WT_0	NOTEST	0	3.32856e-06	inf	0	1	1	no	E113K_1	WT_1	NOTEST	0	0.000132006	inf	0	1	1	no		NM_001001430	0	0	0	0	0	1.33142e-05	0	0	0	0	0	0	0	0.000528023	0	0
NM_001001431	TNNT2	chr1:201359013-201377680	E113K_0	WT_0	NOTEST	0	2.24272e-05	inf	0	1	1	no	E113K_1	WT_1	NOTEST	0	0.0395456	inf	0	1	1	no		NM_001001431	0	0	0	0	6.00512e-05	2.96575e-05	0	0	0	0	0	0	0.146751	0.0114311	0	0
NM_001001432	TNNT2	chr1:201359013-201377680	E113K_0	WT_0	NOTEST	0	1.67353e-05	inf	0	1	1	no	E113K_1	WT_1	NOTEST	0	0.0639599	inf	0	1	1	no		NM_001001432	0	0	0	0	0	6.6941e-05	0	0	0	0	0	0	0	0.255839	0	0
NM_001001433	STX16	chr20:58651252-58715844	E113K_0	WT_0	OK	5.71543	6.89473	0.270632	0.276039	0.57025	0.999067	no	E113K_1	WT_1	OK	5.92143	6.05252	0.0315912	0.0390679	0.93865	0.999067	no		NM_001001433	6.04996	2.8128	4.3583	9.64068	9.37485	5.90686	7.23583	5.0614	4.07029	6.27813	6.16758	7.16971	5.2394	7.52412	6.21917	5.22738
NM_001001436	C16orf87	chr16:46796602-46831180	E113K_0	WT_0	OK	2.88206	2.58055	-0.159426	-0.303906	0.5382	0.999067	no	E113K_1	WT_1	OK	2.60042	3.00403	0.208153	0.407892	0.4129	0.999067	no		NM_001001436	3.34605	3.88733	2.05584	2.23904	1.42061	1.68027	3.37093	3.85038	3.22642	3.35269	2.09377	1.7288	2.25214	1.4791	3.86349	4.42137
NM_001001437_4	CCL3L3	chr17_KI270909v1_alt:42353-44240	E113K_0	WT_0	NOTEST	0	0	0	0	1	1	no	E113K_1	WT_1	NOTEST	0	0	0	0	1	1	no		NM_001001437_4	0	0	0	0	0	0	0	0	0	0	0	0	0	0	0	0
NM_001001437_5	CCL3L3	chr17:36194869-36196758	E113K_0	WT_0	NOTEST	0	0.0609239	inf	0	1	1	no	E113K_1	WT_1	NOTEST	0.0506728	0.117428	1.21249	0	1	1	no		NM_001001437_5	0	0	0	0	0	0	0	0.243696	0	0	0	0.202691	0	0.227975	0.241736	0
NM_001001438	LSS	chr21_KI270872v1_alt:49815-80944	E113K_0	WT_0	NOTEST	0	0	0	0	1	1	no	E113K_1	WT_1	NOTEST	0	0	0	0	1	1	no		NM_001001438	0	0	0	0	0	0	0	0	0	0	0	0	0	0	0	0
NM_001001438_2	LSS	chr21:46188445-46228824	E113K_0	WT_0	OK	12.0621	14.02	0.216998	0.410239	0.41235	0.999067	no	E113K_1	WT_1	OK	6.97618	8.19137	0.231667	0.390147	0.4452	0.999067	no		NM_001001438_2	11.8018	9.14779	12.7452	14.5538	14.0103	12.8879	15.1873	13.9944	5.24234	6.90762	7.38364	8.37113	7.68439	8.45402	7.46295	9.16413
NM_001001479	SLC35E4	chr22:30635780-30669019	E113K_0	WT_0	OK	1.564	1.84946	0.241866	0.261721	0.5985	0.999067	no	E113K_1	WT_1	OK	1.96718	1.68957	-0.219473	-0.244077	0.63465	0.999067	no		NM_001001479	1.33335	1.43769	1.70713	1.77782	1.66746	1.50383	2.07462	2.15193	2.04772	2.58136	1.35071	1.88892	1.31832	1.6336	1.89789	1.90848
NM_001001480	KRTAP5-5	chr11:1629802-1630929	E113K_0	WT_0	NOTEST	0	0	0	0	1	1	no	E113K_1	WT_1	NOTEST	0	0	0	0	1	1	no		NM_001001480	0	0	0	0	0	0	0	0	0	0	0	0	0	0	0	0
NM_001001480_2	KRTAP5-5	chr11_KI270830v1_alt:54977-104381	E113K_0	WT_0	NOTEST	0	0	0	0	1	1	no	E113K_1	WT_1	NOTEST	0	0	0	0	1	1	no		NM_001001480_2	0	0	0	0	0	0	0	0	0	0	0	0	0	0	0	0
NM_001001480_3	KRTAP5-5	chr11_KI270830v1_alt:112039-113166	E113K_0	WT_0	NOTEST	0	0	0	0	1	1	no	E113K_1	WT_1	NOTEST	0	0	0	0	1	1	no		NM_001001480_3	0	0	0	0	0	0	0	0	0	0	0	0	0	0	0	0
NM_001001480_4	KRTAP5-5	chr11_KI270903v1_alt:106538-107617	E113K_0	WT_0	NOTEST	0	0	0	0	1	1	no	E113K_1	WT_1	NOTEST	0	0	0	0	1	1	no		NM_001001480_4	0	0	0	0	0	0	0	0	0	0	0	0	0	0	0	0
NM_001001481	UBE2W	chr8:73780095-73878862	E113K_0	WT_0	OK	0.192078	1.86561	3.27988	0.936356	0.2338	0.999067	no	E113K_1	WT_1	OK	1.93724	1.6504	-0.231191	-0.202555	0.68505	0.999067	no		NM_001001481	0.00024418	0.00012544	0.767077	0.000865683	0.972938	3.1932	1.12359	2.17271	1.9398	1.62698	0.940763	3.24143	2.03382	2.33631	1.24825	0.983219
NM_001001483	ZDHHC13	chr11:19117144-19176420	E113K_0	WT_0	OK	3.72833	2.88838	-0.368271	-0.18385	0.74545	0.999067	no	E113K_1	WT_1	OK	4.47764	7.2377	0.692793	0.336009	0.52765	0.999067	no		NM_001001483	1.82768	9.5425	2.45887	1.08427	6.26982	0.364566	4.84955	0.0695606	0.00326853	0.00207192	7.48477	10.4204	4.11363	0.958975	6.57168	17.3065
NM_001001484	PTER	chr10:16436942-16521879	E113K_0	WT_0	OK	1.39138	1.16833	-0.252065	-0.108995	0.8384	0.999067	no	E113K_1	WT_1	OK	0.708017	1.4918	1.07519	0.391825	0.5656	0.999067	no		NM_001001484	3.28187	0.930266	1.1771	0.176278	1.50837	0.00188763	0.015506	3.14757	0.360123	2.00552	0.351402	0.115017	0	0.228826	1.52923	4.20912
NM_001001485	ATP2C1	chr3:130850594-131026854	E113K_0	WT_0	NOTEST	0.266645	0.22887	-0.22039	0	1	1	no	E113K_1	WT_1	NOTEST	0.404882	0.281769	-0.522988	0	1	1	no		NM_001001485	0.482145	0.584433	0	0	0	0	0.499817	0.415663	0.490512	0.849177	0.279838	0	0	1.12708	0	0
NM_001001486	ATP2C1	chr3:130850594-131026854	E113K_0	WT_0	OK	7.89983	8.85031	0.163908	0.181853	0.71735	0.999067	no	E113K_1	WT_1	OK	6.62012	8.3943	0.342553	0.336625	0.49485	0.999067	no		NM_001001486	8.22129	7.47524	9.36078	6.542	11.0252	7.6642	9.40194	7.30988	6.19911	6.09255	7.55359	6.63524	11.2107	9.27631	8.84525	4.24497
NM_001001487	ATP2C1	chr3:130850594-131026854	E113K_0	WT_0	OK	4.03864	5.06309	0.326151	0.226354	0.6662	0.999067	no	E113K_1	WT_1	OK	3.75174	4.50637	0.264407	0.189273	0.7136	0.999067	no		NM_001001487	5.06529	7.2118	0.752154	3.1253	2.86468	6.14656	7.1443	4.09682	3.51462	4.08695	4.1376	3.26778	0.604873	4.42614	7.0469	5.94756
NM_001001502	SNCB	chr5:176620081-176630561	E113K_0	WT_0	NOTEST	0	0	0	0	1	1	no	E113K_1	WT_1	NOTEST	0	0	0	0	1	1	no		NM_001001502	0	0	0	0	0	0	0	0	0	0	0	0	0	0	0	0
NM_001001503	NDUFV3	chr21:42893308-42913299	E113K_0	WT_0	OK	1.37237	1.43512	0.0644998	0.061039	0.8995	0.999067	no	E113K_1	WT_1	OK	1.30765	1.98534	0.602407	0.629338	0.20395	0.999067	no		NM_001001503	1.23982	1.01286	1.23602	2.00079	1.30823	1.53157	1.24223	1.65845	1.01279	1.09401	1.4443	1.67952	2.03799	1.80727	1.76276	2.33334
NM_001001520	HDGFL2	chr19:4472296-4518486	E113K_0	WT_0	OK	22.0068	20.5529	-0.0986071	-0.209505	0.66845	0.999067	no	E113K_1	WT_1	OK	24.0143	23.2555	-0.0463218	-0.103296	0.8378	0.999067	no		NM_001001520	22.9069	20.7839	23.4947	20.8417	22.0152	23.0925	17.6385	19.4654	24.0009	23.2266	22.6812	26.1485	27.643	25.9716	18.1226	21.2847
NM_001001521	UGP2	chr2:63840963-63891562	E113K_0	WT_0	OK	97.1725	96.1795	-0.0148187	-0.0379908	0.93805	0.999067	no	E113K_1	WT_1	OK	89.344	89.5948	0.00404424	0.0102286	0.98435	0.999067	no		NM_001001521	103.859	96.9166	91.5982	96.3163	86.1	87.5039	101.511	109.603	93.2699	85.0276	87.6198	91.4588	75.4972	81.5493	103.718	97.6149
NM_001001522	TAGLN	chr11:117178742-117232073	E113K_0	WT_0	NOTEST	0.194502	0.0725393	-1.42295	0	1	1	no	E113K_1	WT_1	NOTEST	0.0325056	0.0281577	-0.207159	0	1	1	no		NM_001001522	0.164822	0.511812	0.101374	0	0	0	0	0.290157	0	0.130023	0	0	0.112631	0	0	0
NM_001001523	RORC	chr1:151806070-151831802	E113K_0	WT_0	NOTEST	0.000451225	0.00023166	-0.96184	0	1	1	no	E113K_1	WT_1	NOTEST	0.000256109	0	#NAME?	0	1	1	no		NM_001001523	0	0.000993329	0.00081157	0	0	0	0.000926638	0	0.00102444	0	0	0	0	0	0	0
NM_001001524	TM6SF2	chr19:19264365-19273301	E113K_0	WT_0	NOTEST	0	0	0	0	1	1	no	E113K_1	WT_1	NOTEST	0	0	0	0	1	1	no		NM_001001524	0	0	0	0	0	0	0	0	0	0	0	0	0	0	0	0
NM_001001547	CD36	chr7:80602206-80679277	E113K_0	WT_0	NOTEST	0	0	0	0	1	1	no	E113K_1	WT_1	NOTEST	0	0	0	0	1	1	no		NM_001001547	0	0	0	0	0	0	0	0	0	0	0	0	0	0	0	0
NM_001001548	CD36	chr7:80602206-80679277	E113K_0	WT_0	NOTEST	7.42804e-06	9.11113e-06	0.294649	0	1	1	no	E113K_1	WT_1	NOTEST	8.80457e-06	1.85939e-05	1.07851	0	1	1	no		NM_001001548	0	0	2.97121e-05	0	3.64445e-05	0	0	0	0	0	0	3.52183e-05	4.15111e-05	0	3.28646e-05	0
NM_001001549	GRB10	chr7:50590067-50793453	E113K_0	WT_0	OK	0.680323	1.26439	0.894152	0.398794	0.54705	0.999067	no	E113K_1	WT_1	OK	0.774189	1.7075	1.14113	0.518861	0.3816	0.999067	no		NM_001001549	0	0.587644	0.922684	1.21096	1.67388	0.000410679	1.92143	1.46185	0.785328	0	0.823837	1.48759	2.35982	2.53831	1.47812	0.453751
NM_001001550	GRB10	chr7:50590067-50793453	E113K_0	WT_0	OK	15.8633	23.1069	0.542636	1.1533	0.01975	0.626154	no	E113K_1	WT_1	OK	13.0751	16.8159	0.362996	0.62619	0.20745	0.999067	no		NM_001001550	9.5332	10.5571	24.6256	18.7371	23.1033	27.1233	21.4636	20.7375	5.32636	9.20957	18.4849	19.2798	18.5474	16.0036	13.9119	18.8005
NM_001001551	IDNK	chr9:83623048-83644130	E113K_0	WT_0	OK	4.16368	3.95703	-0.0734403	-0.0615875	0.89615	0.999067	no	E113K_1	WT_1	OK	2.78372	5.11794	0.878546	0.674585	0.21075	0.999067	no		NM_001001551	3.01767	4.58737	4.8073	4.24237	4.82214	6.75054	4.25528	0.000161185	0.000792508	2.79672	5.73463	2.60276	6.8782	6.99391	3.417	3.18265
NM_001001552	LEMD1	chr1:205373251-205422056	E113K_0	WT_0	NOTEST	0	0	0	0	1	1	no	E113K_1	WT_1	NOTEST	0	0	0	0	1	1	no		NM_001001552	0	0	0	0	0	0	0	0	0	0	0	0	0	0	0	0
NM_001001555	GRB10	chr7:50590067-50793453	E113K_0	WT_0	OK	2.64912	5.07261	0.937215	0.632854	0.2446	0.999067	no	E113K_1	WT_1	OK	4.16702	3.20618	-0.37816	-0.306468	0.53245	0.999067	no		NM_001001555	2.24183	0.00029578	3.80148	4.55286	7.83005	0.895462	6.62171	4.94321	4.46924	1.02313	4.15412	7.02157	3.07573	3.05296	4.40257	2.29346
NM_001001556	GALK2	chr15:49155758-49620818	E113K_0	WT_0	NOTEST	0.0431599	0.12633	1.54943	0	1	1	no	E113K_1	WT_1	NOTEST	0.173201	0.183198	0.0809581	0	1	1	no		NM_001001556	4.91626e-05	0.0053405	0.14829	0.0189601	0.268661	0.00140832	0.234631	0.000618248	0.000126357	0.330029	0.102874	0.259773	0.255005	0.171696	0.30609	0
NM_001001557	GDF6	chr8:96142332-96160806	E113K_0	WT_0	NOTEST	0	0	0	0	1	1	no	E113K_1	WT_1	NOTEST	0	0	0	0	1	1	no		NM_001001557	0	0	0	0	0	0	0	0	0	0	0	0	0	0	0	0
NM_001001560	GGA1	chr22:37608473-37633564	E113K_0	WT_0	NOTEST	1.13693	0.951268	-0.257222	0	1	1	no	E113K_1	WT_1	NOTEST	0.738693	0.620892	-0.250633	0	1	1	no		NM_001001560	1.01911	1.58994	0.820315	1.11836	0.543462	1.17826	0.934869	1.14848	0.937148	0.835701	0.836946	0.344977	0.399316	1.05296	0.566821	0.464474
NM_001001563	TIMM50	chr19:39480837-39493779	E113K_0	WT_0	OK	13.2306	13.8508	0.0660888	0.182232	0.7142	0.999067	no	E113K_1	WT_1	OK	15.9756	15.8854	-0.00817317	-0.0231596	0.96485	0.999067	no		NM_001001563	11.9851	11.8891	14.6846	14.3636	16.3011	15.5681	12.0336	11.5002	16.2064	13.9071	16.7239	17.065	17.9242	18.8896	13.5678	13.1599
NM_001001567	PDE9A	chr21:42653620-42775508	E113K_0	WT_0	OK	1.84565	1.41852	-0.379741	-0.255318	0.7878	0.999067	no	E113K_1	WT_1	OK	1.70081	1.19237	-0.512394	-0.359189	0.73875	0.999067	no		NM_001001567	0	0	2.1404	5.24219	2.30225	3.30211	0.000134326	0.0695898	0	0	3.13798	3.66526	2.38458	2.38489	0	0
NM_001001568	PDE9A	chr21:42653620-42775508	E113K_0	WT_0	NOTEST	0.167384	0.823975	2.29944	0	1	1	no	E113K_1	WT_1	NOTEST	0.451884	0.000229939	-10.9405	0	1	1	no		NM_001001568	0.669353	0	0.00018174	0	1.574	1.7219	0	0	0	0	1.80737	0.000168355	0	0	0	0.000919756
NM_001001569	PDE9A	chr21:42653620-42775508	E113K_0	WT_0	NOTEST	0.532741	0.00126789	-8.71487	0	1	1	no	E113K_1	WT_1	NOTEST	0.000188921	0	#NAME?	0	1	1	no		NM_001001569	0	0	0	2.13097	0	0.00507155	0	0	0.000607415	0.000148267	0	0	0	0	0	0
NM_001001570	PDE9A	chr21:42653620-42775508	E113K_0	WT_0	NOTEST	0	0	0	0	1	1	no	E113K_1	WT_1	NOTEST	0	0.133448	inf	0	1	1	no		NM_001001570	0	0	0	0	0	0	0	0	0	0	0	0	0.53379	0	0	0
NM_001001571	PDE9A	chr21:42653620-42775508	E113K_0	WT_0	NOTEST	2.21067e-05	0.423098	14.2242	0	1	1	no	E113K_1	WT_1	NOTEST	0.000106117	0.0896776	9.72295	0	1	1	no		NM_001001571	8.84269e-05	0	0	0	0.00149088	1.17013	0.520773	0	0	0	0	0.000424469	0.00102765	0.357683	0	0
NM_001001572	PDE9A	chr21:42653620-42775508	E113K_0	WT_0	NOTEST	0	0	0	0	1	1	no	E113K_1	WT_1	NOTEST	0.0364783	0.350584	3.26465	0	1	1	no		NM_001001572	0	0	0	0	0	0	0	0	0.000112287	2.33051e-05	0	0.145777	1.02748	0	0	0.374853
NM_001001573	PDE9A	chr21:42653620-42775508	E113K_0	WT_0	NOTEST	0.00418843	0.376987	6.49196	0	1	1	no	E113K_1	WT_1	NOTEST	0.130795	1.09875	3.07048	0	1	1	no		NM_001001573	0	0	0.00530487	0.0114488	0	1.42527	0	0.0826796	0	0.522698	0.000482886	0	3.34853	0.600108	0.446352	0
NM_001001574	PDE9A	chr21:42653620-42775508	E113K_0	WT_0	NOTEST	4.82011e-05	0.166237	11.7519	0	1	1	no	E113K_1	WT_1	NOTEST	0.27852	0	#NAME?	0	1	1	no		NM_001001574	0.000192805	0	0	0	0.66495	0	0	0	0	0	0	1.11408	0	0	0	0
NM_001001575	PDE9A	chr21:42653620-42775508	E113K_0	WT_0	NOTEST	1.07636	0.377043	-1.51336	0	1	1	no	E113K_1	WT_1	OK	0.266302	2.39338	3.16792	0.215153	0.1501	0.999067	no		NM_001001575	0	0	4.30496	0.000486709	1.50817	0	0	0	0.619803	0.292681	0.000134947	0.152588	4.62282	4.95072	0	0
NM_001001576	PDE9A	chr21:42653620-42775508	E113K_0	WT_0	NOTEST	0	0.000119129	inf	0	1	1	no	E113K_1	WT_1	NOTEST	0	0	0	0	1	1	no		NM_001001576	0	0	0	0	0	0	0.000476516	0	0	0	0	0	0	0	0	0
NM_001001577	PDE9A	chr21:42653620-42775508	E113K_0	WT_0	NOTEST	0	0	0	0	1	1	no	E113K_1	WT_1	NOTEST	0	0	0	0	1	1	no		NM_001001577	0	0	0	0	0	0	0	0	0	0	0	0	0	0	0	0
NM_001001578	PDE9A	chr21:42653620-42775508	E113K_0	WT_0	NOTEST	0	0.343042	inf	0	1	1	no	E113K_1	WT_1	NOTEST	0	0	0	0	1	1	no		NM_001001578	0	0	0	0	0	1.37217	0	0	0	0	0	0	0	0	0	0
NM_001001579	PDE9A	chr21:42653620-42775508	E113K_0	WT_0	NOTEST	0	0	0	0	1	1	no	E113K_1	WT_1	NOTEST	0.000807123	0	#NAME?	0	1	1	no		NM_001001579	0	0	0	0	0	0	0	0	0	0	0	0.00322849	0	0	0	0
NM_001001580	PDE9A	chr21:42653620-42775508	E113K_0	WT_0	NOTEST	0	0.0628203	inf	0	1	1	no	E113K_1	WT_1	NOTEST	0	0	0	0	1	1	no		NM_001001580	0	0	0	0	0	0	0.251281	0	0	0	0	0	0	0	0	0
NM_001001581	PDE9A	chr21:42653620-42775508	E113K_0	WT_0	NOTEST	0.541986	0.000965457	-9.13283	0	1	1	no	E113K_1	WT_1	NOTEST	0.690738	0.172211	-2.00396	0	1	1	no		NM_001001581	0	0.376275	0	1.79167	0.00282495	0	0	0.00103687	0	0.000790308	1.55983	1.20233	0	0.687872	0.000973544	0
NM_001001582	PDE9A	chr21:42653620-42775508	E113K_0	WT_0	NOTEST	3.07172e-05	1.16269	15.2081	0	1	1	no	E113K_1	WT_1	NOTEST	0.253834	0.00136341	-7.54052	0	1	1	no		NM_001001582	0	0.000122869	0	0	4.65009	0.000678258	0	0	0	0	1.01534	0	0	0.00545363	0	0
NM_001001583	PDE9A	chr21:42653620-42775508	E113K_0	WT_0	NOTEST	6.21825e-05	0	#NAME?	0	1	1	no	E113K_1	WT_1	NOTEST	0	0	0	0	1	1	no		NM_001001583	0	0.00024873	0	0	0	0	0	0	0	0	0	0	0	0	0	0
NM_001001584	PDE9A	chr21:42653620-42775508	E113K_0	WT_0	NOTEST	0	0	0	0	1	1	no	E113K_1	WT_1	NOTEST	0	0	0	0	1	1	no		NM_001001584	0	0	0	0	0	0	0	0	0	0	0	0	0	0	0	0
NM_001001585	PDE9A	chr21:42653620-42775508	E113K_0	WT_0	NOTEST	0	0	0	0	1	1	no	E113K_1	WT_1	NOTEST	0	0	0	0	1	1	no		NM_001001585	0	0	0	0	0	0	0	0	0	0	0	0	0	0	0	0
NM_001001653	MED8	chr1:43383916-43389800	E113K_0	WT_0	NOTEST	0	0.147355	inf	0	1	1	no	E113K_1	WT_1	NOTEST	0	0.265936	inf	0	1	1	no		NM_001001653	0	0	0	0	0	0.58942	0	0	0	0	0	0	0	0.492011	0.571734	0
NM_001001655	ALKBH2	chr12:109088187-109093488	E113K_0	WT_0	OK	1.45754	0.861652	-0.758357	-0.245541	0.7155	0.999067	no	E113K_1	WT_1	NOTEST	1.13671	0.292183	-1.95992	0	1	1	no		NM_001001655	4.66557	0	0.000286146	1.1643	0.201949	1.70239	0.596198	0.946075	0.000191168	3.24855	0	1.29811	0	0	0.0011228	1.16761
NM_001001656	OR9A4	chr7:141918816-141919909	E113K_0	WT_0	NOTEST	0	0	0	0	1	1	no	E113K_1	WT_1	NOTEST	0	0	0	0	1	1	no		NM_001001656	0	0	0	0	0	0	0	0	0	0	0	0	0	0	0	0
NM_001001657	OR2Y1	chr5:180739122-180740058	E113K_0	WT_0	NOTEST	0	0	0	0	1	1	no	E113K_1	WT_1	NOTEST	0	0	0	0	1	1	no		NM_001001657	0	0	0	0	0	0	0	0	0	0	0	0	0	0	0	0
NM_001001658	OR9A2	chr7:142411223-143836717	E113K_0	WT_0	NOTEST	0	0	0	0	1	1	no	E113K_1	WT_1	NOTEST	0	0	0	0	1	1	no		NM_001001658	0	0	0	0	0	0	0	0	0	0	0	0	0	0	0	0
NM_001001658_2	OR9A2	chr7_KI270803v1_alt:1049266-1050199	E113K_0	WT_0	NOTEST	0	0	0	0	1	1	no	E113K_1	WT_1	NOTEST	0	0	0	0	1	1	no		NM_001001658_2	0	0	0	0	0	0	0	0	0	0	0	0	0	0	0	0
NM_001001659	OR2A14	chr7:144129057-144130147	E113K_0	WT_0	NOTEST	0	0	0	0	1	1	no	E113K_1	WT_1	NOTEST	0	0	0	0	1	1	no		NM_001001659	0	0	0	0	0	0	0	0	0	0	0	0	0	0	0	0
NM_001001659_2	OR2A14	chr7_KZ208913v1_alt:83615-84701	E113K_0	WT_0	NOTEST	0	0	0	0	1	1	no	E113K_1	WT_1	NOTEST	0	0	0	0	1	1	no		NM_001001659_2	0	0	0	0	0	0	0	0	0	0	0	0	0	0	0	0
NM_001001660	ETFRF1	chr12:25195236-25205143	E113K_0	WT_0	OK	10.3065	9.05457	-0.186836	-0.322913	0.51585	0.999067	no	E113K_1	WT_1	OK	9.50373	9.36197	-0.0216819	-0.0368524	0.94295	0.999067	no		NM_001001660	10.1789	13.8855	7.93899	9.22256	8.03755	8.32716	10.9775	8.8761	9.66511	10.1654	9.24035	8.9441	6.86586	8.12407	10.4163	12.0416
NM_001001661	ZNF425	chr7:149102785-149126324	E113K_0	WT_0	NOTEST	1.05446	0.759727	-0.472954	0	1	1	no	E113K_1	WT_1	NOTEST	0.863187	0.499438	-0.789366	0	1	1	no		NM_001001661	1.2283	1.35976	0.93889	0.690894	0.359344	0.49148	0.80499	1.38309	0.759778	1.29416	0.910548	0.488265	0.295067	0.638534	0.524529	0.539624
NM_001001662	ZNF782	chr9:96816270-96854514	E113K_0	WT_0	NOTEST	0.330789	0.372015	0.169449	0	1	1	no	E113K_1	WT_1	NOTEST	0.405544	0.123069	-1.72039	0	1	1	no		NM_001001662	0.339675	0.624939	9.73853e-05	0.358445	0.512471	0.325268	0.166628	0.483693	0.521524	0.289838	0.47969	0.331125	0.282396	0.209881	0	0
NM_001001663	TMEM211	chr22:24934953-24946695	E113K_0	WT_0	NOTEST	0	0	0	0	1	1	no	E113K_1	WT_1	NOTEST	0	0	0	0	1	1	no		NM_001001663	0	0	0	0	0	0	0	0	0	0	0	0	0	0	0	0
NM_001001664	SPOPL	chr2:138501769-138573547	E113K_0	WT_0	OK	13.4648	11.8487	-0.184467	-0.52199	0.2913	0.999067	no	E113K_1	WT_1	OK	13.7179	12.5049	-0.133559	-0.380302	0.44025	0.999067	no		NM_001001664	13.2593	14.2998	13.9312	12.3689	12.8709	13.676	10.1836	10.6641	13.7036	14.7567	13.6186	12.7926	13.1713	14.0053	11.5112	11.3319
NM_001001665	CYP27C1	chr2:127183833-127220299	E113K_0	WT_0	NOTEST	0.340785	0.147266	-1.21044	0	1	1	no	E113K_1	WT_1	NOTEST	0.155385	0.117527	-0.402856	0	1	1	no		NM_001001665	0.280621	0.275998	0.289697	0.516825	0.414948	2.73635e-05	0.0936088	0.0804793	2.8624e-05	0.165229	0.306032	0.150248	0.194751	0	0.18641	0.0889461
NM_001001666	ANO7	chr2:241188676-241225975	E113K_0	WT_0	NOTEST	0	0	0	0	1	1	no	E113K_1	WT_1	NOTEST	0	0	0	0	1	1	no		NM_001001666	0	0	0	0	0	0	0	0	0	0	0	0	0	0	0	0
NM_001001667	OR6V1	chr7:142411223-143836717	E113K_0	WT_0	NOTEST	0	0	0	0	1	1	no	E113K_1	WT_1	NOTEST	0	0	0	0	1	1	no		NM_001001667	0	0	0	0	0	0	0	0	0	0	0	0	0	0	0	0
NM_001001667_2	OR6V1	chr7_KI270803v1_alt:1075407-1076349	E113K_0	WT_0	NOTEST	0	0	0	0	1	1	no	E113K_1	WT_1	NOTEST	0	0	0	0	1	1	no		NM_001001667_2	0	0	0	0	0	0	0	0	0	0	0	0	0	0	0	0
NM_001001668	ZNF470	chr19:56567467-56582894	E113K_0	WT_0	OK	3.65458	2.97432	-0.297145	-0.648536	0.18935	0.999067	no	E113K_1	WT_1	OK	3.19904	2.89023	-0.146455	-0.313541	0.5231	0.999067	no		NM_001001668	4.42404	3.81817	3.08869	3.28741	1.75309	1.82269	4.0319	4.2896	3.62735	3.60999	2.74049	2.81836	1.73547	1.78045	4.13602	3.909
NM_001001669	ARHGEF37	chr5:149581497-149634967	E113K_0	WT_0	NOTEST	0.590723	0.705549	0.256264	0	1	1	no	E113K_1	WT_1	NOTEST	0.3245	0.480557	0.56649	0	1	1	no		NM_001001669	1.11974	0.652051	0.246408	0.344697	0.224041	0.0766266	1.151	1.37053	0.444127	0.390486	0.240623	0.222761	0.0262992	0.0468233	0.755207	1.0939
NM_001001670	SPATA31D1	chr9:81988771-81995253	E113K_0	WT_0	NOTEST	0	0	0	0	1	1	no	E113K_1	WT_1	NOTEST	0	0	0	0	1	1	no		NM_001001670	0	0	0	0	0	0	0	0	0	0	0	0	0	0	0	0
NM_001001671	MAP3K15	chrX:19343892-19515261	E113K_0	WT_0	OK	1.53091	1.68439	0.13784	0.0858135	0.8524	0.999067	no	E113K_1	WT_1	OK	1.61462	1.49605	-0.110043	-0.0611023	0.8967	0.999067	no		NM_001001671	1.98884	1.74653	1.18804	1.20021	1.56023	1.31352	1.96051	1.9033	1.90333	1.78499	1.38123	1.38895	1.07063	1.35453	1.72599	1.83303
NM_001001673	RNASE9	chr14:20556092-20560931	E113K_0	WT_0	NOTEST	0	0	0	0	1	1	no	E113K_1	WT_1	NOTEST	0	0	0	0	1	1	no		NM_001001673	0	0	0	0	0	0	0	0	0	0	0	0	0	0	0	0
NM_001001674	OR4F15	chr15:101818186-101819125	E113K_0	WT_0	NOTEST	0	0	0	0	1	1	no	E113K_1	WT_1	NOTEST	0	0	0	0	1	1	no		NM_001001674	0	0	0	0	0	0	0	0	0	0	0	0	0	0	0	0
NM_001001676	LCN9	chr9:135663321-135665909	E113K_0	WT_0	NOTEST	0	0	0	0	1	1	no	E113K_1	WT_1	NOTEST	0	0	0	0	1	1	no		NM_001001676	0	0	0	0	0	0	0	0	0	0	0	0	0	0	0	0
NM_001001683	MED11	chr17:4731427-4746119	E113K_0	WT_0	OK	31.3898	35.2966	0.169234	0.335336	0.5022	0.999067	no	E113K_1	WT_1	OK	34.8801	35.2889	0.01681	0.0344525	0.9456	0.999067	no		NM_001001683	29.1759	28.6733	31.2663	36.4436	37.3772	39.2647	30.9743	33.5702	30.4601	30.1228	41.1723	37.7652	37.7621	37.7908	33.9572	31.6455
NM_001001694	IL17REL	chr22:49991810-50012765	E113K_0	WT_0	NOTEST	0	0.000934119	inf	0	1	1	no	E113K_1	WT_1	NOTEST	0	0	0	0	1	1	no		NM_001001694	0	0	0	0	0	0	0.00373648	0	0	0	0	0	0	0	0	0
NM_001001701	C4orf3	chr4:119296418-119304445	E113K_0	WT_0	OK	59.4061	38.4853	-0.626302	-1.82061	0.00025	0.0330552	yes	E113K_1	WT_1	OK	45.9096	36.9454	-0.3134	-0.902115	0.06755	0.999067	no		NM_001001701	73.3193	73.6534	43.2582	47.3933	26.3446	27.52	50.9108	49.1659	49.9287	52.6216	40.8347	40.2533	26.5143	26.6407	48.17	46.4565
NM_001001710	FAM166A	chr9:137241286-137247751	E113K_0	WT_0	NOTEST	0.0481279	0.0744327	0.629063	0	1	1	no	E113K_1	WT_1	NOTEST	0.117669	0.0754804	-0.640567	0	1	1	no		NM_001001710	0	0.192512	0	0	0	0	0	0.297731	0.3491	0	0	0.121578	0.154259	0	0.147662	0
NM_001001711	DDI1	chr11:103907190-104164147	E113K_0	WT_0	NOTEST	0	0	0	0	1	1	no	E113K_1	WT_1	NOTEST	0	0	0	0	1	1	no		NM_001001711	0	0	0	0	0	0	0	0	0	0	0	0	0	0	0	0
NM_001001712	LCN10	chr9:136738173-136742940	E113K_0	WT_0	NOTEST	0	0	0	0	1	1	no	E113K_1	WT_1	NOTEST	0	0	0	0	1	1	no		NM_001001712	0	0	0	0	0	0	0	0	0	0	0	0	0	0	0	0
NM_001001713	SH3BGR	chr21:39380243-39515506	E113K_0	WT_0	OK	1.60985	1.75729	0.126429	0.0417354	0.94175	0.999067	no	E113K_1	WT_1	NOTEST	0.000316187	0.366474	10.1787	0	1	1	no		NM_001001713	0	4.16683	0	2.27256	1.48833	3.23866	2.30218	0	0.000534873	0.000729876	0	0	0	0	1.4653	0.000601677
NM_001001715	FARP1	chr13:98142588-98577151	E113K_0	WT_0	NOTEST	0.337079	0.54704	0.698557	0	1	1	no	E113K_1	WT_1	NOTEST	0.294672	0.57075	0.953747	0	1	1	no		NM_001001715	0.254937	0.143632	0.432536	0.517213	0.67267	0.229271	0.945787	0.34043	0.135304	0.116252	0.306118	0.621016	1.26771	0.321683	0.448569	0.245033
NM_001001722	CDY2B	chrY:17878259-17880220	E113K_0	WT_0	NOTEST	0	0	0	0	1	1	no	E113K_1	WT_1	NOTEST	0	0	0	0	1	1	no		NM_001001722	0	0	0	0	0	0	0	0	0	0	0	0	0	0	0	0
NM_001001722_2	CDY2B	chrY:18025786-18027747	E113K_0	WT_0	NOTEST	0	0	0	0	1	1	no	E113K_1	WT_1	NOTEST	0	0	0	0	1	1	no		NM_001001722_2	0	0	0	0	0	0	0	0	0	0	0	0	0	0	0	0
NM_001001732	CC2D2B	chr10:95711763-96090235	E113K_0	WT_0	NOTEST	0	0	0	0	1	1	no	E113K_1	WT_1	NOTEST	0	0	0	0	1	1	no		NM_001001732	0	0	0	0	0	0	0	0	0	0	0	0	0	0	0	0
NM_001001734	ATP1A4	chr1:160151602-160186980	E113K_0	WT_0	NOTEST	0	0	0	0	1	1	no	E113K_1	WT_1	NOTEST	0	0	0	0	1	1	no		NM_001001734	0	0	0	0	0	0	0	0	0	0	0	0	0	0	0	0
NM_001001740	COP1	chr1:175944825-176207286	E113K_0	WT_0	OK	2.67877	4.17686	0.640847	0.460421	0.3509	0.999067	no	E113K_1	WT_1	OK	3.77679	3.45312	-0.129262	-0.109274	0.82115	0.999067	no		NM_001001740	3.70041	2.56669	2.22303	2.22495	3.98238	2.61691	7.32959	2.77856	3.54519	4.52522	2.83181	4.20497	2.15613	3.13024	3.67887	4.84724
NM_001001786	BLID	chr11:122028328-122422871	E113K_0	WT_0	NOTEST	0	0	0	0	1	1	no	E113K_1	WT_1	NOTEST	0.0601629	0	#NAME?	0	1	1	no		NM_001001786	0	0	0	0	0	0	0	0	0.240651	0	0	0	0	0	0	0
NM_001001788	RAET1G	chr6:149818756-149923121	E113K_0	WT_0	NOTEST	0.476292	0.373558	-0.350514	0	1	1	no	E113K_1	WT_1	NOTEST	0.264204	0.592058	1.16409	0	1	1	no		NM_001001788	0.917258	0.44717	0	0.540742	0.621912	0.872322	0	0	0	0.582052	0.212147	0.262616	0.578414	1.10218	0.457657	0.22998
NM_001001790	TOMM5	chr9:37588414-37592639	E113K_0	WT_0	OK	215.253	212.222	-0.0204545	-0.0589621	0.90425	0.999067	no	E113K_1	WT_1	OK	247.05	239.002	-0.0477796	-0.139962	0.7771	0.999067	no		NM_001001790	222.578	177.176	227.722	233.535	221.88	225.807	197.276	203.926	213.786	247.85	257.786	268.776	252.732	261.732	226.032	215.51
NM_001001794	DENND6B	chr22:50309029-50327012	E113K_0	WT_0	NOTEST	0.226572	0.340819	0.589034	0	1	1	no	E113K_1	WT_1	NOTEST	0.171415	0.291357	0.765294	0	1	1	no		NM_001001794	0.148971	0.0329652	0.404868	0.319484	0.396432	0.284087	0.477459	0.205296	0.119751	0.184253	0.156409	0.225247	0.292505	0.402426	0.101813	0.368684
NM_001001795	C8orf82	chr8:144517991-144529111	E113K_0	WT_0	OK	3.31774	2.48385	-0.417624	-0.508732	0.31055	0.999067	no	E113K_1	WT_1	OK	2.85759	2.12298	-0.428712	-0.496916	0.32825	0.999067	no		NM_001001795	2.53998	2.60222	4.78521	3.34356	3.6239	2.53268	1.59229	2.18654	1.85157	1.7399	3.45334	4.38557	3.0021	2.67747	1.30126	1.51107
NM_001001802_3	OR2A42	chr7:144186082-144380632	E113K_0	WT_0	NOTEST	0	0.103376	inf	0	1	1	no	E113K_1	WT_1	NOTEST	0	0	0	0	1	1	no		NM_001001802_3	0	0	0	0	0.413505	0	0	0	0	0	0	0	0	0	0	0
NM_001001821	OR2T34	chr1:248573800-248574757	E113K_0	WT_0	NOTEST	0	0	0	0	1	1	no	E113K_1	WT_1	NOTEST	0	0	0	0	1	1	no		NM_001001821	0	0	0	0	0	0	0	0	0	0	0	0	0	0	0	0
NM_001001824	OR2T27	chr1:248649930-248650884	E113K_0	WT_0	NOTEST	0	0	0	0	1	1	no	E113K_1	WT_1	NOTEST	0	0	0	0	1	1	no		NM_001001824	0	0	0	0	0	0	0	0	0	0	0	0	0	0	0	0
NM_001001827	OR2T35	chr1:248638286-248639258	E113K_0	WT_0	NOTEST	0	0	0	0	1	1	no	E113K_1	WT_1	NOTEST	0	0	0	0	1	1	no		NM_001001827	0	0	0	0	0	0	0	0	0	0	0	0	0	0	0	0
NM_001001850	STX19	chr3:93980138-94055678	E113K_0	WT_0	NOTEST	0	0	0	0	1	1	no	E113K_1	WT_1	NOTEST	0	0.0359473	inf	0	1	1	no		NM_001001850	0	0	0	0	0	0	0	0	0	0	0	0	0.143789	0	0	0
NM_001001851	ITIH5	chr10:7559269-7666998	E113K_0	WT_0	NOTEST	0	0	0	0	1	1	no	E113K_1	WT_1	NOTEST	0	0	0	0	1	1	no		NM_001001851	0	0	0	0	0	0	0	0	0	0	0	0	0	0	0	0
NM_001001852	PIM3	chr22:49960771-49964072	E113K_0	WT_0	OK	11.1723	11.7908	0.0777361	0.167927	0.73285	0.999067	no	E113K_1	WT_1	OK	9.96413	11.522	0.209576	0.4432	0.37315	0.999067	no		NM_001001852	11.4685	9.50922	12.0091	11.7024	15.4641	13.1063	8.00316	10.5897	11.8396	10.9442	8.40199	8.67071	14.3601	13.5415	9.07731	9.10906
NM_001001872	ARMH4	chr14:58000764-58152213	E113K_0	WT_0	NOTEST	0.860361	0.849431	-0.0184449	0	1	1	no	E113K_1	WT_1	NOTEST	0.747097	0.867943	0.216305	0	1	1	no		NM_001001872	1.34644	1.14851	0.553907	0.39258	0.443845	0.727603	1.07148	1.15479	0.915572	1.15994	0.451226	0.461646	0.789802	0.956055	0.933499	0.792416
NM_001001874	TPD52L3	chr9:6328374-6331891	E113K_0	WT_0	NOTEST	0	0	0	0	1	1	no	E113K_1	WT_1	NOTEST	0	0	0	0	1	1	no		NM_001001874	0	0	0	0	0	0	0	0	0	0	0	0	0	0	0	0
NM_001001875	TPD52L3	chr9:6328374-6331891	E113K_0	WT_0	NOTEST	0	0	0	0	1	1	no	E113K_1	WT_1	NOTEST	0	0	0	0	1	1	no		NM_001001875	0	0	0	0	0	0	0	0	0	0	0	0	0	0	0	0
NM_001001877	HSFY2	chrY:18546670-18590521	E113K_0	WT_0	NOTEST	0	0	0	0	1	1	no	E113K_1	WT_1	NOTEST	0	0	0	0	1	1	no		NM_001001877	0	0	0	0	0	0	0	0	0	0	0	0	0	0	0	0
NM_001001888	VCX3B	chrX:8464829-8466510	E113K_0	WT_0	NOTEST	0	0	0	0	1	1	no	E113K_1	WT_1	NOTEST	0	0	0	0	1	1	no		NM_001001888	0	0	0	0	0	0	0	0	0	0	0	0	0	0	0	0
NM_001001890	RUNX1	chr21:34787800-35049298	E113K_0	WT_0	OK	10.2534	8.97157	-0.19267	-0.426098	0.3928	0.999067	no	E113K_1	WT_1	OK	10.4927	9.09268	-0.206604	-0.417111	0.4061	0.999067	no		NM_001001890	9.6555	10.5789	10.4758	10.3035	9.59024	8.27018	9.05077	8.97508	12.5401	8.73209	9.90112	10.7974	11.0016	9.71441	7.78111	7.87357
NM_001001894	TTC3	chr21:37073183-37203118	E113K_0	WT_0	NOTEST	0.438878	0.774533	0.819506	0	1	1	no	E113K_1	WT_1	NOTEST	0.178021	0.460154	1.37007	0	1	1	no		NM_001001894	0	0	0.961149	0.794363	1.70193	0	1.3962	0	0.0980714	0	0.614012	0	0.551237	0.856872	0.432507	0
NM_001001895	UBASH3A	chr21:42403901-42447682	E113K_0	WT_0	NOTEST	0	0	0	0	1	1	no	E113K_1	WT_1	NOTEST	0	1.09462e-05	inf	0	1	1	no		NM_001001895	0	0	0	0	0	0	0	0	0	0	0	0	4.37846e-05	0	0	0
NM_001001912	OR4E2	chr14:21665082-21666024	E113K_0	WT_0	NOTEST	0	0	0	0	1	1	no	E113K_1	WT_1	NOTEST	0	0	0	0	1	1	no		NM_001001912	0	0	0	0	0	0	0	0	0	0	0	0	0	0	0	0
NM_001001913	OR52N1	chr11:5787853-5788816	E113K_0	WT_0	NOTEST	0	0	0	0	1	1	no	E113K_1	WT_1	NOTEST	0	0	0	0	1	1	no		NM_001001913	0	0	0	0	0	0	0	0	0	0	0	0	0	0	0	0
NM_001001914	OR2G3	chr1:247605585-247606515	E113K_0	WT_0	NOTEST	0	0	0	0	1	1	no	E113K_1	WT_1	NOTEST	0	0	0	0	1	1	no		NM_001001914	0	0	0	0	0	0	0	0	0	0	0	0	0	0	0	0
NM_001001915	OR2G2	chr1:247588359-247589313	E113K_0	WT_0	NOTEST	0	0	0	0	1	1	no	E113K_1	WT_1	NOTEST	0	0	0	0	1	1	no		NM_001001915	0	0	0	0	0	0	0	0	0	0	0	0	0	0	0	0
NM_001001916	OR52J3	chr11:5046525-5047461	E113K_0	WT_0	NOTEST	0	0	0	0	1	1	no	E113K_1	WT_1	NOTEST	0	0	0	0	1	1	no		NM_001001916	0	0	0	0	0	0	0	0	0	0	0	0	0	0	0	0
NM_001001917	OR56A1	chr11:6026670-6027741	E113K_0	WT_0	NOTEST	0	0	0	0	1	1	no	E113K_1	WT_1	NOTEST	0	0	0	0	1	1	no		NM_001001917	0	0	0	0	0	0	0	0	0	0	0	0	0	0	0	0
NM_001001918	OR14C36	chr1:248348774-248349713	E113K_0	WT_0	NOTEST	0	0	0	0	1	1	no	E113K_1	WT_1	NOTEST	0	0	0	0	1	1	no		NM_001001918	0	0	0	0	0	0	0	0	0	0	0	0	0	0	0	0
NM_001001919	OR13C4	chr9:104526252-104527209	E113K_0	WT_0	NOTEST	0	0	0	0	1	1	no	E113K_1	WT_1	NOTEST	0	0	0	0	1	1	no		NM_001001919	0	0	0	0	0	0	0	0	0	0	0	0	0	0	0	0
NM_001001920	OR4C15	chr11:55554268-55555616	E113K_0	WT_0	NOTEST	0	0	0	0	1	1	no	E113K_1	WT_1	NOTEST	0	0	0	0	1	1	no		NM_001001920	0	0	0	0	0	0	0	0	0	0	0	0	0	0	0	0
NM_001001921	OR5AS1	chr11:56030418-56031393	E113K_0	WT_0	NOTEST	0	0	0	0	1	1	no	E113K_1	WT_1	NOTEST	0	0	0	0	1	1	no		NM_001001921	0	0	0	0	0	0	0	0	0	0	0	0	0	0	0	0
NM_001001922	OR52N5	chr11:5777633-5778667	E113K_0	WT_0	NOTEST	0	0	0	0	1	1	no	E113K_1	WT_1	NOTEST	0	0	0	0	1	1	no		NM_001001922	0	0	0	0	0	0	0	0	0	0	0	0	0	0	0	0
NM_001001923	OR5C1	chr9:122788932-122789895	E113K_0	WT_0	NOTEST	0	0	0	0	1	1	no	E113K_1	WT_1	NOTEST	0	0	0	0	1	1	no		NM_001001923	0	0	0	0	0	0	0	0	0	0	0	0	0	0	0	0
NM_001001924	MTUS1	chr8:17643793-17801579	E113K_0	WT_0	NOTEST	0	0	0	0	1	1	no	E113K_1	WT_1	NOTEST	0	0	0	0	1	1	no		NM_001001924	0	0	0	0	0	0	0	0	0	0	0	0	0	0	0	0
NM_001001925	MTUS1	chr8:17643793-17801579	E113K_0	WT_0	NOTEST	0	0	0	0	1	1	no	E113K_1	WT_1	NOTEST	0	0	0	0	1	1	no		NM_001001925	0	0	0	0	0	0	0	0	0	0	0	0	0	0	0	0
NM_001001928	PPARA	chr22:46150525-46243756	E113K_0	WT_0	OK	2.17089	2.05342	-0.0802609	-0.0783983	0.87645	0.999067	no	E113K_1	WT_1	OK	1.21667	2.5415	1.06275	0.932666	0.0922	0.999067	no		NM_001001928	1.16587	3.13932	3.14167	1.23672	1.40132	2.67933	3.26411	0.868926	2.28644	0.979698	0.218542	1.38198	2.59665	2.46572	2.76257	2.34106
NM_001001931	MTUS1	chr8:17643793-17801579	E113K_0	WT_0	NOTEST	0	0	0	0	1	1	no	E113K_1	WT_1	NOTEST	0	0	0	0	1	1	no		NM_001001931	0	0	0	0	0	0	0	0	0	0	0	0	0	0	0	0
NM_001001933	LHX8	chr1:75128433-75161533	E113K_0	WT_0	NOTEST	0	0	0	0	1	1	no	E113K_1	WT_1	NOTEST	0	0	0	0	1	1	no		NM_001001933	0	0	0	0	0	0	0	0	0	0	0	0	0	0	0	0
NM_001001935	ATP5F1A	chr18:46080247-46104233	E113K_0	WT_0	NOTEST	0	0	0	0	1	1	no	E113K_1	WT_1	NOTEST	0.0240997	0	#NAME?	0	1	1	no		NM_001001935	0	0	0	0	0	0	0	0	0	0.0963986	0	0	0	0	0	0
NM_001001936	AFAP1L2	chr10:114294823-114404778	E113K_0	WT_0	OK	7.47313	18.5172	1.30908	2.92996	5e-05	0.00928947	yes	E113K_1	WT_1	OK	6.13339	15.2553	1.31455	2.60343	5e-05	0.00928947	yes		NM_001001936	5.07427	5.44531	9.40711	9.96583	17.5351	15.3961	20.0916	21.0461	5.0789	4.63443	8.01831	6.80193	11.9623	14.3364	16.7951	17.9275
NM_001001937	ATP5F1A	chr18:46080247-46104233	E113K_0	WT_0	OK	193.954	201.084	0.052077	0.168188	0.73505	0.999067	no	E113K_1	WT_1	OK	202.561	205.499	0.0207764	0.0670857	0.8898	0.999067	no		NM_001001937	188.486	185.269	201.585	200.479	199.311	201.154	204.621	199.248	194.528	194.071	213.774	207.87	209.58	205.604	202.847	203.964
NM_001001938	C9orf47	chr9:88990862-89005154	E113K_0	WT_0	NOTEST	0.000908121	0.000458972	-0.984479	0	1	1	no	E113K_1	WT_1	NOTEST	0	0.000440991	inf	0	1	1	no		NM_001001938	0	0	0.00172535	0.00190713	0.00183589	0	0	0	0	0	0	0	0.00176396	0	0	0
NM_001001952	OR5D18	chr11:55819629-55820571	E113K_0	WT_0	NOTEST	0	0	0	0	1	1	no	E113K_1	WT_1	NOTEST	0	0	0	0	1	1	no		NM_001001952	0	0	0	0	0	0	0	0	0	0	0	0	0	0	0	0
NM_001001953	OR10G9	chr11:124023012-124023948	E113K_0	WT_0	NOTEST	0	0	0	0	1	1	no	E113K_1	WT_1	NOTEST	0	0	0	0	1	1	no		NM_001001953	0	0	0	0	0	0	0	0	0	0	0	0	0	0	0	0
NM_001001954	OR5A2	chr11:59421978-59422953	E113K_0	WT_0	NOTEST	0	0	0	0	1	1	no	E113K_1	WT_1	NOTEST	0	0	0	0	1	1	no		NM_001001954	0	0	0	0	0	0	0	0	0	0	0	0	0	0	0	0
NM_001001955	OR4C13	chr11:49952390-49953419	E113K_0	WT_0	NOTEST	0	0	0	0	1	1	no	E113K_1	WT_1	NOTEST	0	0	0	0	1	1	no		NM_001001955	0	0	0	0	0	0	0	0	0	0	0	0	0	0	0	0
NM_001001956	OR13C9	chr9:104617247-104618204	E113K_0	WT_0	NOTEST	0	0	0	0	1	1	no	E113K_1	WT_1	NOTEST	0	0	0	0	1	1	no		NM_001001956	0	0	0	0	0	0	0	0	0	0	0	0	0	0	0	0
NM_001001957	OR2W3	chr1:247895586-247896531	E113K_0	WT_0	NOTEST	0	0	0	0	1	1	no	E113K_1	WT_1	NOTEST	0	0	0	0	1	1	no		NM_001001957	0	0	0	0	0	0	0	0	0	0	0	0	0	0	0	0
NM_001001958	OR7G3	chr19:9126011-9126950	E113K_0	WT_0	NOTEST	0	0	0	0	1	1	no	E113K_1	WT_1	NOTEST	0	0	0	0	1	1	no		NM_001001958	0	0	0	0	0	0	0	0	0	0	0	0	0	0	0	0
NM_001001959	OR11L1	chr1:247840927-247841896	E113K_0	WT_0	NOTEST	0	0	0	0	1	1	no	E113K_1	WT_1	NOTEST	0	0	0	0	1	1	no		NM_001001959	0	0	0	0	0	0	0	0	0	0	0	0	0	0	0	0
NM_001001960	OR5W2	chr11:55913649-55914582	E113K_0	WT_0	NOTEST	0	0	0	0	1	1	no	E113K_1	WT_1	NOTEST	0	0	0	0	1	1	no		NM_001001960	0	0	0	0	0	0	0	0	0	0	0	0	0	0	0	0
NM_001001961	OR13C3	chr9:104535769-104536813	E113K_0	WT_0	NOTEST	0	0	0	0	1	1	no	E113K_1	WT_1	NOTEST	0	0	0	0	1	1	no		NM_001001961	0	0	0	0	0	0	0	0	0	0	0	0	0	0	0	0
NM_001001963	OR2L8	chr1:247937028-248100922	E113K_0	WT_0	NOTEST	0	0	0	0	1	1	no	E113K_1	WT_1	NOTEST	0	0	0	0	1	1	no		NM_001001963	0	0	0	0	0	0	0	0	0	0	0	0	0	0	0	0
NM_001001964	OR2T11	chr1:248626177-248627128	E113K_0	WT_0	NOTEST	0	0	0	0	1	1	no	E113K_1	WT_1	NOTEST	0	0	0	0	1	1	no		NM_001001964	0	0	0	0	0	0	0	0	0	0	0	0	0	0	0	0
NM_001001965	OR4D5	chr11:123939616-123940573	E113K_0	WT_0	NOTEST	0	0	0	0	1	1	no	E113K_1	WT_1	NOTEST	0	0	0	0	1	1	no		NM_001001965	0	0	0	0	0	0	0	0	0	0	0	0	0	0	0	0
NM_001001966	OR14A16	chr1:247814799-247815729	E113K_0	WT_0	NOTEST	0	0	0	0	1	1	no	E113K_1	WT_1	NOTEST	0	0	0	0	1	1	no		NM_001001966	0	0	0	0	0	0	0	0	0	0	0	0	0	0	0	0
NM_001001967	OR5D13	chr11:55773437-55774382	E113K_0	WT_0	NOTEST	0	0	0	0	1	1	no	E113K_1	WT_1	NOTEST	0	0	0	0	1	1	no		NM_001001967	0	0	0	0	0	0	0	0	0	0	0	0	0	0	0	0
NM_001001968	OR6S1	chr14:20640695-20641691	E113K_0	WT_0	NOTEST	0	0	0	0	1	1	no	E113K_1	WT_1	NOTEST	0	0	0	0	1	1	no		NM_001001968	0	0	0	0	0	0	0	0	0	0	0	0	0	0	0	0
NM_001001971	FAM13C	chr10:59176642-59363181	E113K_0	WT_0	OK	1.6736	0.216725	-2.94902	-1.55278	0.1363	0.999067	no	E113K_1	WT_1	NOTEST	0.906116	0.48723	-0.895092	0	1	1	no		NM_001001971	2.18642	2.44798	1.08637	0.973635	0	0	0.591807	0.275092	0.651383	1.28298	0.571965	1.11814	1.57985e-05	0	1.11728	0.831622
NM_001001973	ATP5F1C	chr10:7788103-7807799	E113K_0	WT_0	OK	293.166	317.435	0.114742	0.352182	0.478	0.999067	no	E113K_1	WT_1	OK	296.353	333.232	0.16921	0.524887	0.2916	0.999067	no		NM_001001973	263.021	285.912	310.431	313.299	230.897	224.447	407.454	406.94	269.934	285.671	311.65	318.158	244.798	241.308	423.416	423.406
NM_001001974	PLEKHA1	chr10:122374707-122442600	E113K_0	WT_0	NOTEST	0.0067482	0.00439961	-0.617129	0	1	1	no	E113K_1	WT_1	NOTEST	0.0140641	0.00532662	-1.40072	0	1	1	no		NM_001001974	0.0269928	0	0	0	0	0	0	0.0175984	0.0214962	0	0.0167842	0.017976	0	0	0.0213065	0
NM_001001975	ATP5F1D	chr19:1241750-1244825	E113K_0	WT_0	OK	18.1122	13.0846	-0.469096	-0.5486	0.2745	0.999067	no	E113K_1	WT_1	OK	11.2855	16.1796	0.519712	0.535712	0.26645	0.999067	no		NM_001001975	14.5583	9.18954	23.9571	24.7438	19.3221	15.5286	9.88531	7.60231	7.95838	11.2955	15.0888	10.7991	20.1593	20.5668	10.939	13.0534
NM_001001976	ATE1	chr10:121740420-121951965	E113K_0	WT_0	OK	6.25527	10.9166	0.80338	1.40714	0.00715	0.349223	no	E113K_1	WT_1	OK	6.27183	8.71509	0.474628	0.75387	0.14015	0.999067	no		NM_001001976	8.07463	7.41572	3.82822	5.70249	14.4089	12.8538	8.74242	7.66128	8.10217	7.11009	3.39075	6.48432	10.0341	10.5204	5.40237	8.90355
NM_001001991	PAMR1	chr11:35431828-35530300	E113K_0	WT_0	NOTEST	0.0138406	0.0138903	0.00517156	0	1	1	no	E113K_1	WT_1	NOTEST	0	0.0123282	inf	0	1	1	no		NM_001001991	0.0553625	0	0	0	0	0	0.0555613	0	0	0	0	0	0.0493127	0	0	0
NM_001001992	USP16	chr21:29024616-29054486	E113K_0	WT_0	OK	14.3745	12.2053	-0.235997	-0.359675	0.4695	0.999067	no	E113K_1	WT_1	OK	12.7544	12.7525	-0.000212605	-0.000389829	0.9982	0.999141	no		NM_001001992	9.90931	19.3329	13.7444	14.5112	17.0223	9.7282	12.0665	10.0043	12.3206	12.3593	14.5513	11.7865	10.751	12.5671	15.7274	11.9647
NM_001001994	GPM6B	chrX:13770921-13938824	E113K_0	WT_0	NOTEST	0.0687003	0.0706355	0.0400783	0	1	1	no	E113K_1	WT_1	NOTEST	0.0935158	0.11674	0.320023	0	1	1	no		NM_001001994	0.0655103	0.108757	0.100534	0	0.155712	0.0283782	0.0984514	0	0.197557	0.0864052	0	0.0901011	0.0883476	0.079528	0.111951	0.187135
NM_001001995	GPM6B	chrX:13770921-13938824	E113K_0	WT_0	NOTEST	0.000931034	0	#NAME?	0	1	1	no	E113K_1	WT_1	NOTEST	0.00141681	0.00151856	0.100062	0	1	1	no		NM_001001995	0	0	0.000693483	0.00303065	0	0	0	0	0	0.00277194	0.00289528	0	0.00288465	0.00318959	0	0
NM_001001996	GPM6B	chrX:13770921-13938824	E113K_0	WT_0	NOTEST	1.4101e-06	2.03024e-06	0.525848	0	1	1	no	E113K_1	WT_1	NOTEST	1.23879e-06	1.21704e-06	-0.0255468	0	1	1	no		NM_001001996	3.05393e-06	2.58648e-06	0	0	2.27728e-06	3.23545e-06	2.60822e-06	0	2.29027e-06	0	0	2.66488e-06	0	0	2.55401e-06	2.31417e-06
NM_001001998	EXOSC10	chr1:11066618-11102106	E113K_0	WT_0	OK	41.43	38.8128	-0.0941436	-0.277061	0.58465	0.999067	no	E113K_1	WT_1	OK	44.7285	41.8419	-0.0962489	-0.286136	0.5688	0.999067	no		NM_001001998	40.2529	39.8758	42.0827	43.5087	44.417	44.6116	33.5964	32.6262	43.2673	44.1528	45.6846	45.8095	46.186	47.3687	35.967	37.8456
NM_001002	RPLP0	chr12:120196698-120201211	E113K_0	WT_0	OK	1147.24	1135.23	-0.015187	-0.0462082	0.9269	0.999067	no	E113K_1	WT_1	OK	1179.35	1155.41	-0.0295926	-0.0898554	0.85625	0.999067	no		NM_001002	1091.71	1070.72	1200.03	1226.5	1332.45	1316.85	951.924	939.685	1197.12	1189.42	1113.04	1217.83	1349.69	1374.09	950.515	947.327
NM_001002000	GMPR2	chr14:24232621-24239241	E113K_0	WT_0	OK	0.511838	1.60378	1.64772	0.601248	0.36725	0.999067	no	E113K_1	WT_1	OK	0.947248	1.23294	0.380289	0.135896	0.82705	0.999067	no		NM_001002000	0	0.0149174	1.61336	0.419077	1.88659	2.02531	0.72358	1.77966	2.08733	0.839032	0.862632	0	1.16303	0.706301	0.860433	2.202
NM_001002000_2	GMPR2	chr14_KZ208920v1_fix:533599-540219	E113K_0	WT_0	NOTEST	0	0	0	0	1	1	no	E113K_1	WT_1	NOTEST	0	0	0	0	1	1	no		NM_001002000_2	0	0	0	0	0	0	0	0	0	0	0	0	0	0	0	0
NM_001002001	GMPR2	chr14:24232621-24239241	E113K_0	WT_0	OK	10.3324	8.93834	-0.209094	-0.200425	0.6958	0.999067	no	E113K_1	WT_1	OK	11.3728	11.5005	0.0161166	0.0194435	0.96735	0.999067	no		NM_001002001	5.66011	4.02775	15.2725	16.3692	10.9072	11.5268	6.36377	6.95559	7.86913	9.16085	13.25	15.2111	14.4013	14.5731	8.64235	8.38533
NM_001002001_2	GMPR2	chr14_KZ208920v1_fix:533599-540219	E113K_0	WT_0	NOTEST	0	0	0	0	1	1	no	E113K_1	WT_1	NOTEST	0	0	0	0	1	1	no		NM_001002001_2	0	0	0	0	0	0	0	0	0	0	0	0	0	0	0	0
NM_001002002	GMPR2	chr14:24232621-24239241	E113K_0	WT_0	OK	22.5391	17.4323	-0.370667	-0.589415	0.24865	0.999067	no	E113K_1	WT_1	OK	24.0152	15.5185	-0.629961	-1.06887	0.03785	0.859836	no		NM_001002002	21.9505	17.0175	24.5867	26.6017	11.852	11.8723	23.6576	22.3474	17.1211	18.4614	29.9997	30.4786	11.6526	13.2543	19.6302	17.5367
NM_001002002_2	GMPR2	chr14_KZ208920v1_fix:533599-540219	E113K_0	WT_0	NOTEST	0	0	0	0	1	1	no	E113K_1	WT_1	NOTEST	0	0	0	0	1	1	no		NM_001002002_2	0	0	0	0	0	0	0	0	0	0	0	0	0	0	0	0
NM_001002006	NT5C1B	chr2:18554722-18589580	E113K_0	WT_0	NOTEST	0	0	0	0	1	1	no	E113K_1	WT_1	NOTEST	0	0	0	0	1	1	no		NM_001002006	0	0	0	0	0	0	0	0	0	0	0	0	0	0	0	0
NM_001002009	NT5C3A	chr7:33014112-33062776	E113K_0	WT_0	OK	6.00227	5.18188	-0.212031	-0.175248	0.7366	0.999067	no	E113K_1	WT_1	OK	3.86456	5.00141	0.372029	0.248753	0.6433	0.999067	no		NM_001002009	4.56679	2.78179	6.94003	9.72046	7.02728	6.39329	4.00719	3.29978	3.28326	2.11949	3.3664	6.6891	8.0939	6.89184	3.43056	1.58933
NM_001002010	NT5C3A	chr7:33014112-33062776	E113K_0	WT_0	OK	15.8153	19.031	0.267033	0.394563	0.4216	0.999067	no	E113K_1	WT_1	OK	15.6788	13.8207	-0.181982	-0.215049	0.66835	0.999067	no		NM_001002010	11.6088	16.2615	15.5559	19.8348	18.1629	16.7479	21.2493	19.9638	20.486	15.1839	9.31771	17.7276	11.1279	13.4203	18.5109	12.2238
NM_001002017	HCFC1R1	chr16:3022619-3039132	E113K_0	WT_0	OK	3.14292	2.10166	-0.580577	-0.239849	0.73965	0.999067	no	E113K_1	WT_1	OK	2.28257	2.0334	-0.166768	-0.0693674	0.92975	0.999067	no		NM_001002017	1.7293	2.70603	1.64351	6.49284	2.69548	1.72206	1.25467	2.73441	1.851	3.09031	1.74051	2.44847	2.17882	1.77182	1.44031	2.74262
NM_001002018	HCFC1R1	chr16:3022619-3039132	E113K_0	WT_0	OK	7.69101	6.9358	-0.149109	-0.080737	0.88475	0.999067	no	E113K_1	WT_1	OK	7.5688	3.92087	-0.94889	-0.467672	0.4185	0.999067	no		NM_001002018	5.04653	5.43178	6.18288	14.1028	2.31487	3.90674	10.023	11.4986	3.76655	11.0335	6.91405	8.56111	4.3267	4.43408	1.88815	5.03456
NM_001002019	PUS1	chr12:131929275-131945896	E113K_0	WT_0	NOTEST	0.163043	0.284693	0.80415	0	1	1	no	E113K_1	WT_1	NOTEST	0.141652	0.00209473	-6.07945	0	1	1	no		NM_001002019	0.00710255	0.000197165	0.637815	0.00705886	0.000384268	1.13737	0.000130325	0.000888448	0.000499989	0.000569537	0.565234	0.000305943	0.000153574	0.000498801	0.000694781	0.00703177
NM_001002020	PUS1	chr12:131929275-131945896	E113K_0	WT_0	OK	1.3791	2.40076	0.799769	0.77703	0.12355	0.999067	no	E113K_1	WT_1	OK	1.73279	2.4916	0.523975	0.519106	0.2975	0.999067	no		NM_001002020	1.76212	1.31588	0.713169	1.72522	3.38569	2.54085	0.932887	2.74361	2.12661	2.02498	0.674739	2.10483	3.64668	1.68865	2.28253	2.34854
NM_001002021	PFKL	chr21:44300052-44327373	E113K_0	WT_0	NOTEST	0.0647511	0	#NAME?	0	1	1	no	E113K_1	WT_1	NOTEST	0	0.11522	inf	0	1	1	no		NM_001002021	0	0	0.259005	0	0	0	0	0	0	0	0	0	0	0.208039	0	0.252842
NM_001002026	CLDN18	chr3:137998815-138033649	E113K_0	WT_0	NOTEST	0.00563405	0	#NAME?	0	1	1	no	E113K_1	WT_1	NOTEST	0.00886082	0.00502759	-0.817572	0	1	1	no		NM_001002026	0.0225362	0	0	0	0	0	0	0	0	0.0199168	0	0.0155265	0.0201104	0	0	0
NM_001002027	ATP5MC1	chr17:48874859-48929056	E113K_0	WT_0	OK	169.01	236.406	0.484159	0.678967	0.1774	0.999067	no	E113K_1	WT_1	OK	185.69	280.377	0.594474	0.884476	0.08025	0.999067	no		NM_001002027	147.804	139.694	192.975	195.566	292.941	302.942	176.444	173.296	166.815	171.752	200.3	203.891	348.416	383.186	195.445	194.461
NM_001002029_2	C4B	chr6_GL000254v2_alt:3356830-3377455	E113K_0	WT_0	NOTEST	0	0	0	0	1	1	no	E113K_1	WT_1	NOTEST	0	0	0	0	1	1	no		NM_001002029_2	0	0	0	0	0	0	0	0	0	0	0	0	0	0	0	0
NM_001002029_3	C4B	chr6:31982056-32002681	E113K_0	WT_0	NOTEST	0.000156519	0.000312735	0.998599	0	1	1	no	E113K_1	WT_1	NOTEST	7.79208e-05	0.000235006	1.59261	0	1	1	no		NM_001002029_3	0	0.000319067	0	0.00030701	0.000309399	0.00029947	0.000320732	0.000321337	0	0	0.000311683	0	0.000316654	0.00030505	0	0.000318318
NM_001002029_6	C4B	chr6:32014794-32035418	E113K_0	WT_0	NOTEST	0.00666958	0.023573	1.82146	0	1	1	no	E113K_1	WT_1	NOTEST	0.0123607	0	#NAME?	0	1	1	no		NM_001002029_6	0.0266783	0	0	0	0.0253534	0	0	0.0689385	0	0	0.0311155	0.0183273	0	0	0	0
NM_001002029_8	C4B	chr6_GL000251v2_alt:3459483-3473740	E113K_0	WT_0	NOTEST	0	0	0	0	1	1	no	E113K_1	WT_1	NOTEST	0	0	0	0	1	1	no		NM_001002029_8	0	0	0	0	0	0	0	0	0	0	0	0	0	0	0	0
NM_001002030	ECHDC1	chr6:127288711-127343609	E113K_0	WT_0	OK	20.1132	26.16	0.379222	0.553969	0.26815	0.999067	no	E113K_1	WT_1	OK	15.5875	20.6207	0.403696	0.591857	0.23875	0.999067	no		NM_001002030	23.0424	13.9547	21.7166	21.739	23.3813	16.074	34.9665	30.2182	19.5746	14.5408	15.5633	12.6715	13.6653	20.3783	20.6807	27.7583
NM_001002031	ATP5MC2	chr12:53665159-53676330	E113K_0	WT_0	NOTEST	0.252768	0	#NAME?	0	1	1	no	E113K_1	WT_1	NOTEST	0	0	0	0	1	1	no		NM_001002031	0	0	1.01107	0	0	0	0	0	0	0	0	0	0	0	0	0
NM_001002032	JPT1	chr17:75135242-75154512	E113K_0	WT_0	NOTEST	0	0	0	0	1	1	no	E113K_1	WT_1	NOTEST	0	0	0	0	1	1	no		NM_001002032	0	0	0	0	0	0	0	0	0	0	0	0	0	0	0	0
NM_001002033	JPT1	chr17:75135242-75154512	E113K_0	WT_0	OK	3.13058	1.41123	-1.14948	-0.455712	0.5292	0.999067	no	E113K_1	WT_1	OK	1.8293	0.734195	-1.31706	-0.397879	0.6314	0.999067	no		NM_001002033	0.459922	3.69897	5.00294	3.36047	1.37259	0.842141	1.00251	2.42766	1.41969	1.57696	2.50162	1.81893	1.33969	1.14336	0	0.453726
NM_001002034	PHETA2	chr22_GL383582v2_alt:0-1783	E113K_0	WT_0	NOTEST	0	0	0	0	1	1	no	E113K_1	WT_1	NOTEST	0	0	0	0	1	1	no		NM_001002034	0	0	0	0	0	0	0	0	0	0	0	0	0	0	0	0
NM_001002034_2	PHETA2	chr22_KB663609v1_alt:0-1783	E113K_0	WT_0	NOTEST	0	0	0	0	1	1	no	E113K_1	WT_1	NOTEST	0	0	0	0	1	1	no		NM_001002034_2	0	0	0	0	0	0	0	0	0	0	0	0	0	0	0	0
NM_001002034_3	PHETA2	chr22_KI270928v1_alt:0-1783	E113K_0	WT_0	NOTEST	0	0	0	0	1	1	no	E113K_1	WT_1	NOTEST	0	0	0	0	1	1	no		NM_001002034_3	0	0	0	0	0	0	0	0	0	0	0	0	0	0	0	0
NM_001002034_4	PHETA2	chr22:42074247-42079438	E113K_0	WT_0	NOTEST	0.101976	0.0159921	-2.67279	0	1	1	no	E113K_1	WT_1	NOTEST	0.0446857	0.0567451	0.344683	0	1	1	no		NM_001002034_4	0	0	0.211181	0.196722	0.0639684	0	0	0	0	0	0.0393352	0.139408	0.119965	0.107015	0	0
NM_001002035	DEFB108B	chr11:71833199-71837708	E113K_0	WT_0	NOTEST	0	0	0	0	1	1	no	E113K_1	WT_1	NOTEST	0	0	0	0	1	1	no		NM_001002035	0	0	0	0	0	0	0	0	0	0	0	0	0	0	0	0
NM_001002036	ASTL	chr2:96123849-96138436	E113K_0	WT_0	NOTEST	0	0	0	0	1	1	no	E113K_1	WT_1	NOTEST	0	0	0	0	1	1	no		NM_001002036	0	0	0	0	0	0	0	0	0	0	0	0	0	0	0	0
NM_001002231	KLK2	chr19:50873432-50880567	E113K_0	WT_0	NOTEST	0	0	0	0	1	1	no	E113K_1	WT_1	NOTEST	0	0	0	0	1	1	no		NM_001002231	0	0	0	0	0	0	0	0	0	0	0	0	0	0	0	0
NM_001002235	SERPINA1	chr14_KI270847v1_alt:1493318-1507207	E113K_0	WT_0	NOTEST	0	0	0	0	1	1	no	E113K_1	WT_1	NOTEST	0	0	0	0	1	1	no		NM_001002235	0	0	0	0	0	0	0	0	0	0	0	0	0	0	0	0
NM_001002235_2	SERPINA1	chr14:94376746-94390635	E113K_0	WT_0	OK	5.79989	14.4807	1.32003	1.88553	0.00065	0.0681003	no	E113K_1	WT_1	OK	3.83044	11.4492	1.57966	1.46966	0.0101	0.43053	no		NM_001002235_2	7.00718	4.63137	5.26366	6.29735	5.58485	5.99511	22.6631	23.6795	2.09126	2.66916	5.62012	4.94124	5.31839	3.71976	17.8107	18.9479
NM_001002236	SERPINA1	chr14:94376746-94390635	E113K_0	WT_0	OK	1.71192	1.86262	0.12172	0.047581	0.89715	0.999067	no	E113K_1	WT_1	OK	0.980744	1.93794	0.982573	0.550557	0.44525	0.999067	no		NM_001002236	2.9728	2.4832	0.505737	0.885942	3.26988	0.620631	1.70907	1.8509	1.42797	1.79598	0.699031	0	0.269475	0	1.21381	6.26846
NM_001002236_2	SERPINA1	chr14_KI270847v1_alt:1493318-1507207	E113K_0	WT_0	NOTEST	0	0	0	0	1	1	no	E113K_1	WT_1	NOTEST	0	0	0	0	1	1	no		NM_001002236_2	0	0	0	0	0	0	0	0	0	0	0	0	0	0	0	0
NM_001002243	AFTPH	chr2:64524304-64593004	E113K_0	WT_0	OK	10.977	10.6716	-0.0407	-0.0654599	0.8934	0.999067	no	E113K_1	WT_1	OK	9.42184	9.19533	-0.035108	-0.0528457	0.9174	0.999067	no		NM_001002243	11.2747	13.4584	9.00613	10.1686	14.3899	12.5092	6.0408	9.7466	7.5393	8.88865	12.2338	9.0256	10.6647	13.2318	7.81899	5.06585
NM_001002244	ANAPC11	chr17:81887834-81900533	E113K_0	WT_0	NOTEST	0.623598	0.570551	-0.128259	0	1	1	no	E113K_1	WT_1	NOTEST	0.64559	0.583628	-0.145569	0	1	1	no		NM_001002244	0.667318	1.10301	0.37007	0.35399	0.49513	0	1.34853	0.438547	0.672386	0.748645	0.193815	0.967515	0.487278	0.537018	0.841639	0.468579
NM_001002245	ANAPC11	chr17:81887834-81900533	E113K_0	WT_0	OK	8.67811	9.5973	0.145248	0.0813012	0.8712	0.999067	no	E113K_1	WT_1	OK	10.7285	9.91067	-0.114393	-0.0693036	0.8872	0.999067	no		NM_001002245	10.8419	9.19319	8.3659	6.3114	6.82535	6.2917	15.4091	9.86301	11.4552	12.5867	10.9252	7.94691	5.0525	8.65444	14.841	11.0947
NM_001002246	ANAPC11	chr17:81887834-81900533	E113K_0	WT_0	OK	17.5961	14.7568	-0.253871	-0.213578	0.67245	0.999067	no	E113K_1	WT_1	OK	16.8335	14.5735	-0.207988	-0.165993	0.73465	0.999067	no		NM_001002246	17.4192	17.3788	20.9234	14.663	12.2072	7.54867	19.9226	19.3488	18.8031	20.4634	10.9885	17.0792	9.59465	14.0072	17.2881	17.4042
NM_001002247	ANAPC11	chr17:81887834-81900533	E113K_0	WT_0	OK	10.2404	8.27165	-0.308024	-0.178958	0.7337	0.999067	no	E113K_1	WT_1	OK	10.2531	8.72931	-0.232122	-0.138298	0.7991	0.999067	no		NM_001002247	11.5468	10.0467	10.4145	8.95361	4.42741	6.93063	9.9738	11.7548	10.5748	11.7559	10.2894	8.39232	4.49484	5.59882	12.2906	12.533
NM_001002248	ANAPC11	chr17:81887834-81900533	E113K_0	WT_0	OK	14.8562	14.1006	-0.0753137	-0.0610693	0.90535	0.999067	no	E113K_1	WT_1	OK	15.3149	13.426	-0.189898	-0.146428	0.7718	0.999067	no		NM_001002248	17.4181	11.8553	14.877	15.2744	10.7296	13.8647	19.8129	11.9951	14.2168	15.3225	17.1972	14.523	13.606	9.32012	13.4229	17.3551
NM_001002249	ANAPC11	chr17:81887834-81900533	E113K_0	WT_0	OK	1.77823	1.34889	-0.398663	-0.118539	0.85145	0.999067	no	E113K_1	WT_1	OK	2.33535	1.12952	-1.04793	-0.296687	0.65135	0.999067	no		NM_001002249	1.73962	1.6746	2.32238	1.37632	2.17991	0.947334	0.50224	1.7661	3.12644	2.34212	2.49678	1.37608	0	0.908344	1.73637	1.87336
NM_001002251	ARL6IP4	chr12:122980059-122982913	E113K_0	WT_0	OK	24.4378	24.382	-0.00329855	-0.00561168	0.98985	0.999067	no	E113K_1	WT_1	OK	22.3002	21.6319	-0.0438983	-0.0657481	0.89975	0.999067	no		NM_001002251	25.0408	21.6431	24.4897	26.5777	23.7764	22.7766	24.9815	25.9936	19.3522	23.7078	25.0105	21.1302	25.6073	20.6135	20.2288	20.0778
NM_001002252	ARL6IP4	chr12:122980059-122982913	E113K_0	WT_0	OK	2.35082	3.14821	0.421369	0.222918	0.6765	0.999067	no	E113K_1	WT_1	OK	4.00464	2.87089	-0.480172	-0.273226	0.5889	0.999067	no		NM_001002252	3.3227	2.35549	2.13651	1.58857	3.40737	3.32936	2.72002	3.13609	4.45452	5.44816	3.18002	2.93585	2.86089	2.39156	3.02144	3.20967
NM_001002254	AWAT2	chrX:70040541-70049938	E113K_0	WT_0	NOTEST	0.0207835	0	#NAME?	0	1	1	no	E113K_1	WT_1	NOTEST	0	0	0	0	1	1	no		NM_001002254	0	0.0831342	0	0	0	0	0	0	0	0	0	0	0	0	0	0
NM_001002255	SUMO4	chr6:149217923-149411613	E113K_0	WT_0	NOTEST	0.0982694	0.0826498	-0.249731	0	1	1	no	E113K_1	WT_1	NOTEST	0.209052	0	#NAME?	0	1	1	no		NM_001002255	0.191418	0	0.201659	0	0	0.166151	0	0.164448	0.192945	0.169496	0.339062	0.134705	0	0	0	0
NM_001002257	LCLAT1	chr2:30447245-30644225	E113K_0	WT_0	OK	12.5884	14.0802	0.161576	0.419685	0.3981	0.999067	no	E113K_1	WT_1	OK	13.3071	14.7847	0.151911	0.402158	0.41755	0.999067	no		NM_001002257	11.6766	12.4274	12.8543	13.3953	14.9966	16.0542	11.9424	13.3278	14.1437	13.3538	12.6595	13.0714	14.1732	15.5655	14.6058	14.7946
NM_001002258	ATP5MC3	chr2:175176257-175181710	E113K_0	WT_0	OK	1.0093	1.45483	0.527506	0.21038	0.7833	0.999067	no	E113K_1	WT_1	OK	1.7382	0.951457	-0.869388	-0.342236	0.6372	0.999067	no		NM_001002258	2.11244	0.481572	1.06198	0.381188	0.757275	1.3469	1.63974	2.07542	1.54564	2.2665	1.80382	1.33686	0.419254	0.881176	2.10207	0.403322
NM_001002259	CAPRIN2	chr12:30709551-30754951	E113K_0	WT_0	NOTEST	0	0	0	0	1	1	no	E113K_1	WT_1	NOTEST	0	0	0	0	1	1	no		NM_001002259	0	0	0	0	0	0	0	0	0	0	0	0	0	0	0	0
NM_001002261	ZFYVE27	chr10:97737120-97760907	E113K_0	WT_0	NOTEST	0	0.473167	inf	0	1	1	no	E113K_1	WT_1	NOTEST	0.00359128	0.00109267	-1.71664	0	1	1	no		NM_001002261	0	0	0	0	0	1.89267	0	0	0.0143651	0	0	0	0.00437066	0	0	0
NM_001002262	ZFYVE27	chr10:97737120-97760907	E113K_0	WT_0	OK	2.87478	3.13987	0.127253	0.113689	0.8125	0.999067	no	E113K_1	WT_1	OK	3.14804	2.93373	-0.10172	-0.116794	0.81555	0.999067	no		NM_001002262	4.09939	3.75775	3.20884	0.433166	2.03759	2.29961	4.66171	3.56059	2.87416	3.50252	4.10035	2.11515	2.75474	2.03146	2.89242	4.0563
NM_001002264	EPSTI1	chr13:42886387-42992241	E113K_0	WT_0	NOTEST	0.0894614	0.233519	1.3842	0	1	1	no	E113K_1	WT_1	NOTEST	0.0978761	0.162956	0.735454	0	1	1	no		NM_001002264	0	0.236072	0	0.121773	0.239141	0.144471	0.224177	0.326288	0	0	0.272945	0.118559	0.269898	8.08237e-05	0	0.381846
NM_001002266	MARCHF8	chr10:45454584-45594906	E113K_0	WT_0	NOTEST	1.66083e-05	4.08341e-05	1.29787	0	1	1	no	E113K_1	WT_1	NOTEST	8.56027e-05	0.102956	10.2321	0	1	1	no		NM_001002266	0	5.33687e-05	0	1.30647e-05	3.34502e-05	0.000129886	0	0	0	8.34206e-05	0	0.00025899	0	0.032134	0	0.37969
NM_001002266_2	MARCHF8	chr10_GL383546v1_alt:295415-305160	E113K_0	WT_0	NOTEST	0	0	0	0	1	1	no	E113K_1	WT_1	NOTEST	0	0	0	0	1	1	no		NM_001002266_2	0	0	0	0	0	0	0	0	0	0	0	0	0	0	0	0
NM_001002269	EXOSC3	chr9:37779713-37785092	E113K_0	WT_0	OK	2.29016	2.95376	0.367104	0.231706	0.64645	0.999067	no	E113K_1	WT_1	OK	2.58891	4.053	0.646647	0.441508	0.37675	0.999067	no		NM_001002269	1.20538	1.81365	2.59854	3.54306	2.85556	3.55134	2.78315	2.62497	2.61087	2.20055	3.11116	2.43305	6.19735	4.15619	2.29122	3.56723
NM_001002273	FCGR2B	chr1:161663114-161678654	E113K_0	WT_0	NOTEST	0	0	0	0	1	1	no	E113K_1	WT_1	NOTEST	0.00614435	0	#NAME?	0	1	1	no		NM_001002273	0	0	0	0	0	0	0	0	0	0	0.0245774	0	0	0	0	0
NM_001002274	FCGR2B	chr1:161663114-161678654	E113K_0	WT_0	NOTEST	0	0	0	0	1	1	no	E113K_1	WT_1	NOTEST	0.00469646	0	#NAME?	0	1	1	no		NM_001002274	0	0	0	0	0	0	0	0	0	0	0.0187859	0	0	0	0	0
NM_001002275	FCGR2B	chr1:161663114-161678654	E113K_0	WT_0	NOTEST	0	0	0	0	1	1	no	E113K_1	WT_1	NOTEST	4.0229e-05	0	#NAME?	0	1	1	no		NM_001002275	0	0	0	0	0	0	0	0	0	0	0.000160916	0	0	0	0	0
NM_001002292	WLS	chr1:67701474-68232546	E113K_0	WT_0	OK	1.27698	1.2359	-0.047175	-0.0109623	0.9774	0.999067	no	E113K_1	WT_1	OK	1.81048	1.19015	-0.605226	-0.141992	0.72645	0.999067	no		NM_001002292	1.13147	1.22427	1.29162	1.46054	0.815239	0.954029	2.13736	1.03696	1.44293	2.76404	0.657913	2.37705	0.994345	1.54534	0.502989	1.71794
NM_001002294	FMO3	chr1:171090904-171117819	E113K_0	WT_0	NOTEST	0.00198886	0	#NAME?	0	1	1	no	E113K_1	WT_1	NOTEST	0	0	0	0	1	1	no		NM_001002294	0.00795543	0	0	0	0	0	0	0	0	0	0	0	0	0	0	0
NM_001002295	GATA3	chr10:8054687-8075198	E113K_0	WT_0	OK	2.73737	1.97206	-0.473086	-0.413321	0.43095	0.999067	no	E113K_1	WT_1	OK	2.40958	0.923964	-1.38288	-0.755334	0.07825	0.999067	no		NM_001002295	6.88019	2.42929	0.457677	1.18232	0.350028	0.361699	3.5783	3.59821	3.59025	2.72086	1.32854	1.99868	0.153277	0.253676	0.00670331	3.2822
NM_001002296	GOLGA7	chr8:41490395-41510980	E113K_0	WT_0	NOTEST	0.886152	1.0323	0.220243	0	1	1	no	E113K_1	WT_1	NOTEST	1.21905	0.561595	-1.11815	0	1	1	no		NM_001002296	1.04383	1.32912	0.616457	0.5552	0.547826	0.498337	1.14949	1.93357	2.51902	1.98975	0	0.36741	0	0.378068	1.86831	0
NM_001002755	NFU1	chr2:69395750-69439567	E113K_0	WT_0	OK	65.9999	64.9434	-0.0232815	-0.0577028	0.90665	0.999067	no	E113K_1	WT_1	OK	70.2421	68.7887	-0.030163	-0.07608	0.87505	0.999067	no		NM_001002755	69.946	68.9565	58.8648	66.2322	53.1975	57.4491	78.4853	70.6415	69.8807	74.0537	69.4435	67.5904	54.7733	57.9073	79.6166	82.8577
NM_001002756	NFU1	chr2:69395750-69439567	E113K_0	WT_0	NOTEST	0.637556	0.627002	-0.0240823	0	1	1	no	E113K_1	WT_1	NOTEST	0.780822	0.674558	-0.21105	0	1	1	no		NM_001002756	0.565886	0.717707	0.000956768	1.26567	0.493237	0.540512	0.709277	0.764982	0	1.60977	0.864324	0.649199	0.811729	1.13398	0.75252	0
NM_001002758_2	PRY2	chrY:22490396-22514637	E113K_0	WT_0	NOTEST	0	0	0	0	1	1	no	E113K_1	WT_1	NOTEST	0	0	0	0	1	1	no		NM_001002758_2	0	0	0	0	0	0	0	0	0	0	0	0	0	0	0	0
NM_001002759	SFR1	chr10:104122057-104126385	E113K_0	WT_0	OK	13.6958	16.9994	0.311751	0.469314	0.3479	0.999067	no	E113K_1	WT_1	OK	15.3552	20.2717	0.400734	0.748528	0.13305	0.999067	no		NM_001002759	17.6399	14.2505	9.70007	13.1926	22.2801	20.3447	10.5486	14.8242	20.7244	18.6057	10.1943	11.8965	18.8059	19.2858	21.6572	21.3377
NM_001002760_3	BPY2B	chrY:22984262-23005463	E113K_0	WT_0	NOTEST	0	0	0	0	1	1	no	E113K_1	WT_1	NOTEST	0	0	0	0	1	1	no		NM_001002760_3	0	0	0	0	0	0	0	0	0	0	0	0	0	0	0	0
NM_001002761	BPY2C	chrY:24618003-24639205	E113K_0	WT_0	NOTEST	0	0	0	0	1	1	no	E113K_1	WT_1	NOTEST	0	0	0	0	1	1	no		NM_001002761	0	0	0	0	0	0	0	0	0	0	0	0	0	0	0	0
NM_001002762	DNAJB12	chr10:72332834-72354919	E113K_0	WT_0	OK	3.38765	3.01613	-0.167587	-0.178094	0.71335	0.999067	no	E113K_1	WT_1	OK	3.29925	2.67964	-0.300097	-0.335844	0.504	0.999067	no		NM_001002762	3.04443	2.51639	4.19266	3.79713	2.63224	2.68584	3.98489	2.76155	2.78578	3.1506	4.0043	3.25632	3.11638	2.77734	2.20128	2.62358
NM_001002796	MCTP1	chr5:94705536-95284575	E113K_0	WT_0	OK	15.0732	14.4374	-0.0621741	-0.146529	0.77015	0.999067	no	E113K_1	WT_1	OK	15.4484	14.9942	-0.0430493	-0.102732	0.82965	0.999067	no		NM_001002796	10.5467	11.498	18.1148	20.1331	16.0939	14.8581	14.6297	12.1677	12.4216	10.7247	19.346	19.3013	15.0788	15.5463	14.6017	14.7501
NM_001002800	SMC4	chr3:160225635-160485747	E113K_0	WT_0	OK	73.6836	73.9864	0.0059172	0.012903	0.9793	0.999067	no	E113K_1	WT_1	OK	86.4292	74.6017	-0.21231	-0.522315	0.29485	0.999067	no		NM_001002800	69.1354	97.9465	72.0893	55.5631	84.6756	84.9357	64.843	61.4913	95.6909	85.3413	78.0441	86.6403	69.3428	83.6487	71.3223	74.093
NM_001002810	PDE4DIP	chr1:148808180-149033019	E113K_0	WT_0	NOTEST	0	0	0	0	1	1	no	E113K_1	WT_1	NOTEST	0	0	0	0	1	1	no		NM_001002810	0	0	0	0	0	0	0	0	0	0	0	0	0	0	0	0
NM_001002811	PDE4DIP	chr1:148808180-149033019	E113K_0	WT_0	OK	7.38266	6.2038	-0.250988	-0.567197	0.25585	0.999067	no	E113K_1	WT_1	OK	7.41024	6.48844	-0.191648	-0.452409	0.364	0.999067	no		NM_001002811	10.0167	9.88647	4.72676	4.90075	5.76945	5.61979	7.14384	6.28213	9.1502	9.4254	5.36771	5.69766	5.79782	6.06449	7.2553	6.83617
NM_001002812	PDE4DIP	chr1:148808180-149033019	E113K_0	WT_0	NOTEST	0.0618514	0	#NAME?	0	1	1	no	E113K_1	WT_1	NOTEST	0.0659231	0	#NAME?	0	1	1	no		NM_001002812	0	0.000207914	0.0298082	0.21739	0	0	0	0	0	0.263692	0	0	0	0	0	0
NM_001002814	RAB11FIP1	chr8:37858617-37899497	E113K_0	WT_0	NOTEST	0.947228	1.16306	0.296146	0	1	1	no	E113K_1	WT_1	NOTEST	0.916869	0.720439	-0.347839	0	1	1	no		NM_001002814	0.763736	0.735579	0.942155	1.34744	1.77726	1.18054	0.661321	1.03313	0.590062	0.51622	1.33484	1.22635	0.743828	0.857448	0.660325	0.620154
NM_001002836	ZNF787	chr19:56087365-56121295	E113K_0	WT_0	OK	10.9694	9.14707	-0.262098	-0.533427	0.2755	0.999067	no	E113K_1	WT_1	OK	12.2807	9.3032	-0.400597	-0.831944	0.0933	0.999067	no		NM_001002836	10.0987	8.32453	12.6759	12.7784	10.0865	7.81678	10.1379	8.54705	11.1653	12.5442	11.8286	13.5849	10.0474	9.23661	9.19008	8.73867
NM_001002837	INPP5J	chr22:31122922-31134697	E113K_0	WT_0	NOTEST	0.127058	0.162905	0.35854	0	1	1	no	E113K_1	WT_1	NOTEST	0.0794193	0	#NAME?	0	1	1	no		NM_001002837	0.150147	0.14614	0.211945	0	0.387257	0.0632727	0.20109	0	0	0.317598	1.30439e-05	6.56222e-05	0	0	0	0
NM_001002838	WNK3	chrX:54192822-54358046	E113K_0	WT_0	NOTEST	0.917886	0.782087	-0.230986	0	1	1	no	E113K_1	WT_1	NOTEST	0.890659	0.803686	-0.148242	0	1	1	no		NM_001002838	1.29071	1.33026	0.562095	0.488479	0.642074	0.651604	0.873875	0.960794	1.3594	1.17822	0.51824	0.50678	0.872578	0.409355	0.883154	1.04966
NM_001002841	MYL4	chr17:47209061-47223679	E113K_0	WT_0	NOTEST	0.000121757	0	#NAME?	0	1	1	no	E113K_1	WT_1	NOTEST	4.82569e-05	0.000196387	2.02489	0	1	1	no		NM_001002841	0.000284415	0	0.000202612	0	0	0	0	0	0	0	0.000193028	0	0	0.000258529	0.000186736	0.000340282
NM_001002843	ZNF280D	chr15:56630175-56734086	E113K_0	WT_0	NOTEST	0.249529	0.157509	-0.663773	0	1	1	no	E113K_1	WT_1	NOTEST	0.393238	0.16353	-1.26584	0	1	1	no		NM_001002843	0.431306	0	0.56666	0.000151165	0	0.00071547	0	0.629321	0.808771	0.32468	0.000245612	0.439257	0.000105039	0.000189839	0	0.653827
NM_001002844	ZNF280D	chr15:56630175-56734086	E113K_0	WT_0	NOTEST	0.647164	1.0057	0.635989	0	1	1	no	E113K_1	WT_1	OK	0.932191	1.24016	0.411831	0.258571	0.6392	0.999067	no		NM_001002844	1.28541	0.0015494	1.16095	0.140743	0.00036095	0.820968	2.23162	0.969828	1.76711	1.31517	0.645187	0.00129777	0.56702	0.413551	2.69075	1.28932
NM_001002847	DERPC	chr16:69105652-69132588	E113K_0	WT_0	OK	5.78656	9.60967	0.731781	0.497306	0.31805	0.999067	no	E113K_1	WT_1	OK	3.39117	2.45751	-0.464585	-0.220759	0.6884	0.999067	no		NM_001002847	0.178509	7.05399	8.73908	7.17466	3.8119	16.41	11.7412	6.47552	1.59182	6.59026	5.3781	0.00449659	1.45173	0.933303	1.72657	5.71844
NM_001002857	ANXA2	chr15:60347150-60397986	E113K_0	WT_0	OK	230.116	263.749	0.196802	0.272661	0.57635	0.999067	no	E113K_1	WT_1	OK	247.406	286.56	0.211955	0.29968	0.54545	0.999067	no		NM_001002857	228.518	284.693	206.589	200.666	249.969	263.828	275.015	266.184	288.823	282.737	207.679	210.386	261.801	273.696	309.196	301.547
NM_001002858	ANXA2	chr15:60347150-60397986	E113K_0	WT_0	OK	1.52086	0.921831	-0.722316	-0.0797864	0.6934	0.999067	no	E113K_1	WT_1	OK	1.673	0.19157	-3.12649	-0.177328	0.2766	0.999067	no		NM_001002858	1.03347	1.10722	0	3.94275	0.927466	0	1.90124	0.858623	1.92944	0.869968	1.80989	2.08271	0	0.766282	0	0
NM_001002860	BTBD7	chr14_KI270847v1_alt:352111-447598	E113K_0	WT_0	NOTEST	0	0	0	0	1	1	no	E113K_1	WT_1	NOTEST	0	0	0	0	1	1	no		NM_001002860	0	0	0	0	0	0	0	0	0	0	0	0	0	0	0	0
NM_001002860_2	BTBD7	chr14:93237549-93333036	E113K_0	WT_0	NOTEST	0.693263	0.719838	0.0542692	0	1	1	no	E113K_1	WT_1	NOTEST	0.916402	0.844041	-0.118668	0	1	1	no		NM_001002860_2	0.561544	0.717858	0.864549	0.629102	0.921752	0.879619	0.298532	0.779449	0.889638	0.798302	1.01947	0.958194	0.864042	0.839095	0.81279	0.860238
NM_001002862	DERL3	chr22:23786965-24005453	E113K_0	WT_0	NOTEST	0.0122529	0	#NAME?	0	1	1	no	E113K_1	WT_1	NOTEST	0.0781954	0	#NAME?	0	1	1	no		NM_001002862	0.0490115	0	0	0	0	0	0	0	0.0677039	0.216442	0.0286353	0	0	0	0	0
NM_001002862_2	DERL3	chr22_KI270879v1_alt:23327-75368	E113K_0	WT_0	NOTEST	0	0	0	0	1	1	no	E113K_1	WT_1	NOTEST	0	0	0	0	1	1	no		NM_001002862_2	0	0	0	0	0	0	0	0	0	0	0	0	0	0	0	0
NM_001002876	CENPM	chr22:41938720-41947164	E113K_0	WT_0	OK	1.91384	1.76493	-0.116863	-0.0554663	0.9268	0.999067	no	E113K_1	WT_1	OK	2.91893	1.40915	-1.05061	-0.45293	0.4297	0.999067	no		NM_001002876	1.59301	1.79274	0.834329	3.43528	0.858476	1.17162	2.19743	2.83218	4.69437	0.00137483	3.33947	3.64051	1.48026	2.44909	0.00349028	1.70378
NM_001002877	THOC5	chr22:29505878-29553757	E113K_0	WT_0	NOTEST	0.265315	0.380628	0.520672	0	1	1	no	E113K_1	WT_1	NOTEST	0.453719	0.54745	0.270927	0	1	1	no		NM_001002877	0.238646	0.279862	0.437737	0.105016	0.558422	0.21854	0.377773	0.367776	0.524271	0.371028	0.33421	0.585368	0.843201	0.374458	0.336754	0.635386
NM_001002878	THOC5	chr22:29505878-29553757	E113K_0	WT_0	OK	5.55896	7.50245	0.432548	0.410471	0.3707	0.999067	no	E113K_1	WT_1	OK	8.38842	7.4445	-0.172223	-0.241298	0.6257	0.999067	no		NM_001002878	0.791236	3.60306	8.89744	8.94408	6.07557	8.60744	8.68581	6.64099	7.97635	5.78132	12.5069	7.28906	9.18286	6.07006	8.22217	6.30292
NM_001002879	THOC5	chr22:29505878-29553757	E113K_0	WT_0	OK	3.13051	2.3561	-0.409996	-0.202236	0.7176	0.999067	no	E113K_1	WT_1	OK	2.18455	1.92981	-0.178878	-0.0772102	0.8918	0.999067	no		NM_001002879	7.60529	3.19851	0.103547	1.61471	5.35352	3.88684	0.175369	0.0086775	0.00063379	2.81552	0.0484723	5.87356	0.0005736	5.75465	0.00649699	1.95751
NM_001002880	CBY1	chr22:38656652-38673851	E113K_0	WT_0	OK	8.48055	7.94893	-0.0933973	-0.104649	0.83495	0.999067	no	E113K_1	WT_1	OK	8.10832	8.15645	0.00853795	0.00911547	0.98455	0.999067	no		NM_001002880	13.3333	8.79655	5.75665	6.03571	8.98716	6.2572	7.1027	9.44865	5.79595	10.0515	9.35688	7.22892	6.26477	6.43108	5.37315	14.5568
NM_001002901	FCRLB	chr1:161721543-161728143	E113K_0	WT_0	NOTEST	0	1.20389e-05	inf	0	1	1	no	E113K_1	WT_1	NOTEST	0	8.78784e-06	inf	0	1	1	no		NM_001002901	0	0	0	0	4.81555e-05	0	0	0	0	0	0	0	0	3.51513e-05	0	0
NM_001002905	OR8G1	chr11:124249675-124250611	E113K_0	WT_0	NOTEST	0	0	0	0	1	1	no	E113K_1	WT_1	NOTEST	0	0	0	0	1	1	no		NM_001002905	0	0	0	0	0	0	0	0	0	0	0	0	0	0	0	0
NM_001002907	OR8K1	chr11:56346038-56346998	E113K_0	WT_0	NOTEST	0	0	0	0	1	1	no	E113K_1	WT_1	NOTEST	0	0	0	0	1	1	no		NM_001002907	0	0	0	0	0	0	0	0	0	0	0	0	0	0	0	0
NM_001002907_2	OR8K1	chr11_JH159136v1_alt:156787-157747	E113K_0	WT_0	NOTEST	0	0	0	0	1	1	no	E113K_1	WT_1	NOTEST	0	0	0	0	1	1	no		NM_001002907_2	0	0	0	0	0	0	0	0	0	0	0	0	0	0	0	0
NM_001002909	GPATCH8	chr17:44395276-44503406	E113K_0	WT_0	OK	21.6859	21.4915	-0.0129879	-0.0371056	0.94125	0.999067	no	E113K_1	WT_1	OK	20.5515	20.489	-0.00439076	-0.0124601	0.97935	0.999067	no		NM_001002909	21.5717	23.0489	20.3669	21.756	25.5185	23.9755	16.8145	19.6577	21.949	19.0279	20.0861	21.1431	23.8622	19.1058	19.5686	19.4196
NM_001002911	GPR139	chr16:20031484-20073778	E113K_0	WT_0	NOTEST	0	0	0	0	1	1	no	E113K_1	WT_1	NOTEST	0	0	0	0	1	1	no		NM_001002911	0	0	0	0	0	0	0	0	0	0	0	0	0	0	0	0
NM_001002912	ERICH3	chr1:74568122-74673792	E113K_0	WT_0	NOTEST	0.0633579	0.00429442	-3.88299	0	1	1	no	E113K_1	WT_1	NOTEST	0.0413896	0.00393505	-3.39481	0	1	1	no		NM_001002912	0.0792745	0.153449	0.0207084	0	0	0.0171777	0	0	0.0199102	0.122545	0.023103	0	0	0.0157402	0	0
NM_001002913	PTRH1	chr9:127706987-127716002	E113K_0	WT_0	OK	1.83642	1.06862	-0.781155	-0.555112	0.2728	0.999067	no	E113K_1	WT_1	OK	1.83536	1.26578	-0.536039	-0.399151	0.4175	0.999067	no		NM_001002913	1.44951	1.85264	1.37116	2.67239	0.535816	1.34227	0.586413	1.80997	1.5088	1.43604	2.05968	2.33694	1.73211	1.35027	0.798162	1.18258
NM_001002914	KCTD11	chr17:7351888-7354943	E113K_0	WT_0	NOTEST	0.248222	0	#NAME?	0	1	1	no	E113K_1	WT_1	NOTEST	0.159457	0.112669	-0.501071	0	1	1	no		NM_001002914	0.50267	0	0	0.490217	0	0	0	0	0	3.99794e-05	0.293798	0.343988	0.450639	3.75832e-05	0	0
NM_001002915	IGFL2	chr19:46147781-46161304	E113K_0	WT_0	NOTEST	0	0	0	0	1	1	no	E113K_1	WT_1	NOTEST	0	0	0	0	1	1	no		NM_001002915	0	0	0	0	0	0	0	0	0	0	0	0	0	0	0	0
NM_001002916	H2BW1	chrX:104011146-104013687	E113K_0	WT_0	NOTEST	0	0	0	0	1	1	no	E113K_1	WT_1	NOTEST	0	0	0	0	1	1	no		NM_001002916	0	0	0	0	0	0	0	0	0	0	0	0	0	0	0	0
NM_001002917	OR8D1	chr11:124309839-124310766	E113K_0	WT_0	NOTEST	0	0	0	0	1	1	no	E113K_1	WT_1	NOTEST	0	0	0	0	1	1	no		NM_001002917	0	0	0	0	0	0	0	0	0	0	0	0	0	0	0	0
NM_001002918	OR8D2	chr11:124319261-124320197	E113K_0	WT_0	NOTEST	0	0	0	0	1	1	no	E113K_1	WT_1	NOTEST	0	0	0	0	1	1	no		NM_001002918	0	0	0	0	0	0	0	0	0	0	0	0	0	0	0	0
NM_001002919	ALKAL2	chr2:279557-288091	E113K_0	WT_0	NOTEST	0.0378061	0	#NAME?	0	1	1	no	E113K_1	WT_1	NOTEST	0	0	0	0	1	1	no		NM_001002919	0	0	0	0.151224	0	0	0	0	0	0	0	0	0	0	0	0
NM_001002920	POTEA	chr8:43292441-43363185	E113K_0	WT_0	NOTEST	0	0	0	0	1	1	no	E113K_1	WT_1	NOTEST	0	0	0	0	1	1	no		NM_001002920	0	0	0	0	0	0	0	0	0	0	0	0	0	0	0	0
NM_001002923	IGFL4	chr19:46039181-46077629	E113K_0	WT_0	NOTEST	0	0	0	0	1	1	no	E113K_1	WT_1	NOTEST	0	0.0363593	inf	0	1	1	no		NM_001002923	0	0	0	0	0	0	0	0	0	0	0	0	0.145437	0	0	0
NM_001002924	AP3S1	chr5:115841934-115914081	E113K_0	WT_0	OK	1.73027	3.44024	0.991516	0.329654	0.6811	0.999067	no	E113K_1	WT_1	OK	2.48867	2.29825	-0.114839	-0.0442401	0.95145	0.999067	no		NM_001002924	0	2.39334	3.36578	1.16195	3.93901	8.84546	0	0.976513	1.22336	2.18907	1.45826	5.08399	0	1.92029	2.90544	4.36726
NM_001002925	OR5AP2	chr11:56641488-56642439	E113K_0	WT_0	NOTEST	0	0	0	0	1	1	no	E113K_1	WT_1	NOTEST	0	0	0	0	1	1	no		NM_001002925	0	0	0	0	0	0	0	0	0	0	0	0	0	0	0	0
NM_001002926	TWISTNB	chr7:19695460-19709037	E113K_0	WT_0	OK	25.6664	26.3697	0.0389966	0.114632	0.81595	0.999067	no	E113K_1	WT_1	OK	28.5563	30.4618	0.0931901	0.27767	0.57655	0.999067	no		NM_001002926	23.9103	24.3128	26.7529	27.6897	26.9634	27.9225	25.6731	24.9197	26.1721	26.946	29.7997	31.3075	29.2877	32.5902	29.5627	30.4065
NM_001003	RPLP1	chr15:69452817-69456205	E113K_0	WT_0	OK	253.402	251.761	-0.00937339	-0.0298169	0.94975	0.999067	no	E113K_1	WT_1	OK	242.075	251.984	0.0578812	0.18334	0.7091	0.999067	no		NM_001003	237.554	223.261	284.318	268.475	262.482	285.228	227.246	232.089	251.463	243.87	231.742	241.224	272.992	309.216	215.84	209.889
NM_001003395	TPD52L1	chr6:125153772-125264406	E113K_0	WT_0	NOTEST	7.06111e-05	0.302307	12.0638	0	1	1	no	E113K_1	WT_1	NOTEST	7.26508e-05	0.0489401	9.39582	0	1	1	no		NM_001003395	0.000282444	0	0	0	1.20923	0	0	0	0.000290603	0	0	0	0.195342	0	9.63271e-05	0.000322279
NM_001003396	TPD52L1	chr6:125153772-125264406	E113K_0	WT_0	NOTEST	0.0561717	0.218492	1.95967	0	1	1	no	E113K_1	WT_1	NOTEST	0.310212	0.635924	1.0356	0	1	1	no		NM_001003396	0.224687	0	0	0	0.54517	0.32877	0	2.85533e-05	0.799803	0.240931	0.200112	0	0.912632	1.4046	0.226461	0
NM_001003397	TPD52L1	chr6:125153772-125264406	E113K_0	WT_0	NOTEST	0.219617	0.331338	0.593319	0	1	1	no	E113K_1	WT_1	NOTEST	0.188987	0.684149	1.85602	0	1	1	no		NM_001003397	0	0.192736	0.15727	0.52846	0.0118122	1.30938	0.0041592	0	0	0.748458	0.0039412	0.0035493	1.08571	1.65089	0	0
NM_001003398	BICD1	chr12:32106806-32383633	E113K_0	WT_0	NOTEST	0.628546	0.420552	-0.579733	0	1	1	no	E113K_1	WT_1	NOTEST	0.53574	0.391204	-0.453614	0	1	1	no		NM_001003398	0	0.294832	1.53525	0.684106	0.541418	0.978905	0.000119259	0.161766	0.22886	0.159756	0.926167	0.828178	0.42276	0.282198	0.000122093	0.859736
NM_001003406	CACNA1I	chr22:39570752-39689735	E113K_0	WT_0	NOTEST	0.00684153	0.00866962	0.341649	0	1	1	no	E113K_1	WT_1	NOTEST	0.0151243	0.014275	-0.0833799	0	1	1	no		NM_001003406	0.0273661	0	0	0	0.0123678	0.011223	0	0.0110877	0	0.0366643	0.023833	0	0.0115165	0.0101396	0.0354439	0
NM_001003407	ABLIM1	chr10:114431109-114779903	E113K_0	WT_0	NOTEST	0	0.105161	inf	0	1	1	no	E113K_1	WT_1	NOTEST	0	0	0	0	1	1	no		NM_001003407	0	0	0	0	0	0.420643	0	0	0	0	0	0	0	0	0	0
NM_001003443	OR56A3	chr11:5947346-5948294	E113K_0	WT_0	NOTEST	0	0	0	0	1	1	no	E113K_1	WT_1	NOTEST	0	0	0	0	1	1	no		NM_001003443	0	0	0	0	0	0	0	0	0	0	0	0	0	0	0	0
NM_001003652	SMAD2	chr18:47808956-47931146	E113K_0	WT_0	NOTEST	0	0	0	0	1	1	no	E113K_1	WT_1	NOTEST	0.0113349	0.00839633	-0.432935	0	1	1	no		NM_001003652	0	0	0	0	0	0	0	0	0	0	0.0453394	0	3.73436e-05	0	0.033548	0
NM_001003665	STUM	chr1:226548763-226609229	E113K_0	WT_0	NOTEST	0	0	0	0	1	1	no	E113K_1	WT_1	NOTEST	0	0	0	0	1	1	no		NM_001003665	0	0	0	0	0	0	0	0	0	0	0	0	0	0	0	0
NM_001003674	LDLRAD4	chr18:13218759-13652754	E113K_0	WT_0	NOTEST	0.0311745	0	#NAME?	0	1	1	no	E113K_1	WT_1	NOTEST	0	0	0	0	1	1	no		NM_001003674	0	0	0	0.124698	0	0	0	0	0	0	0	0	0	0	0	0
NM_001003675	LDLRAD4	chr18:13218759-13652754	E113K_0	WT_0	NOTEST	0	0	0	0	1	1	no	E113K_1	WT_1	NOTEST	0	0	0	0	1	1	no		NM_001003675	0	0	0	0	0	0	0	0	0	0	0	0	0	0	0	0
NM_001003676	C11orf49	chr11:46936688-47177125	E113K_0	WT_0	OK	2.0149	1.62604	-0.309347	-0.165594	0.7511	0.999067	no	E113K_1	WT_1	OK	2.22422	1.62277	-0.454842	-0.252518	0.60935	0.999067	no		NM_001003676	2.06	1.72786	1.93461	2.33712	1.31485	1.14232	1.88571	2.16127	2.46086	1.80034	2.58916	2.04654	1.52099	1.99651	1.49516	1.47844
NM_001003677	C11orf49	chr11:46936688-47177125	E113K_0	WT_0	OK	4.22645	2.776	-0.606436	-0.34023	0.49715	0.999067	no	E113K_1	WT_1	OK	1.93501	1.13813	-0.765678	-0.276918	0.65535	0.999067	no		NM_001003677	3.33293	3.58469	6.59195	3.39623	3.02187	5.27583	0	2.80632	0	4.03271	0.733587	2.97375	2.47421	0.473677	0	1.60463
NM_001003678	C11orf49	chr11:46936688-47177125	E113K_0	WT_0	NOTEST	1.12763	0.813802	-0.470539	0	1	1	no	E113K_1	WT_1	OK	2.24488	0.000288915	-12.9237	-0.0180765	0.2337	0.999067	no		NM_001003678	0	1.96642	1.17833	1.36575	0.633247	0	0.0168187	2.60514	1.51014	2.34661	4.61353	0.509246	0.00115566	0	0	0
NM_001003679	LEPR	chr1:65420651-65637493	E113K_0	WT_0	OK	6.04205	2.59769	-1.21781	-0.858871	0.11825	0.999067	no	E113K_1	WT_1	OK	5.86472	2.98044	-0.976537	-0.876765	0.09505	0.999067	no		NM_001003679	4.04091	3.44131	7.10364	9.58233	4.00361	0.00470824	3.34147	3.04098	3.1585	2.93574	7.73863	9.62601	2.83782	2.82806	2.83566	3.42022
NM_001003680	LEPR	chr1:65420651-65637493	E113K_0	WT_0	NOTEST	0.343361	0.0274956	-3.64246	0	1	1	no	E113K_1	WT_1	NOTEST	0.359629	0.141905	-1.34159	0	1	1	no		NM_001003680	0	0.56341	0.262374	0.547662	0	0.109982	0	0	0.19515	0.123728	0.52296	0.59668	0.105379	0.0820246	0.246497	0.133717
NM_001003681	HMGXB4	chr22:35257492-35295807	E113K_0	WT_0	OK	4.13131	3.04709	-0.439169	-0.332138	0.48555	0.999067	no	E113K_1	WT_1	OK	3.95098	2.03659	-0.956055	-0.682802	0.191	0.999067	no		NM_001003681	6.12863	5.8686	4.10465	0.423376	4.70462	2.08659	3.0466	2.35055	2.11757	5.68504	4.43462	3.56669	3.84907	2.20482	2.09074	0.00173056
NM_001003682	TMEM200B	chr1:28887090-29123903	E113K_0	WT_0	OK	16.0215	10.3738	-0.627067	-0.997079	0.0524	0.999067	no	E113K_1	WT_1	OK	19.4417	11.6831	-0.734729	-1.32207	0.01005	0.429349	no		NM_001003682	16.8526	16.638	16.1935	14.4018	7.33515	9.68678	11.0522	13.421	21.9584	20.8649	16.4611	18.4822	10.0221	10.1935	12.8193	13.6975
NM_001003683	PDE1A	chr2:182136452-182522845	E113K_0	WT_0	NOTEST	2.53755e-05	2.53132e-05	-0.00354761	0	1	1	no	E113K_1	WT_1	NOTEST	0.0254599	2.0205e-05	-10.2993	0	1	1	no		NM_001003683	0.000101502	0	0	0	0	0.000101253	0	0	0	0	0	0.10184	0	0	0	8.08199e-05
NM_001003684	UQCR10	chr22:29767368-29770413	E113K_0	WT_0	OK	14.1714	11.9577	-0.245041	-0.253915	0.61275	0.999067	no	E113K_1	WT_1	OK	12.5107	15.3386	0.294007	0.328761	0.5094	0.999067	no		NM_001003684	13.0263	13.0741	16.2016	14.3836	13.6611	13.642	9.57088	10.9569	12.6201	13.0997	12.6572	11.6656	15.8096	13.4095	15.1945	16.9408
NM_001003688	SMAD1	chr4:145481305-145559173	E113K_0	WT_0	OK	1.68068	2.34333	0.479517	0.237443	0.6066	0.999067	no	E113K_1	WT_1	OK	3.52777	2.94157	-0.262167	-0.190998	0.70015	0.999067	no		NM_001003688	0.740378	0.262269	3.30156	2.4185	3.17396	4.18573	0.00544573	2.00817	1.73594	3.66804	2.96185	5.74525	3.36002	0.000988953	3.6073	4.79798
NM_001003690	MAD2L1BP	chr6:43629541-43640951	E113K_0	WT_0	NOTEST	0.0838223	0.275376	1.716	0	1	1	no	E113K_1	WT_1	NOTEST	0.129308	0.063081	-1.03553	0	1	1	no		NM_001003690	0	0	0.335289	0	0	0.805265	0.296241	0	0	0.308915	0	0.208315	0	0.252324	0	0
NM_001003692	ZMAT5	chr22:29720002-29767011	E113K_0	WT_0	OK	3.22929	5.87206	0.862651	0.750284	0.1391	0.999067	no	E113K_1	WT_1	OK	2.53542	1.50931	-0.748338	-0.451013	0.36275	0.999067	no		NM_001003692	3.43415	3.26936	1.59264	4.621	3.80991	7.54854	7.76585	4.36394	2.51082	2.96997	2.32659	2.3343	2.33454	1.34611	1.51124	0.845329
NM_001003693	LY6G6F	chr6:31706865-31717919	E113K_0	WT_0	NOTEST	0	0	0	0	1	1	no	E113K_1	WT_1	NOTEST	0	0	0	0	1	1	no		NM_001003693	0	0	0	0	0	0	0	0	0	0	0	0	0	0	0	0
NM_001003693_2	LY6G6F	chr6_GL000256v2_alt:3006157-3017215	E113K_0	WT_0	NOTEST	0	0	0	0	1	1	no	E113K_1	WT_1	NOTEST	0	0	0	0	1	1	no		NM_001003693_2	0	0	0	0	0	0	0	0	0	0	0	0	0	0	0	0
NM_001003693_3	LY6G6F	chr6_GL000252v2_alt:2954629-2965681	E113K_0	WT_0	NOTEST	0	0	0	0	1	1	no	E113K_1	WT_1	NOTEST	0	0	0	0	1	1	no		NM_001003693_3	0	0	0	0	0	0	0	0	0	0	0	0	0	0	0	0
NM_001003693_4	LY6G6F	chr6_GL000251v2_alt:3184155-3195207	E113K_0	WT_0	NOTEST	0	0	0	0	1	1	no	E113K_1	WT_1	NOTEST	0	0	0	0	1	1	no		NM_001003693_4	0	0	0	0	0	0	0	0	0	0	0	0	0	0	0	0
NM_001003693_5	LY6G6F	chr6_GL000253v2_alt:3011914-3022965	E113K_0	WT_0	NOTEST	0	0	0	0	1	1	no	E113K_1	WT_1	NOTEST	0	0	0	0	1	1	no		NM_001003693_5	0	0	0	0	0	0	0	0	0	0	0	0	0	0	0	0
NM_001003693_6	LY6G6F	chr6_GL000254v2_alt:3048738-3059794	E113K_0	WT_0	NOTEST	0	0	0	0	1	1	no	E113K_1	WT_1	NOTEST	0	0	0	0	1	1	no		NM_001003693_6	0	0	0	0	0	0	0	0	0	0	0	0	0	0	0	0
NM_001003693_7	LY6G6F	chr6_GL000255v2_alt:2962682-2973733	E113K_0	WT_0	NOTEST	0	0	0	0	1	1	no	E113K_1	WT_1	NOTEST	0	0	0	0	1	1	no		NM_001003693_7	0	0	0	0	0	0	0	0	0	0	0	0	0	0	0	0
NM_001003694	BRPF1	chr3:9731728-9748016	E113K_0	WT_0	OK	2.0392	2.29934	0.173218	0.173426	0.73925	0.999067	no	E113K_1	WT_1	OK	2.56606	2.09806	-0.2905	-0.335275	0.5171	0.999067	no		NM_001003694	1.37801	2.70844	1.69145	2.37889	2.4714	3.94196	1.13112	1.65287	2.20886	1.76807	3.23301	3.0543	2.74365	2.54578	2.12519	0.977611
NM_001003696	ATP5PF	chr21:25724479-25772460	E113K_0	WT_0	OK	9.31853	8.14434	-0.194305	-0.104876	0.8342	0.999067	no	E113K_1	WT_1	OK	8.17288	7.11894	-0.199181	-0.101353	0.85525	0.999067	no		NM_001003696	9.90792	6.66714	10.1131	10.586	9.97631	8.77985	4.54212	9.27909	11.17	7.59527	5.36133	8.5649	10.8445	7.55509	6.75356	3.32258
NM_001003697	ATP5PF	chr21:25724479-25772460	E113K_0	WT_0	OK	38.6709	51.2759	0.407034	0.448424	0.36135	0.999067	no	E113K_1	WT_1	OK	41.9716	54.2457	0.370097	0.395812	0.43095	0.999067	no		NM_001003697	34.4882	38.0103	41.5244	40.6606	52.2563	52.9864	45.7921	54.069	31.6164	38.5585	49.7602	47.9511	54.1096	52.4388	46.927	63.5074
NM_001003698	RREB1	chr6:7107742-7251980	E113K_0	WT_0	NOTEST	0.00450528	0.0708106	3.97428	0	1	1	no	E113K_1	WT_1	NOTEST	0.00102527	0.00461965	2.17178	0	1	1	no		NM_001003698	0.001801	0.00173845	0.0126757	0.00180601	4.92616e-05	0.277438	0.000629925	0.0051253	0.000384387	0.00179904	0.000118046	0.00179961	0.0018041	0.00179376	0.00180195	0.0130788
NM_001003699	RREB1	chr6:7107742-7251980	E113K_0	WT_0	OK	2.05628	2.55651	0.314139	0.411383	0.39965	0.999067	no	E113K_1	WT_1	OK	1.98127	1.91774	-0.0470211	-0.052403	0.9146	0.999067	no		NM_001003699	2.20616	2.81955	1.64919	1.55022	2.93215	1.94184	3.07163	2.28043	3.54289	1.53825	1.58985	1.2541	2.07018	1.24675	2.19132	2.1627
NM_001003700	RREB1	chr6:7107742-7251980	E113K_0	WT_0	NOTEST	0.548548	1.15076	1.0689	0	1	1	no	E113K_1	WT_1	NOTEST	0.987526	0.741845	-0.412702	0	1	1	no		NM_001003700	0.373978	0.226482	1.30689	0.286837	1.19317	1.73786	0.00513924	1.66688	0	0.378103	1.67744	1.89456	0.629494	1.10061	0.598142	0.639129
NM_001003701	ATP5PF	chr21:25724479-25772460	E113K_0	WT_0	NOTEST	0.412679	0.295769	-0.480552	0	1	1	no	E113K_1	WT_1	NOTEST	0.298322	0.472614	0.663792	0	1	1	no		NM_001003701	0	0	0.673166	0.977551	0.307275	0.277313	0.598487	0	0	0.581995	0.611293	0	0.57057	0.524205	0.519241	0.276439
NM_001003702	ARHGEF35	chr7:144186082-144380632	E113K_0	WT_0	OK	2.03123	2.15745	0.0869732	0.0942072	0.85275	0.999067	no	E113K_1	WT_1	OK	2.09657	2.24495	0.0986535	0.113522	0.821	0.999067	no		NM_001003702	1.57325	2.92774	1.84414	1.77979	2.5144	1.96472	2.14582	2.00485	2.84768	1.44641	1.87546	2.21674	2.24588	2.45366	2.36362	1.91666
NM_001003703	ATP5PF	chr21:25724479-25772460	E113K_0	WT_0	OK	21.2008	23.5194	0.149735	0.189613	0.7021	0.999067	no	E113K_1	WT_1	OK	22.8716	24.008	0.0699587	0.0937986	0.8428	0.999067	no		NM_001003703	18.3741	18.2995	22.5609	25.5687	23.6236	24.7317	24.6884	21.034	23.3067	19.7853	24.4724	23.922	24.7796	29.0838	22.3603	19.8083
NM_001003704	MTFP1	chr22:30425767-30429054	E113K_0	WT_0	OK	0.5626	1.61938	1.52526	0.464431	0.4707	0.999067	no	E113K_1	WT_1	OK	2.14554	1.69684	-0.338489	-0.143843	0.80065	0.999067	no		NM_001003704	0	1.44388	0.806523	0	1.62147	0.755821	0	4.10022	1.40556	0.857849	2.0471	4.27165	2.97932	0	2.58919	1.21886
NM_001003712	OSBPL8	chr12:76351797-76559771	E113K_0	WT_0	OK	29.0874	27.1493	-0.099481	-0.226765	0.6453	0.999067	no	E113K_1	WT_1	OK	24.232	31.4636	0.37677	0.808063	0.10585	0.999067	no		NM_001003712	31.3988	29.7835	24.3898	30.7777	23.8932	26.4488	26.448	31.8073	21.6479	31.4511	21.0865	22.7425	29.3417	28.6042	29.0707	38.8376
NM_001003713	ATP5MF	chr7:99408968-99466167	E113K_0	WT_0	OK	338.348	327.797	-0.0457057	-0.071633	0.887	0.999067	no	E113K_1	WT_1	OK	357.963	328.755	-0.1228	-0.199679	0.6965	0.999067	no		NM_001003713	321.819	283.631	393.281	354.66	314.077	300.768	367.5	328.841	319.294	339.936	378.825	393.798	302.289	351.296	326.469	334.965
NM_001003714	ATP5MF	chr7:99408968-99466167	E113K_0	WT_0	OK	12.8434	11.7532	-0.127973	-0.0276254	0.9362	0.999067	no	E113K_1	WT_1	OK	13.0185	13.8967	0.0941809	0.020943	0.9513	0.999067	no		NM_001003714	14.9219	13.4656	10.7486	12.2375	14.3696	6.02302	9.00705	17.6133	16.0848	11.0579	14.9323	9.9991	11.6095	10.356	17.2195	16.4019
NM_001003715	RECQL5	chr17:75626853-75708062	E113K_0	WT_0	NOTEST	0.0735188	0.163083	1.14942	0	1	1	no	E113K_1	WT_1	NOTEST	0.192732	0.0294736	-2.7091	0	1	1	no		NM_001003715	0.167518	0	0	0.126557	0.176134	0.301244	0.174952	0	0	0.124124	0.452556	0.194246	0.117894	0	0	0
NM_001003716	RECQL5	chr17:75626853-75708062	E113K_0	WT_0	NOTEST	0.0323142	0	#NAME?	0	1	1	no	E113K_1	WT_1	NOTEST	0	0.0127001	inf	0	1	1	no		NM_001003716	0.129257	0	0	0	0	0	0	0	0	0	0	0	0	0	0.0508002	0
NM_001003722	GLE1	chr9:128340526-128662136	E113K_0	WT_0	OK	23.4187	29.5863	0.337266	0.394715	0.43135	0.999067	no	E113K_1	WT_1	OK	22.8934	28.2933	0.305528	0.338227	0.5013	0.999067	no		NM_001003722	23.5214	21.1082	24.2718	24.7736	33.2962	34.2039	24.1622	26.683	20.5678	20.5858	25.9477	24.4724	31.403	33.2154	23.854	24.701
NM_001003745	OR10A3	chr11_KI270829v1_alt:170076-171021	E113K_0	WT_0	NOTEST	0	0	0	0	1	1	no	E113K_1	WT_1	NOTEST	0	0	0	0	1	1	no		NM_001003745	0	0	0	0	0	0	0	0	0	0	0	0	0	0	0	0
NM_001003745_2	OR10A3	chr11:7938575-7939520	E113K_0	WT_0	NOTEST	0	0	0	0	1	1	no	E113K_1	WT_1	NOTEST	0	0	0	0	1	1	no		NM_001003745_2	0	0	0	0	0	0	0	0	0	0	0	0	0	0	0	0
NM_001003745_3	OR10A3	chr11_KN538368v1_alt:169569-170514	E113K_0	WT_0	NOTEST	0	0	0	0	1	1	no	E113K_1	WT_1	NOTEST	0	0	0	0	1	1	no		NM_001003745_3	0	0	0	0	0	0	0	0	0	0	0	0	0	0	0	0
NM_001003750	OR8I2	chr11:56093307-56094240	E113K_0	WT_0	NOTEST	0	0	0	0	1	1	no	E113K_1	WT_1	NOTEST	0	0	0	0	1	1	no		NM_001003750	0	0	0	0	0	0	0	0	0	0	0	0	0	0	0	0
NM_001003760	KLHL31	chr6:53647915-53665756	E113K_0	WT_0	NOTEST	0.070073	0.0531174	-0.399674	0	1	1	no	E113K_1	WT_1	NOTEST	0.0939806	0.0592602	-0.665301	0	1	1	no		NM_001003760	0.0249775	0.0552637	0.0783122	0.121738	0.0474722	0.0649503	0.100047	0	0.050191	0.17652	0.0291281	0.120083	0.0668826	0.0396829	0.1067	0.0237755
NM_001003785	ATP5PD	chr17:75032570-75065886	E113K_0	WT_0	OK	2.29891	1.25202	-0.876695	-0.157908	0.6216	0.999067	no	E113K_1	WT_1	OK	2.05723	1.6234	-0.341684	-0.0624973	0.85475	0.999067	no		NM_001003785	0.91628	1.01101	3.89537	3.37296	0.851381	1.62428	1.7815	0.750903	1.75325	0.865939	2.72193	2.88779	0	0.778008	4.75263	0.962946
NM_001003786	STRADA	chr17:63702831-63741986	E113K_0	WT_0	NOTEST	8.16869e-05	0	#NAME?	0	1	1	no	E113K_1	WT_1	NOTEST	0.0807261	0.00011491	-9.45639	0	1	1	no		NM_001003786	0	0	0.000326748	0	0	0	0	0	0	0.260228	0	0.0626766	0	0.000459638	0	0
NM_001003787	STRADA	chr17:63702831-63741986	E113K_0	WT_0	NOTEST	0.985041	0.52288	-0.913703	0	1	1	no	E113K_1	WT_1	NOTEST	0.259176	0.617809	1.25323	0	1	1	no		NM_001003787	0.592638	0.836357	2.50835	0.00281517	0.769348	0.782588	0	0.539586	0.279671	0.404745	0.35229	0	0.854988	0	1.61625	0
NM_001003788	STRADA	chr17:63702831-63741986	E113K_0	WT_0	OK	1.42828	1.96585	0.460873	0.335316	0.5193	0.999067	no	E113K_1	WT_1	OK	0.86806	1.65244	0.928735	0.547305	0.3206	0.999067	no		NM_001003788	1.0689	1.74149	1.50775	1.39498	1.57824	1.47854	3.47354	1.33307	0.37136	0.70741	1.17437	1.2191	2.80863	1.95289	0.976989	0.871273
NM_001003789	RABL2B	chr22:50757085-50799637	E113K_0	WT_0	OK	0.0899297	1.30865	3.86314	0.887071	0.33025	0.999067	no	E113K_1	WT_1	OK	1.72607	0.0720932	-4.58148	-1.09388	0.136	0.999067	no		NM_001003789	0.113977	0.124535	0.121208	0	5.11594	0.117954	0.000701168	0	0.0232833	1.66658	1.4325	3.78189	0.086435	0	0.072766	0.129172
NM_001003790	ERLIN2	chr8:37734760-37758421	E113K_0	WT_0	NOTEST	0	0	0	0	1	1	no	E113K_1	WT_1	NOTEST	0	0	0	0	1	1	no		NM_001003790	0	0	0	0	0	0	0	0	0	0	0	0	0	0	0	0
NM_001003791	ERLIN2	chr8:37734760-37758421	E113K_0	WT_0	NOTEST	0	0.0803816	inf	0	1	1	no	E113K_1	WT_1	NOTEST	0.0348047	0	#NAME?	0	1	1	no		NM_001003791	0	0	0	0	0	0.234318	0.0872086	0	0.139219	0	0	0	0	0	0	0
NM_001003792	RBMS3	chr3:29281070-30010395	E113K_0	WT_0	OK	0.673171	1.44338	1.10041	0.71184	0.17635	0.999067	no	E113K_1	WT_1	NOTEST	0.586313	0.337641	-0.79618	0	1	1	no		NM_001003792	0.974477	0.645647	1.07256	0	2.17754	0.749064	0.628232	2.2187	0.447004	0.822356	0.400649	0.675242	0.882009	0	0	0.468556
NM_001003793	RBMS3	chr3:29281070-30010395	E113K_0	WT_0	OK	2.05572	1.01702	-1.0153	-0.524377	0.38635	0.999067	no	E113K_1	WT_1	NOTEST	0.698403	0.0135192	-5.69097	0	1	1	no		NM_001003793	1.64812	0.971903	0.00106132	5.6018	4.00032e-05	0.000821863	1.86818	2.19902	0.0014869	0.720214	2.06486	0.00705178	0.00165522	0.00777927	0.0433256	0.00131684
NM_001003794	MGLL	chr3:127689061-127823250	E113K_0	WT_0	OK	14.7468	11.0017	-0.422673	-0.804044	0.10555	0.999067	no	E113K_1	WT_1	OK	15.0522	12.2593	-0.296101	-0.608622	0.2235	0.999067	no		NM_001003794	12.2471	10.0852	16.626	20.0288	10.6207	9.8385	8.68508	14.8626	14.4759	10.5014	17.3884	17.8431	12.2086	12.1683	10.7763	13.8839
NM_001003795	GTF2IRD2B	chr7:75092555-75149817	E113K_0	WT_0	NOTEST	0.82702	0.888248	0.103041	0	1	1	no	E113K_1	WT_1	NOTEST	0.629425	0.54446	-0.209208	0	1	1	no		NM_001003795	1.27596	0.957874	0.645726	0.428522	0.697691	0.795819	0.966063	1.09342	0.618228	0.743489	0.612173	0.543809	0.549511	0.45024	0.418142	0.759946
NM_001003796	SNU13	chr22:41673932-41688867	E113K_0	WT_0	OK	56.5562	62.937	0.154223	0.371066	0.45725	0.999067	no	E113K_1	WT_1	OK	70.8216	69.3141	-0.0310415	-0.0782466	0.8732	0.999067	no		NM_001003796	49.9169	45.5082	69.7106	61.0892	74.669	66.4282	52.5937	58.0572	69.5286	59.2761	73.8132	80.6687	79.8366	75.0525	62.3562	60.011
NM_001003800	BICD2	chr9:92711362-92764833	E113K_0	WT_0	OK	3.10651	2.54477	-0.287761	-0.253034	0.63195	0.999067	no	E113K_1	WT_1	OK	3.60418	2.84248	-0.342521	-0.317207	0.53495	0.999067	no		NM_001003800	2.79785	2.28603	4.22961	3.11255	3.7545	4.31951	0.799246	1.3058	3.72204	2.96955	3.6764	4.04872	5.16799	4.00572	1.30861	0.887588
NM_001003801	SMARCD3	chr7:151232482-151277149	E113K_0	WT_0	OK	3.7086	3.23849	-0.195553	-0.141075	0.7841	0.999067	no	E113K_1	WT_1	OK	3.99923	3.14311	-0.347531	-0.236934	0.64385	0.999067	no		NM_001003801	2.39088	2.27131	5.00901	5.16318	3.16917	3.11016	3.00047	3.67414	2.14734	2.02261	6.20664	5.62033	2.28428	2.85564	3.12476	4.30775
NM_001003802	SMARCD3	chr7:151232482-151277149	E113K_0	WT_0	NOTEST	0	0	0	0	1	1	no	E113K_1	WT_1	NOTEST	0.201038	0.000786077	-7.99858	0	1	1	no		NM_001003802	0	0	0	0	0	0	0	0	0	0.283188	0.520965	0	0	0	0.00314431	0
NM_001003803	DMAC2L	chr14:50312323-50397298	E113K_0	WT_0	OK	1.57968	1.60775	0.0254099	0.00719244	0.95585	0.999067	no	E113K_1	WT_1	NOTEST	1.04245	0.0280075	-5.21803	0	1	1	no		NM_001003803	0.0107506	0.0129877	0	6.295	0	0.0025905	6.42796	0.000467052	0	4.16032	0.00125207	0.00824822	0.00149918	0	0.110531	0
NM_001003805	DMAC2L	chr14:50312323-50397298	E113K_0	WT_0	NOTEST	0.681226	0.703584	0.0465887	0	1	1	no	E113K_1	WT_1	NOTEST	0.579139	0.958422	0.726751	0	1	1	no		NM_001003805	0.426053	1.16691	0.844726	0.287217	0.830833	0.636685	0.495722	0.851093	0.257127	0.647587	1.05782	0.354026	1.34403	0.77238	1.47044	0.246837
NM_001003806	TARP	chr7:38259642-38273647	E113K_0	WT_0	NOTEST	0	0	0	0	1	1	no	E113K_1	WT_1	NOTEST	0	0	0	0	1	1	no		NM_001003806	0	0	0	0	0	0	0	0	0	0	0	0	0	0	0	0
NM_001003809	DLGAP1	chr18:3496031-4455307	E113K_0	WT_0	NOTEST	0.000349383	0.00017778	-0.974718	0	1	1	no	E113K_1	WT_1	NOTEST	0.00015171	0	#NAME?	0	1	1	no		NM_001003809	0.000710881	0.00068665	0	0	0	0	0.000711119	0	0	0	0.000606841	0	0	0	0	0
NM_001003810	HNRNPD	chr4:82352497-82373996	E113K_0	WT_0	NOTEST	0	0.146083	inf	0	1	1	no	E113K_1	WT_1	NOTEST	0.266924	0	#NAME?	0	1	1	no		NM_001003810	0	0	0	0	0	0.584334	0	0	0.645423	0	0.422273	0	0	0	0	0
NM_001003811	TEX11	chrX:70528939-70908711	E113K_0	WT_0	NOTEST	0	0	0	0	1	1	no	E113K_1	WT_1	NOTEST	5.87442e-05	0	#NAME?	0	1	1	no		NM_001003811	0	0	0	0	0	0	0	0	0.000234977	0	0	0	0	0	0	0
NM_001003818	TRIM6	chr11:5596110-5644395	E113K_0	WT_0	OK	9.74348	6.73936	-0.531825	-0.613078	0.1928	0.999067	no	E113K_1	WT_1	OK	7.45234	8.52318	0.193697	0.25325	0.60005	0.999067	no		NM_001003818	7.24601	12.3896	10.6513	8.687	6.67319	8.01424	9.9884	2.2816	7.05777	3.25011	8.2711	11.2304	7.9749	8.79916	8.36488	8.95377
NM_001003819	TRIM6-TRIM34	chr11:5596110-5644395	E113K_0	WT_0	NOTEST	0	0	0	0	1	1	no	E113K_1	WT_1	NOTEST	0	0	0	0	1	1	no		NM_001003819	0	0	0	0	0	0	0	0	0	0	0	0	0	0	0	0
NM_001003827	TRIM34	chr11:5596110-5644395	E113K_0	WT_0	NOTEST	0	0.000412562	inf	0	1	1	no	E113K_1	WT_1	NOTEST	0	6.57432e-05	inf	0	1	1	no		NM_001003827	0	0	0	0	0	0.00165025	0	0	0	0	0	0	0.000262973	0	0	0
NM_001003828	PARVB	chr22:43999210-44169232	E113K_0	WT_0	NOTEST	0	0	0	0	1	1	no	E113K_1	WT_1	NOTEST	0	0	0	0	1	1	no		NM_001003828	0	0	0	0	0	0	0	0	0	0	0	0	0	0	0	0
NM_001003841	SLC6A19	chr5:1201594-1225111	E113K_0	WT_0	NOTEST	0	0	0	0	1	1	no	E113K_1	WT_1	NOTEST	0	0	0	0	1	1	no		NM_001003841	0	0	0	0	0	0	0	0	0	0	0	0	0	0	0	0
NM_001003845	SP5	chr2:170700367-170798977	E113K_0	WT_0	NOTEST	0.9562	0.683629	-0.484098	0	1	1	no	E113K_1	WT_1	NOTEST	0.957685	0.911131	-0.0718937	0	1	1	no		NM_001003845	0.86178	1.30216	0.820443	0.840416	0.22363	0.679374	0.550414	1.2811	1.5759	0.761867	0.733826	0.759146	0.768551	1.06019	1.07006	0.745722
NM_001003891	MED15	chr22:20507609-20587619	E113K_0	WT_0	OK	6.3333	7.78997	0.298661	0.439709	0.38045	0.999067	no	E113K_1	WT_1	OK	8.29974	7.86183	-0.0782001	-0.127291	0.80015	0.999067	no		NM_001003891	5.21613	5.92187	6.7509	7.44429	4.79926	8.10499	7.17505	11.0806	9.47428	8.14718	7.73129	7.8462	7.58315	9.12863	5.98779	8.74775
NM_001003892	DUPD1	chr10:75037783-75058583	E113K_0	WT_0	NOTEST	0	0	0	0	1	1	no	E113K_1	WT_1	NOTEST	0	0	0	0	1	1	no		NM_001003892	0	0	0	0	0	0	0	0	0	0	0	0	0	0	0	0
NM_001003892_2	DUPD1	chr10_KN196480v1_fix:242459-263259	E113K_0	WT_0	NOTEST	0	0	0	0	1	1	no	E113K_1	WT_1	NOTEST	0	0	0	0	1	1	no		NM_001003892_2	0	0	0	0	0	0	0	0	0	0	0	0	0	0	0	0
NM_001003894	CDY1B	chrY:24045229-24048014	E113K_0	WT_0	NOTEST	0	0	0	0	1	1	no	E113K_1	WT_1	NOTEST	0	0	0	0	1	1	no		NM_001003894	0	0	0	0	0	0	0	0	0	0	0	0	0	0	0	0
NM_001003894_2	CDY1B	chrY:25622116-25624901	E113K_0	WT_0	NOTEST	0	0	0	0	1	1	no	E113K_1	WT_1	NOTEST	0	0	0	0	1	1	no		NM_001003894_2	0	0	0	0	0	0	0	0	0	0	0	0	0	0	0	0
NM_001003895_2	CDY1B	chrY:25622116-25624901	E113K_0	WT_0	NOTEST	0	0	0	0	1	1	no	E113K_1	WT_1	NOTEST	0	0	0	0	1	1	no		NM_001003895_2	0	0	0	0	0	0	0	0	0	0	0	0	0	0	0	0
NM_001003897	MANBAL	chr20:37289654-37317260	E113K_0	WT_0	OK	25.4502	30.2226	0.247949	0.416987	0.3985	0.999067	no	E113K_1	WT_1	OK	26.5483	31.9763	0.268381	0.421588	0.40025	0.999067	no		NM_001003897	25.0329	19.9946	29.0381	27.7354	26.4256	36.3151	31.5236	26.6262	16.6544	29.3158	31.3709	28.8523	37.9261	30.5571	32.8853	26.5367
NM_001003927	EVI2A	chr17:31094926-31377677	E113K_0	WT_0	OK	2.72619	2.5017	-0.12398	-0.0543595	0.92045	0.999067	no	E113K_1	WT_1	OK	1.91889	1.90671	-0.0091863	-0.00396749	0.9957	0.999067	no		NM_001003927	2.55141	1.1752	4.00331	3.17485	2.53469	2.96005	1.97561	2.53645	1.8467	1.02642	2.43638	2.36604	0.983232	2.39878	2.17968	2.06513
NM_001003931	PARP3	chr3:51942304-51948867	E113K_0	WT_0	OK	3.35794	0.989161	-1.7633	-0.564816	0.1842	0.999067	no	E113K_1	WT_1	OK	1.58985	0.601321	-1.40268	-0.482071	0.34475	0.999067	no		NM_001003931	6.42935	1.83061	4.20015	0.971639	2.91043	1.04601	0	0.000200904	3.39929	0.000192023	0.810569	2.14933	0.000494739	1.31559	0	1.0892
NM_001003936	TXNDC8	chr9:110303475-110337884	E113K_0	WT_0	NOTEST	0	0	0	0	1	1	no	E113K_1	WT_1	NOTEST	0	0	0	0	1	1	no		NM_001003936	0	0	0	0	0	0	0	0	0	0	0	0	0	0	0	0
NM_001003937	TSPYL6	chr2:53971112-54305298	E113K_0	WT_0	NOTEST	0	0	0	0	1	1	no	E113K_1	WT_1	NOTEST	0	0	0	0	1	1	no		NM_001003937	0	0	0	0	0	0	0	0	0	0	0	0	0	0	0	0
NM_001003938	HBM	chr16:165977-166764	E113K_0	WT_0	NOTEST	0	0	0	0	1	1	no	E113K_1	WT_1	NOTEST	0	0	0	0	1	1	no		NM_001003938	0	0	0	0	0	0	0	0	0	0	0	0	0	0	0	0
NM_001003940	BMF	chr15:40087890-40108879	E113K_0	WT_0	OK	0.952512	1.26761	0.4123	0.265826	0.66505	0.999067	no	E113K_1	WT_1	OK	1.75674	1.25043	-0.490483	-0.325717	0.5946	0.999067	no		NM_001003940	1.99443	0.986663	9.22449e-05	0.828863	0	0.385933	3.59532	1.08918	1.50869	3.50541	0.783415	1.22946	0	0	1.15632	3.84538
NM_001003941	OGDH	chr7:44606626-44709066	E113K_0	WT_0	NOTEST	0.669612	0.683772	0.0301899	0	1	1	no	E113K_1	WT_1	NOTEST	1.07636	0.657273	-0.711601	0	1	1	no		NM_001003941	1.44889	0.405741	0.82382	0	0	0.380518	0.944333	1.41024	1.71533	0.915563	0.519912	1.15465	0	0.904596	0.358837	1.36566
NM_001003942	BMF	chr15:40087890-40108879	E113K_0	WT_0	OK	2.09199	3.15772	0.594011	0.526139	0.2665	0.999067	no	E113K_1	WT_1	OK	1.21669	1.76973	0.540566	0.342565	0.42875	0.999067	no		NM_001003942	1.68746	3.8973	2.41274	0.370444	1.93985	1.29233	3.97688	5.42183	1.77961	0.0775578	1.47857	1.53102	1.46319	0.797447	4.04486	0.77341
NM_001003943	BMF	chr15:40087890-40108879	E113K_0	WT_0	OK	1.27173	0.162044	-2.97233	-1.09907	0.21205	0.999067	no	E113K_1	WT_1	NOTEST	0.00119885	0.000392194	-1.61202	0	1	1	no		NM_001003943	1.76369	0	1.42075	1.90248	0.000238241	0	0	0.647939	0.000741082	0	0.00296418	0.00109015	8.56008e-05	0.000238348	0.00124483	0
NM_001003945	ALAD	chr9:113386311-113401338	E113K_0	WT_0	NOTEST	0	0.297743	inf	0	1	1	no	E113K_1	WT_1	NOTEST	0.525748	0.110314	-2.25275	0	1	1	no		NM_001003945	0	0	0	0	0	1.19097	0	0	0	0.411107	1.09644	0.595443	0.441258	0	0	0
NM_001003954	ANXA13	chr8:123680793-123737393	E113K_0	WT_0	NOTEST	0	2.33013e-05	inf	0	1	1	no	E113K_1	WT_1	NOTEST	0	0	0	0	1	1	no		NM_001003954	0	0	0	0	0	9.32053e-05	0	0	0	0	0	0	0	0	0	0
NM_001003962	CAPNS1	chr19:36140065-36150353	E113K_0	WT_0	OK	249.848	215.528	-0.213174	-0.451751	0.352	0.999067	no	E113K_1	WT_1	OK	217.463	184.316	-0.238592	-0.419004	0.3506	0.999067	no		NM_001003962	249.477	204.412	310.637	234.867	178.495	177.907	252.724	252.987	190.999	162.506	248.387	267.962	195.02	97.0914	237.332	207.82
NM_001004	RPLP2	chr11:809966-812876	E113K_0	WT_0	OK	793.574	853.484	0.105	0.321463	0.514	0.999067	no	E113K_1	WT_1	OK	775.796	887.242	0.193649	0.589565	0.2337	0.999067	no		NM_001004	751.536	756.125	836.733	829.901	848.683	798.565	884.361	882.326	818.065	806.492	697.773	780.853	848.961	910.92	885.272	903.813
NM_001004019	FBLN2	chr3:13549124-13638402	E113K_0	WT_0	NOTEST	5.80301e-05	0	#NAME?	0	1	1	no	E113K_1	WT_1	NOTEST	5.63142e-05	0	#NAME?	0	1	1	no		NM_001004019	0.00023212	0	0	0	0	0	0	0	0	0	0	0.000225257	0	0	0	0
NM_001004023	DYRK3	chr1:206635535-206655175	E113K_0	WT_0	NOTEST	0.320889	0.611491	0.930255	0	1	1	no	E113K_1	WT_1	NOTEST	0.603827	0.741119	0.29557	0	1	1	no		NM_001004023	0.700149	0.582786	0.000410627	0.00021284	0.764586	0.000232393	1.31499	0.366156	0.721666	0.48301	0.391508	0.819124	0.000421223	0.000367021	0.822404	2.14128
NM_001004051	GPRASP2	chrX:102599205-102964522	E113K_0	WT_0	OK	5.8263	7.54805	0.373525	0.320977	0.46375	0.999067	no	E113K_1	WT_1	OK	7.13142	9.04449	0.342849	0.396922	0.3998	0.999067	no		NM_001004051	3.5505	1.7164	8.66555	9.37275	8.19007	7.81418	7.56736	6.6206	5.85252	4.03934	9.04979	9.58403	8.78975	8.76947	8.96075	9.65798
NM_001004052	OR52B2	chr11:6169354-6170326	E113K_0	WT_0	NOTEST	0	0	0	0	1	1	no	E113K_1	WT_1	NOTEST	0	0	0	0	1	1	no		NM_001004052	0	0	0	0	0	0	0	0	0	0	0	0	0	0	0	0
NM_001004055	LRRC29	chr16:67207138-67226998	E113K_0	WT_0	NOTEST	0.109797	0.0942922	-0.219623	0	1	1	no	E113K_1	WT_1	NOTEST	0.0659321	0.118927	0.851022	0	1	1	no		NM_001004055	0.13637	0.302816	0	0	0.259917	0	0	0.117252	0.137326	0	0.126403	0	0.243045	0	0.232662	0
NM_001004056	GRK4	chr4:2963570-3040760	E113K_0	WT_0	NOTEST	3.04016e-05	6.25597e-06	-2.28084	0	1	1	no	E113K_1	WT_1	NOTEST	0.122407	0.231202	0.917467	0	1	1	no		NM_001004056	0.000113813	0	7.7934e-06	0	0	8.81874e-06	8.07378e-06	8.13135e-06	0.000114392	0.489496	8.21945e-06	8.30961e-06	9.03135e-06	7.82707e-06	0.000113583	0.924676
NM_001004057	GRK4	chr4:2963570-3040760	E113K_0	WT_0	NOTEST	0.000174272	0.000224849	0.367614	0	1	1	no	E113K_1	WT_1	NOTEST	0.000112123	0.000112107	-0.000210696	0	1	1	no		NM_001004057	0	0.00022917	0.000230105	0.000237815	0.000233089	0.000210055	0.00022514	0.000231112	0	0	0.000216754	0.000231738	0.000225883	0.000222544	0	0
NM_001004058	OR8K5	chr11:56159393-56160317	E113K_0	WT_0	NOTEST	0	0	0	0	1	1	no	E113K_1	WT_1	NOTEST	0	0	0	0	1	1	no		NM_001004058	0	0	0	0	0	0	0	0	0	0	0	0	0	0	0	0
NM_001004059	OR4S2	chr11:55650903-55651839	E113K_0	WT_0	NOTEST	0	0	0	0	1	1	no	E113K_1	WT_1	NOTEST	0	0	0	0	1	1	no		NM_001004059	0	0	0	0	0	0	0	0	0	0	0	0	0	0	0	0
NM_001004060	NOMO2	chr16:18499923-18562112	E113K_0	WT_0	OK	10.9068	11.5242	0.0794415	0.194636	0.69875	0.999067	no	E113K_1	WT_1	OK	10.6109	11.5423	0.12139	0.299506	0.5518	0.999067	no		NM_001004060	12.4654	12.6656	9.43847	9.05777	8.41993	8.17113	15.552	13.9539	12.1489	11.9128	8.70509	9.67672	7.91882	8.45813	15.8075	13.9849
NM_001004063	OR4K1	chr14:19935607-19936683	E113K_0	WT_0	NOTEST	0	0	0	0	1	1	no	E113K_1	WT_1	NOTEST	0	0	0	0	1	1	no		NM_001004063	0	0	0	0	0	0	0	0	0	0	0	0	0	0	0	0
NM_001004064	OR8J3	chr11:56136770-56137718	E113K_0	WT_0	NOTEST	0	0	0	0	1	1	no	E113K_1	WT_1	NOTEST	0	0	0	0	1	1	no		NM_001004064	0	0	0	0	0	0	0	0	0	0	0	0	0	0	0	0
NM_001004065	PALM2AKAP2	chr9:109640787-110172511	E113K_0	WT_0	OK	9.19077	11.5069	0.32424	0.267194	0.60725	0.999067	no	E113K_1	WT_1	OK	7.72149	11.4129	0.563709	0.446737	0.38045	0.999067	no		NM_001004065	9.3131	2.80851	11.4662	13.1752	12.0638	18.318	7.62531	8.02047	8.49591	5.98748	8.87164	7.53095	13.5885	16.1163	8.68371	7.26295
NM_001004067	NOMO3	chr16:14833713-14896157	E113K_0	WT_0	NOTEST	0.0998944	0.0997726	-0.00176041	0	1	1	no	E113K_1	WT_1	NOTEST	0.0996787	0.0999123	0.00337827	0	1	1	no		NM_001004067	0.100095	0.0997003	0.099804	0.0999783	0.0995188	0.100136	0.0993276	0.100108	0.0998898	0.0997183	0.0996864	0.0994202	0.0997718	0.100066	0.0999431	0.0998688
NM_001004067_2	NOMO3	chr16_KI270853v1_alt:1890522-1952816	E113K_0	WT_0	NOTEST	0	0	0	0	1	1	no	E113K_1	WT_1	NOTEST	0	0	0	0	1	1	no		NM_001004067_2	0	0	0	0	0	0	0	0	0	0	0	0	0	0	0	0
NM_001004067_3	NOMO3	chr16_KI270853v1_alt:205806-1046875	E113K_0	WT_0	NOTEST	0	0	0	0	1	1	no	E113K_1	WT_1	NOTEST	0	0	0	0	1	1	no		NM_001004067_3	0	0	0	0	0	0	0	0	0	0	0	0	0	0	0	0
NM_001004067_4	NOMO3	chr16:16232527-16294811	E113K_0	WT_0	NOTEST	0.00106165	0.00105902	-0.00358094	0	1	1	no	E113K_1	WT_1	NOTEST	0.00105868	0.0010597	0.00138536	0	1	1	no		NM_001004067_4	0.00106906	0.00106658	0.00105528	0.0010557	0.00104666	0.00106235	0.00106374	0.00106333	0.00105761	0.00106585	0.00106108	0.00105019	0.00105691	0.00106443	0.00106217	0.00105528
NM_001004105	GRK6	chr5:177426675-177456286	E113K_0	WT_0	OK	11.3514	9.33561	-0.282052	-0.405355	0.41375	0.999067	no	E113K_1	WT_1	OK	12.426	11.9867	-0.0519264	-0.0805103	0.8765	0.999067	no		NM_001004105	9.62921	10.0477	12.0089	13.7197	10.0843	11.4145	9.59487	6.24873	8.84758	11.3281	14.1928	15.3356	14.5188	13.5487	9.61141	10.268
NM_001004106	GRK6	chr5:177426675-177456286	E113K_0	WT_0	OK	3.39563	3.43195	0.0153533	0.0163668	0.97605	0.999067	no	E113K_1	WT_1	OK	3.47018	4.54483	0.389216	0.369829	0.4504	0.999067	no		NM_001004106	4.49536	2.76394	3.5397	2.7835	3.29054	3.08901	3.62097	3.7273	4.64701	4.03116	1.83298	3.36957	3.72821	4.03352	6.26836	4.14922
NM_001004124	OR4P4	chr11:55638357-55639296	E113K_0	WT_0	NOTEST	0	0	0	0	1	1	no	E113K_1	WT_1	NOTEST	0	0	0	0	1	1	no		NM_001004124	0	0	0	0	0	0	0	0	0	0	0	0	0	0	0	0
NM_001004125	TUSC1	chr9:25676388-25678858	E113K_0	WT_0	OK	3.5038	2.71377	-0.368622	-0.583236	0.24345	0.999067	no	E113K_1	WT_1	OK	3.47826	2.13938	-0.701177	-1.05947	0.03765	0.859007	no		NM_001004125	4.41422	2.37466	3.16802	4.05829	2.93901	2.89788	2.46674	2.55143	2.78982	3.73439	3.20809	4.18076	1.91256	2.75924	1.18458	2.70112
NM_001004127	ALG11	chr13:52012397-52033600	E113K_0	WT_0	OK	9.72019	9.80385	0.0123634	0.0315054	0.94945	0.999067	no	E113K_1	WT_1	OK	10.1083	8.7968	-0.200485	-0.509927	0.30115	0.999067	no		NM_001004127	9.36477	8.93918	10.2999	10.2769	7.01057	6.97847	12.2675	12.9588	9.13853	8.67615	11.6514	10.967	6.10626	6.06188	11.2765	11.7425
NM_001004128	QSOX1	chr1:180154832-180204030	E113K_0	WT_0	OK	82.7571	98.8772	0.256755	0.662193	0.1814	0.999067	no	E113K_1	WT_1	OK	104.235	121.282	0.218524	0.560159	0.259	0.999067	no		NM_001004128	81.5033	77.0784	89.2566	83.1899	114.892	110.435	83.2187	86.9634	113.132	108.609	93.8118	101.386	135.828	143.822	101.589	103.889
NM_001004134	OR10AD1	chr12:48202338-48203292	E113K_0	WT_0	NOTEST	0	0	0	0	1	1	no	E113K_1	WT_1	NOTEST	0	0	0	0	1	1	no		NM_001004134	0	0	0	0	0	0	0	0	0	0	0	0	0	0	0	0
NM_001004135	OR2A12	chr7:144095107-144096040	E113K_0	WT_0	NOTEST	0	0	0	0	1	1	no	E113K_1	WT_1	NOTEST	0	0	0	0	1	1	no		NM_001004135	0	0	0	0	0	0	0	0	0	0	0	0	0	0	0	0
NM_001004135_2	OR2A12	chr7_KZ208913v1_alt:49673-50606	E113K_0	WT_0	NOTEST	0	0	0	0	1	1	no	E113K_1	WT_1	NOTEST	0	0	0	0	1	1	no		NM_001004135_2	0	0	0	0	0	0	0	0	0	0	0	0	0	0	0	0
NM_001004136	OR2T2	chr1_KI270761v1_alt:106837-107812	E113K_0	WT_0	NOTEST	0	0	0	0	1	1	no	E113K_1	WT_1	NOTEST	0	0	0	0	1	1	no		NM_001004136	0	0	0	0	0	0	0	0	0	0	0	0	0	0	0	0
NM_001004136_2	OR2T2	chr1:248452797-248453772	E113K_0	WT_0	NOTEST	0	0	0	0	1	1	no	E113K_1	WT_1	NOTEST	0	0	0	0	1	1	no		NM_001004136_2	0	0	0	0	0	0	0	0	0	0	0	0	0	0	0	0
NM_001004136_3	OR2T2	chr1_KI270892v1_alt:103215-104190	E113K_0	WT_0	NOTEST	0	0	0	0	1	1	no	E113K_1	WT_1	NOTEST	0	0	0	0	1	1	no		NM_001004136_3	0	0	0	0	0	0	0	0	0	0	0	0	0	0	0	0
NM_001004137	OR52M1	chr11:4545190-4546144	E113K_0	WT_0	NOTEST	0	0	0	0	1	1	no	E113K_1	WT_1	NOTEST	0	0	0	0	1	1	no		NM_001004137	0	0	0	0	0	0	0	0	0	0	0	0	0	0	0	0
NM_001004195	OR4F4	chr15:101922141-101923059	E113K_0	WT_0	NOTEST	0	0	0	0	1	1	no	E113K_1	WT_1	NOTEST	0	0	0	0	1	1	no		NM_001004195	0	0	0	0	0	0	0	0	0	0	0	0	0	0	0	0
NM_001004196	CD200	chr3:112302477-112362811	E113K_0	WT_0	NOTEST	0	0	0	0	1	1	no	E113K_1	WT_1	NOTEST	0	0	0	0	1	1	no		NM_001004196	0	0	0	0	0	0	0	0	0	0	0	0	0	0	0	0
NM_001004297	OR13A1	chr10_GL383546v1_alt:127419-140376	E113K_0	WT_0	NOTEST	0	0	0	0	1	1	no	E113K_1	WT_1	NOTEST	0	0	0	0	1	1	no		NM_001004297	0	0	0	0	0	0	0	0	0	0	0	0	0	0	0	0
NM_001004297_2	OR13A1	chr10:45302650-45315608	E113K_0	WT_0	NOTEST	0	0	0	0	1	1	no	E113K_1	WT_1	NOTEST	0	0	0	0	1	1	no		NM_001004297_2	0	0	0	0	0	0	0	0	0	0	0	0	0	0	0	0
NM_001004298	C10orf90	chr10:126424996-126670510	E113K_0	WT_0	NOTEST	7.95168e-05	0.000124883	0.651241	0	1	1	no	E113K_1	WT_1	NOTEST	0.000156815	0.000149482	-0.0690859	0	1	1	no		NM_001004298	0.000160701	0	0.000157367	0	0.00017932	0.000160348	0	0.000159863	0.000159036	0.000149771	0.00015614	0.000162311	0.000154639	0.00015408	0.000154418	0.000134792
NM_001004301	ZNF813	chr19:53467732-53496255	E113K_0	WT_0	OK	2.04168	1.65803	-0.300281	-0.545723	0.2705	0.999067	no	E113K_1	WT_1	OK	1.79401	1.91678	0.0954918	0.174141	0.7237	0.999067	no		NM_001004301	2.19661	2.40407	1.88039	1.68562	1.28794	1.62039	1.87189	1.8519	1.85475	1.83722	1.703	1.78107	1.81467	1.68913	1.91669	2.24661
NM_001004303	FYB2	chr1:56718790-56819404	E113K_0	WT_0	NOTEST	0	0	0	0	1	1	no	E113K_1	WT_1	NOTEST	0	0	0	0	1	1	no		NM_001004303	0	0	0	0	0	0	0	0	0	0	0	0	0	0	0	0
NM_001004304	ZNF740	chr12:53157662-53207251	E113K_0	WT_0	OK	4.34286	4.71059	0.117262	0.288539	0.5642	0.999067	no	E113K_1	WT_1	OK	4.12234	4.54101	0.13955	0.342203	0.48915	0.999067	no		NM_001004304	4.42239	4.39649	4.27427	4.27829	6.05871	5.42647	3.74708	3.61009	4.64222	4.12571	3.93791	3.78352	5.48554	5.39276	3.58069	3.70506
NM_001004308	RTL4	chrX:112083024-112457245	E113K_0	WT_0	NOTEST	0	0	0	0	1	1	no	E113K_1	WT_1	NOTEST	0	0	0	0	1	1	no		NM_001004308	0	0	0	0	0	0	0	0	0	0	0	0	0	0	0	0
NM_001004309	ZNF774	chr15:90352283-90362847	E113K_0	WT_0	NOTEST	1.16081	1.01069	-0.199783	0	1	1	no	E113K_1	WT_1	OK	1.3208	1.10242	-0.260732	-0.338922	0.47375	0.999067	no		NM_001004309	0.955747	1.26966	1.29964	1.11818	0.954169	0.745726	1.14959	1.19329	0.960686	1.22463	1.45141	1.64645	0.639573	0.835886	1.38766	1.54657
NM_001004310	FCRL6	chr1:159800511-159816257	E113K_0	WT_0	NOTEST	0	0	0	0	1	1	no	E113K_1	WT_1	NOTEST	0.00903936	0.0160012	0.823884	0	1	1	no		NM_001004310	0	0	0	0	0	0	0	0	0	0.0361574	0	0	0	0.0640047	0	0
NM_001004311	FIGLA	chr2:70777309-70790643	E113K_0	WT_0	NOTEST	0	0	0	0	1	1	no	E113K_1	WT_1	NOTEST	0	0	0	0	1	1	no		NM_001004311	0	0	0	0	0	0	0	0	0	0	0	0	0	0	0	0
NM_001004312	RTP2	chr3:187698258-187745468	E113K_0	WT_0	NOTEST	0	0	0	0	1	1	no	E113K_1	WT_1	NOTEST	0	0	0	0	1	1	no		NM_001004312	0	0	0	0	0	0	0	0	0	0	0	0	0	0	0	0
NM_001004313	TMEM220	chr17:10697593-10815164	E113K_0	WT_0	NOTEST	0.236693	0.123847	-0.934457	0	1	1	no	E113K_1	WT_1	NOTEST	0.113802	0.130708	0.199824	0	1	1	no		NM_001004313	0.163279	0.24111	0.170835	0.371546	0.103491	0.235962	0.109118	0.0468161	0.054668	0.0480563	0.127204	0.22528	0.0970884	0.0432394	0.278915	0.10359
NM_001004316	LEKR1	chr3:156826306-157046129	E113K_0	WT_0	NOTEST	0.0464129	0.0163048	-1.50923	0	1	1	no	E113K_1	WT_1	NOTEST	0.0202946	0.0431408	1.08796	0	1	1	no		NM_001004316	0.0602271	0.0666992	0	0.0587253	0	0.0652147	4.4849e-06	0	0	0	0.0396026	0.0415759	0.0673265	0.0479087	0	0.0573281
NM_001004317	LIN28B	chr6:104957106-105083332	E113K_0	WT_0	NOTEST	0	0	0	0	1	1	no	E113K_1	WT_1	NOTEST	0	0	0	0	1	1	no		NM_001004317	0	0	0	0	0	0	0	0	0	0	0	0	0	0	0	0
NM_001004318	ACP7	chr19:39084367-39111492	E113K_0	WT_0	OK	1.10843	1.32221	0.25443	0.322464	0.5117	0.999067	no	E113K_1	WT_1	NOTEST	0.978131	1.02918	0.0733918	0	1	1	no		NM_001004318	0.736174	1.04798	1.26531	1.38428	1.35008	1.50445	1.52883	0.905493	0.951489	0.890076	0.983179	1.08778	0.891361	1.17086	0.853225	1.20127
NM_001004319	VHLL	chr1:156298623-156299637	E113K_0	WT_0	NOTEST	0	0	0	0	1	1	no	E113K_1	WT_1	NOTEST	0	0	0	0	1	1	no		NM_001004319	0	0	0	0	0	0	0	0	0	0	0	0	0	0	0	0
NM_001004320	AGMO	chr7:15200316-15562015	E113K_0	WT_0	NOTEST	0.0314431	0.0721395	1.19804	0	1	1	no	E113K_1	WT_1	NOTEST	0.0794566	0.0677204	-0.230576	0	1	1	no		NM_001004320	0.125772	0	0	0	0	0	0.12615	0.162408	0.126459	0.111166	0.0367723	0.0434283	0.0560968	0	0.214785	0
NM_001004323	C7orf61	chr7:100456619-100464260	E113K_0	WT_0	NOTEST	0.56627	0.909026	0.682831	0	1	1	no	E113K_1	WT_1	NOTEST	0.689145	0.592258	-0.218583	0	1	1	no		NM_001004323	0.597683	0.664739	0.419216	0.583443	0.760424	1.72941	0.803998	0.342272	0	0.882154	0.470805	1.40362	0.354674	0.956079	0.679017	0.37926
NM_001004325	KRTAP5-2	chr11_KI270830v1_alt:54977-104381	E113K_0	WT_0	NOTEST	0	0	0	0	1	1	no	E113K_1	WT_1	NOTEST	0	0	0	0	1	1	no		NM_001004325	0	0	0	0	0	0	0	0	0	0	0	0	0	0	0	0
NM_001004325_2	KRTAP5-2	chr11_KI270903v1_alt:49267-75727	E113K_0	WT_0	NOTEST	0	0	0	0	1	1	no	E113K_1	WT_1	NOTEST	0	0	0	0	1	1	no		NM_001004325_2	0	0	0	0	0	0	0	0	0	0	0	0	0	0	0	0
NM_001004325_3	KRTAP5-2	chr11:1572740-1599184	E113K_0	WT_0	NOTEST	0	0	0	0	1	1	no	E113K_1	WT_1	NOTEST	0	0	0	0	1	1	no		NM_001004325_3	0	0	0	0	0	0	0	0	0	0	0	0	0	0	0	0
NM_001004328	ZNF705A	chr12:8172553-8180046	E113K_0	WT_0	NOTEST	0	0.0103621	inf	0	1	1	no	E113K_1	WT_1	NOTEST	0.0063641	0.0093093	0.548717	0	1	1	no		NM_001004328	0	0	0	0	0.0414485	0	0	0	0	0	0.0254564	0	0	0	0.0372372	0
NM_001004329	DBX2	chr12:45014671-45051099	E113K_0	WT_0	NOTEST	0	0	0	0	1	1	no	E113K_1	WT_1	NOTEST	0	0	0	0	1	1	no		NM_001004329	0	0	0	0	0	0	0	0	0	0	0	0	0	0	0	0
NM_001004330	PLEKHG7	chr12:92736488-92929295	E113K_0	WT_0	NOTEST	0.114028	0.186863	0.712599	0	1	1	no	E113K_1	WT_1	NOTEST	0.219936	0.370477	0.752301	0	1	1	no		NM_001004330	0	0	0.09646	0.359651	0.131524	0.119927	0.138649	0.357353	0	0.0407467	0.4578	0.381197	0.288007	0.439918	0.315064	0.43892
NM_001004333	RNASEK	chr17:7012416-7019654	E113K_0	WT_0	OK	116.352	124.727	0.100278	0.21435	0.66485	0.999067	no	E113K_1	WT_1	OK	104.645	119.103	0.186701	0.394987	0.4282	0.999067	no		NM_001004333	113.77	105.814	126.121	119.703	97.766	106.371	146.562	148.208	88.8356	99.5193	114.701	115.526	109.589	118.847	126.156	121.82
NM_001004334	GPR179	chr17_KI270857v1_alt:2332053-2458850	E113K_0	WT_0	NOTEST	0	0	0	0	1	1	no	E113K_1	WT_1	NOTEST	0	0	0	0	1	1	no		NM_001004334	0	0	0	0	0	0	0	0	0	0	0	0	0	0	0	0
NM_001004334_2	GPR179	chr17:38324570-38343956	E113K_0	WT_0	NOTEST	0	0	0	0	1	1	no	E113K_1	WT_1	NOTEST	0	0	0	0	1	1	no		NM_001004334_2	0	0	0	0	0	0	0	0	0	0	0	0	0	0	0	0
NM_001004339	ZYG11A	chr1:52842759-52894995	E113K_0	WT_0	OK	2.13117	1.32678	-0.683711	-1.04963	0.0351	0.834779	no	E113K_1	WT_1	OK	1.80354	1.13912	-0.662918	-0.907987	0.07145	0.999067	no		NM_001004339	2.57432	2.80223	1.53841	1.6097	1.41249	1.09371	1.26498	1.53595	2.09054	2.4914	1.44506	1.18717	1.29904	1.40531	1.08607	0.766044
NM_001004341	ETV3L	chr1:157092042-157099808	E113K_0	WT_0	NOTEST	0	0	0	0	1	1	no	E113K_1	WT_1	NOTEST	0.0141293	0	#NAME?	0	1	1	no		NM_001004341	0	0	0	0	0	0	0	0	0	0	0	0.0565172	0	0	0	0
NM_001004342	TRIM67	chr1:231162927-231221564	E113K_0	WT_0	NOTEST	0	0	0	0	1	1	no	E113K_1	WT_1	NOTEST	7.5049e-05	0	#NAME?	0	1	1	no		NM_001004342	0	0	0	0	0	0	0	0	0	0	0.000300196	0	0	0	0	0
NM_001004343	MAP1LC3C	chr1:241995489-241999098	E113K_0	WT_0	NOTEST	0.578852	0.172294	-1.74832	0	1	1	no	E113K_1	WT_1	NOTEST	0.28765	0.133969	-1.10242	0	1	1	no		NM_001004343	0.151034	0	1.42749	0.736888	0.143955	0.393159	0.152061	0	0	0	0.62233	0.528271	0.134541	0	0.257573	0.14376
NM_001004346	MTHFD2L	chr4:74123272-74303097	E113K_0	WT_0	NOTEST	0.987836	0.742362	-0.412149	0	1	1	no	E113K_1	WT_1	NOTEST	0.0109824	0.00275899	-1.99298	0	1	1	no		NM_001004346	0.0272927	0	2.06666	1.85739	0.833054	0.91597	1.21607	0.00435429	0.0263911	0.012895	0.000296802	0.00434662	0.00431853	0	0.00242047	0.00429697
NM_001004351	SPDYE3	chr7:100307701-100367831	E113K_0	WT_0	NOTEST	0.0115595	0.0204903	0.825858	0	1	1	no	E113K_1	WT_1	NOTEST	0.0389283	0.0319904	-0.283182	0	1	1	no		NM_001004351	0	0	0	0.0462381	0	0.0411171	0	0.040844	0.0953388	0	0.0276984	0.0326761	0.0423164	0	0.0405048	0.0451403
NM_001004352	LOC100506422	chr9:26066674-26118408	E113K_0	WT_0	NOTEST	0.336004	0.359409	0.097146	0	1	1	no	E113K_1	WT_1	NOTEST	0.414001	0.429266	0.0522373	0	1	1	no		NM_001004352	0.0677468	0.52531	0.354591	0.39637	0.386667	0.234972	0.407784	0.408211	0.885602	0.17965	0.356661	0.23409	0.483424	0.377344	0.404895	0.4514
NM_001004353	STPG3	chr9:137250218-137253497	E113K_0	WT_0	NOTEST	0	0	0	0	1	1	no	E113K_1	WT_1	NOTEST	0	0	0	0	1	1	no		NM_001004353	0	0	0	0	0	0	0	0	0	0	0	0	0	0	0	0
NM_001004354	NRARP	chr9:137299630-137302271	E113K_0	WT_0	OK	1.37181	1.05014	-0.385495	-0.462888	0.3427	0.999067	no	E113K_1	WT_1	NOTEST	1.22415	0.953751	-0.360094	0	1	1	no		NM_001004354	1.51972	1.16511	0.978642	1.82376	1.44532	1.92578	0.527533	0.301928	1.23406	1.18817	1.26419	1.21018	1.51217	1.44126	0.249561	0.61201
NM_001004356	FGFRL1	chr4:1011625-1026898	E113K_0	WT_0	OK	1.28497	2.00231	0.639924	0.350535	0.50685	0.999067	no	E113K_1	WT_1	OK	1.28508	0.544398	-1.23912	-0.734069	0.20345	0.999067	no		NM_001004356	1.6967	0.932062	0.440772	2.07036	5.07752	2.20341	0	0.728298	2.12043	2.23748	0.491749	0.290642	0.377848	0.67342	0.722272	0.40405
NM_001004358	FGFRL1	chr4:1011625-1026898	E113K_0	WT_0	NOTEST	0.0342557	0.0265825	-0.365869	0	1	1	no	E113K_1	WT_1	NOTEST	0.0340637	0.0343251	0.0110296	0	1	1	no		NM_001004358	0.0344764	0.0339392	0.0339982	0.034609	0.00335072	0.0344235	0.0342494	0.0343062	0.0340085	0.0340342	0.0339314	0.0342806	0.0342403	0.0343586	0.0341842	0.0345172
NM_001004360	DPP10	chr2:114442640-115845778	E113K_0	WT_0	NOTEST	0	0	0	0	1	1	no	E113K_1	WT_1	NOTEST	0	0	0	0	1	1	no		NM_001004360	0	0	0	0	0	0	0	0	0	0	0	0	0	0	0	0
NM_001004416	UMODL1	chr21:42062876-42143454	E113K_0	WT_0	NOTEST	0	0	0	0	1	1	no	E113K_1	WT_1	NOTEST	0.00512375	0	#NAME?	0	1	1	no		NM_001004416	0	0	0	0	0	0	0	0	0	0	0	0.020495	0	0	0	0
NM_001004419	CLEC2D	chr12:9669712-9699552	E113K_0	WT_0	NOTEST	0.305556	0.0492511	-2.63321	0	1	1	no	E113K_1	WT_1	NOTEST	0.161442	0.206088	0.35225	0	1	1	no		NM_001004419	0	0	0.764177	0.458046	0	0.000241935	0	0.196763	0	0	0	0.645767	0	0.374541	4.30412e-05	0.449769
NM_001004426	PLA2G6	chr22:38111494-38181830	E113K_0	WT_0	NOTEST	1.80276e-05	8.87717e-06	-1.02203	0	1	1	no	E113K_1	WT_1	NOTEST	1.04566e-05	2.20747e-05	1.07799	0	1	1	no		NM_001004426	0	4.76381e-05	0	2.44722e-05	0	3.55087e-05	0	0	4.18262e-05	0	0	0	0	0	5.56583e-05	3.26405e-05
NM_001004431	METRNL	chr17:83079608-83095126	E113K_0	WT_0	NOTEST	0.0258053	0.0234391	-0.138747	0	1	1	no	E113K_1	WT_1	NOTEST	0	0.0846198	inf	0	1	1	no		NM_001004431	0	0	0.103221	0	0.0937565	0	0	0	0	0	0	0	0.0878066	0.156925	0	0.0937475
NM_001004431_2	METRNL	chr17_KI270860v1_alt:8451-24216	E113K_0	WT_0	NOTEST	0	0	0	0	1	1	no	E113K_1	WT_1	NOTEST	0	0	0	0	1	1	no		NM_001004431_2	0	0	0	0	0	0	0	0	0	0	0	0	0	0	0	0
NM_001004432	LINGO4	chr1:151800264-151805419	E113K_0	WT_0	NOTEST	0	0	0	0	1	1	no	E113K_1	WT_1	NOTEST	0	0	0	0	1	1	no		NM_001004432	0	0	0	0	0	0	0	0	0	0	0	0	0	0	0	0
NM_001004434	SLC30A2	chr1:26037251-26046118	E113K_0	WT_0	NOTEST	0	0	0	0	1	1	no	E113K_1	WT_1	NOTEST	0	0	0	0	1	1	no		NM_001004434	0	0	0	0	0	0	0	0	0	0	0	0	0	0	0	0
NM_001004439	ITGA11	chr15:68296531-68432163	E113K_0	WT_0	NOTEST	0	0.00927571	inf	0	1	1	no	E113K_1	WT_1	NOTEST	0.00853914	0.00603957	-0.499646	0	1	1	no		NM_001004439	0	0	0	0	0.0131359	0.023967	0	0	0.0138888	0.0122124	0.00805534	0	0.0123433	0	0.011815	0
NM_001004440	TAFA3	chr1:112720566-112727234	E113K_0	WT_0	NOTEST	0.000144567	0.000114807	-0.332531	0	1	1	no	E113K_1	WT_1	NOTEST	0.000155827	0.000114672	-0.442433	0	1	1	no		NM_001004440	0.0002173	0.000179057	0.00018191	0	0	0.000215298	0.000243929	0	0.000247546	0.000195527	0	0.000180236	0.000222672	0	0	0.000236016
NM_001004441	ANKRD34B	chr5:80556754-80570280	E113K_0	WT_0	NOTEST	0	0	0	0	1	1	no	E113K_1	WT_1	NOTEST	0	0	0	0	1	1	no		NM_001004441	0	0	0	0	0	0	0	0	0	0	0	0	0	0	0	0
NM_001004450	OR1B1	chr9:122628578-122629535	E113K_0	WT_0	NOTEST	0	0	0	0	1	1	no	E113K_1	WT_1	NOTEST	0	0	0	0	1	1	no		NM_001004450	0	0	0	0	0	0	0	0	0	0	0	0	0	0	0	0
NM_001004451	OR1J1	chr9:122476957-122477926	E113K_0	WT_0	NOTEST	0	0	0	0	1	1	no	E113K_1	WT_1	NOTEST	0	0	0	0	1	1	no		NM_001004451	0	0	0	0	0	0	0	0	0	0	0	0	0	0	0	0
NM_001004452	OR1J4	chr9:122519140-122520082	E113K_0	WT_0	NOTEST	0	0	0	0	1	1	no	E113K_1	WT_1	NOTEST	0	0	0	0	1	1	no		NM_001004452	0	0	0	0	0	0	0	0	0	0	0	0	0	0	0	0
NM_001004453	OR1L6	chr9:122749847-122750783	E113K_0	WT_0	NOTEST	0	0	0	0	1	1	no	E113K_1	WT_1	NOTEST	0	0	0	0	1	1	no		NM_001004453	0	0	0	0	0	0	0	0	0	0	0	0	0	0	0	0
NM_001004454	OR1L8	chr9:122567547-122568477	E113K_0	WT_0	NOTEST	0	0	0	0	1	1	no	E113K_1	WT_1	NOTEST	0	0	0	0	1	1	no		NM_001004454	0	0	0	0	0	0	0	0	0	0	0	0	0	0	0	0
NM_001004456	OR1M1	chr19:9093244-9094186	E113K_0	WT_0	NOTEST	0	0	0	0	1	1	no	E113K_1	WT_1	NOTEST	0	0	0	0	1	1	no		NM_001004456	0	0	0	0	0	0	0	0	0	0	0	0	0	0	0	0
NM_001004457	OR1N2	chr9:122553111-122554214	E113K_0	WT_0	NOTEST	0	0	0	0	1	1	no	E113K_1	WT_1	NOTEST	0	0	0	0	1	1	no		NM_001004457	0	0	0	0	0	0	0	0	0	0	0	0	0	0	0	0
NM_001004458	OR1S1	chr11:58214744-58215722	E113K_0	WT_0	NOTEST	0	0	0	0	1	1	no	E113K_1	WT_1	NOTEST	0	0	0	0	1	1	no		NM_001004458	0	0	0	0	0	0	0	0	0	0	0	0	0	0	0	0
NM_001004459	OR1S2	chr11:58203203-58204181	E113K_0	WT_0	NOTEST	0	0	0	0	1	1	no	E113K_1	WT_1	NOTEST	0	0	0	0	1	1	no		NM_001004459	0	0	0	0	0	0	0	0	0	0	0	0	0	0	0	0
NM_001004460	OR10A2	chr11:6869754-6870666	E113K_0	WT_0	NOTEST	0	0	0	0	1	1	no	E113K_1	WT_1	NOTEST	0	0	0	0	1	1	no		NM_001004460	0	0	0	0	0	0	0	0	0	0	0	0	0	0	0	0
NM_001004461	OR10A6	chr11_KI270829v1_alt:159218-160163	E113K_0	WT_0	NOTEST	0	0	0	0	1	1	no	E113K_1	WT_1	NOTEST	0	0	0	0	1	1	no		NM_001004461	0	0	0	0	0	0	0	0	0	0	0	0	0	0	0	0
NM_001004461_2	OR10A6	chr11:7927717-7928662	E113K_0	WT_0	NOTEST	0	0	0	0	1	1	no	E113K_1	WT_1	NOTEST	0	0	0	0	1	1	no		NM_001004461_2	0	0	0	0	0	0	0	0	0	0	0	0	0	0	0	0
NM_001004461_3	OR10A6	chr11_KN538368v1_alt:158711-159656	E113K_0	WT_0	NOTEST	0	0	0	0	1	1	no	E113K_1	WT_1	NOTEST	0	0	0	0	1	1	no		NM_001004461_3	0	0	0	0	0	0	0	0	0	0	0	0	0	0	0	0
NM_001004462	OR10G4	chr11:124015574-124016510	E113K_0	WT_0	NOTEST	0	0	0	0	1	1	no	E113K_1	WT_1	NOTEST	0	0	0	0	1	1	no		NM_001004462	0	0	0	0	0	0	0	0	0	0	0	0	0	0	0	0
NM_001004463	OR10G7	chr11:124038065-124039001	E113K_0	WT_0	NOTEST	0	0	0	0	1	1	no	E113K_1	WT_1	NOTEST	0	0	0	0	1	1	no		NM_001004463	0	0	0	0	0	0	0	0	0	0	0	0	0	0	0	0
NM_001004464	OR10G8	chr11:124029622-124030558	E113K_0	WT_0	NOTEST	0	0	0	0	1	1	no	E113K_1	WT_1	NOTEST	0	0	0	0	1	1	no		NM_001004464	0	0	0	0	0	0	0	0	0	0	0	0	0	0	0	0
NM_001004465	OR10H4	chr19:15949007-15949958	E113K_0	WT_0	NOTEST	0	0	0	0	1	1	no	E113K_1	WT_1	NOTEST	0	0	0	0	1	1	no		NM_001004465	0	0	0	0	0	0	0	0	0	0	0	0	0	0	0	0
NM_001004466	OR10H5	chr19:15794048-15794996	E113K_0	WT_0	NOTEST	0	0	0	0	1	1	no	E113K_1	WT_1	NOTEST	0	0	0	0	1	1	no		NM_001004466	0	0	0	0	0	0	0	0	0	0	0	0	0	0	0	0
NM_001004467	OR10J3	chr1:159313669-159314659	E113K_0	WT_0	NOTEST	0	0	0	0	1	1	no	E113K_1	WT_1	NOTEST	0	0	0	0	1	1	no		NM_001004467	0	0	0	0	0	0	0	0	0	0	0	0	0	0	0	0
NM_001004469	OR10J5	chr1:159535077-159536007	E113K_0	WT_0	NOTEST	0	0	0	0	1	1	no	E113K_1	WT_1	NOTEST	0	0	0	0	1	1	no		NM_001004469	0	0	0	0	0	0	0	0	0	0	0	0	0	0	0	0
NM_001004470	ST8SIA6	chr10:17315420-17454595	E113K_0	WT_0	NOTEST	0.000437623	0.145536	8.37747	0	1	1	no	E113K_1	WT_1	NOTEST	0.160873	0.0740712	-1.11894	0	1	1	no		NM_001004470	0.000591843	0.000592369	3.78036e-06	0.000562501	0.000580897	0.317038	0.000582104	0.263945	0.2651	0.377268	0.000568733	0.000555664	0.000526793	0.000567378	0.121901	0.173289
NM_001004471	OR10Q1	chr11:58227881-58228918	E113K_0	WT_0	NOTEST	0	0	0	0	1	1	no	E113K_1	WT_1	NOTEST	0	0	0	0	1	1	no		NM_001004471	0	0	0	0	0	0	0	0	0	0	0	0	0	0	0	0
NM_001004472	OR10R2	chr1:158479877-158480885	E113K_0	WT_0	NOTEST	0	0	0	0	1	1	no	E113K_1	WT_1	NOTEST	0	0	0	0	1	1	no		NM_001004472	0	0	0	0	0	0	0	0	0	0	0	0	0	0	0	0
NM_001004473	OR10K1	chr1:158465561-158466503	E113K_0	WT_0	NOTEST	0	0	0	0	1	1	no	E113K_1	WT_1	NOTEST	0	0	0	0	1	1	no		NM_001004473	0	0	0	0	0	0	0	0	0	0	0	0	0	0	0	0
NM_001004474	OR10S1	chr11:123976695-123977691	E113K_0	WT_0	NOTEST	0	0	0	0	1	1	no	E113K_1	WT_1	NOTEST	0	0	0	0	1	1	no		NM_001004474	0	0	0	0	0	0	0	0	0	0	0	0	0	0	0	0
NM_001004475	OR10T2	chr1:158398521-158399466	E113K_0	WT_0	NOTEST	0	0	0	0	1	1	no	E113K_1	WT_1	NOTEST	0	0	0	0	1	1	no		NM_001004475	0	0	0	0	0	0	0	0	0	0	0	0	0	0	0	0
NM_001004476	OR10K2	chr1:158419927-158420866	E113K_0	WT_0	NOTEST	0	0	0	0	1	1	no	E113K_1	WT_1	NOTEST	0	0	0	0	1	1	no		NM_001004476	0	0	0	0	0	0	0	0	0	0	0	0	0	0	0	0
NM_001004477	OR10X1	chr1:158578918-158579899	E113K_0	WT_0	NOTEST	0	0	0	0	1	1	no	E113K_1	WT_1	NOTEST	0	0	0	0	1	1	no		NM_001004477	0	0	0	0	0	0	0	0	0	0	0	0	0	0	0	0
NM_001004478	OR10Z1	chr1:158606438-158607380	E113K_0	WT_0	NOTEST	0	0	0	0	1	1	no	E113K_1	WT_1	NOTEST	0	0	0	0	1	1	no		NM_001004478	0	0	0	0	0	0	0	0	0	0	0	0	0	0	0	0
NM_001004479	OR11H4	chr14:20242791-20243766	E113K_0	WT_0	NOTEST	0	0	0	0	1	1	no	E113K_1	WT_1	NOTEST	0	0	0	0	1	1	no		NM_001004479	0	0	0	0	0	0	0	0	0	0	0	0	0	0	0	0
NM_001004480	OR11H6	chr14:20223709-20224702	E113K_0	WT_0	NOTEST	0	0	0	0	1	1	no	E113K_1	WT_1	NOTEST	0	0	0	0	1	1	no		NM_001004480	0	0	0	0	0	0	0	0	0	0	0	0	0	0	0	0
NM_001004481	OR13C2	chr9:104604670-104605627	E113K_0	WT_0	NOTEST	0	0	0	0	1	1	no	E113K_1	WT_1	NOTEST	0	0	0	0	1	1	no		NM_001004481	0	0	0	0	0	0	0	0	0	0	0	0	0	0	0	0
NM_001004482	OR13C5	chr9:104598456-104599413	E113K_0	WT_0	NOTEST	0	0	0	0	1	1	no	E113K_1	WT_1	NOTEST	0	0	0	0	1	1	no		NM_001004482	0	0	0	0	0	0	0	0	0	0	0	0	0	0	0	0
NM_001004483	OR13C8	chr9:104569167-104570130	E113K_0	WT_0	NOTEST	0	0	0	0	1	1	no	E113K_1	WT_1	NOTEST	0	0	0	0	1	1	no		NM_001004483	0	0	0	0	0	0	0	0	0	0	0	0	0	0	0	0
NM_001004484	OR13D1	chr9:104694421-104695462	E113K_0	WT_0	NOTEST	0	0	0	0	1	1	no	E113K_1	WT_1	NOTEST	0	0	0	0	1	1	no		NM_001004484	0	0	0	0	0	0	0	0	0	0	0	0	0	0	0	0
NM_001004485	OR13F1	chr9:104504262-104505222	E113K_0	WT_0	NOTEST	0	0	0	0	1	1	no	E113K_1	WT_1	NOTEST	0	0	0	0	1	1	no		NM_001004485	0	0	0	0	0	0	0	0	0	0	0	0	0	0	0	0
NM_001004486	OR13H1	chrX:131544073-131545000	E113K_0	WT_0	NOTEST	0	0	0	0	1	1	no	E113K_1	WT_1	NOTEST	0	0	0	0	1	1	no		NM_001004486	0	0	0	0	0	0	0	0	0	0	0	0	0	0	0	0
NM_001004487	OR13J1	chr9:35869462-35870401	E113K_0	WT_0	NOTEST	0	0	0	0	1	1	no	E113K_1	WT_1	NOTEST	0	0	0	0	1	1	no		NM_001004487	0	0	0	0	0	0	0	0	0	0	0	0	0	0	0	0
NM_001004488	OR2A25	chr7:144074219-144075152	E113K_0	WT_0	NOTEST	0	0	0	0	1	1	no	E113K_1	WT_1	NOTEST	0	0	0	0	1	1	no		NM_001004488	0	0	0	0	0	0	0	0	0	0	0	0	0	0	0	0
NM_001004488_2	OR2A25	chr7_KZ208913v1_alt:28796-29729	E113K_0	WT_0	NOTEST	0	0	0	0	1	1	no	E113K_1	WT_1	NOTEST	0	0	0	0	1	1	no		NM_001004488_2	0	0	0	0	0	0	0	0	0	0	0	0	0	0	0	0
NM_001004489	OR2AG1	chr11:6785016-6786014	E113K_0	WT_0	NOTEST	0	0	0	0	1	1	no	E113K_1	WT_1	NOTEST	0	0	0	0	1	1	no		NM_001004489	0	0	0	0	0	0	0	0	0	0	0	0	0	0	0	0
NM_001004490	OR2AG2	chr11:6768006-6768957	E113K_0	WT_0	NOTEST	0.16538	0.153636	-0.106268	0	1	1	no	E113K_1	WT_1	NOTEST	0.152495	0.0421254	-1.856	0	1	1	no		NM_001004490	0	0.234288	0.221648	0.205582	0.401985	0	0.212557	0	0.212338	0	0.24903	0.14861	0	0.168502	0	0
NM_001004491	OR2AK2	chr1:247937028-248100922	E113K_0	WT_0	NOTEST	0	0	0	0	1	1	no	E113K_1	WT_1	NOTEST	0	0	0	0	1	1	no		NM_001004491	0	0	0	0	0	0	0	0	0	0	0	0	0	0	0	0
NM_001004492	OR2B11	chr1:247451028-247451982	E113K_0	WT_0	NOTEST	0	0	0	0	1	1	no	E113K_1	WT_1	NOTEST	0	0	0	0	1	1	no		NM_001004492	0	0	0	0	0	0	0	0	0	0	0	0	0	0	0	0
NM_001004684	OR2D3	chr11:6921001-6921994	E113K_0	WT_0	NOTEST	0	0	0	0	1	1	no	E113K_1	WT_1	NOTEST	0	0	0	0	1	1	no		NM_001004684	0	0	0	0	0	0	0	0	0	0	0	0	0	0	0	0
NM_001004685	OR2F2	chr7:143935232-143936186	E113K_0	WT_0	NOTEST	0	0	0	0	1	1	no	E113K_1	WT_1	NOTEST	0	0	0	0	1	1	no		NM_001004685	0	0	0	0	0	0	0	0	0	0	0	0	0	0	0	0
NM_001004685_2	OR2F2	chr7_KZ208912v1_fix:479461-480415	E113K_0	WT_0	NOTEST	0	0	0	0	1	1	no	E113K_1	WT_1	NOTEST	0	0	0	0	1	1	no		NM_001004685_2	0	0	0	0	0	0	0	0	0	0	0	0	0	0	0	0
NM_001004686	OR2L2	chr1:247937028-248100922	E113K_0	WT_0	NOTEST	0	0	0	0	1	1	no	E113K_1	WT_1	NOTEST	0	0	0	0	1	1	no		NM_001004686	0	0	0	0	0	0	0	0	0	0	0	0	0	0	0	0
NM_001004687	OR2L3	chr1:247937028-248100922	E113K_0	WT_0	NOTEST	0	0	0	0	1	1	no	E113K_1	WT_1	NOTEST	0	0	0	0	1	1	no		NM_001004687	0	0	0	0	0	0	0	0	0	0	0	0	0	0	0	0
NM_001004688	OR2M2	chr1:248179985-248181029	E113K_0	WT_0	NOTEST	0	0	0	0	1	1	no	E113K_1	WT_1	NOTEST	0	0	0	0	1	1	no		NM_001004688	0	0	0	0	0	0	0	0	0	0	0	0	0	0	0	0
NM_001004689	OR2M3	chr1:248203067-248204006	E113K_0	WT_0	NOTEST	0	0	0	0	1	1	no	E113K_1	WT_1	NOTEST	0	0	0	0	1	1	no		NM_001004689	0	0	0	0	0	0	0	0	0	0	0	0	0	0	0	0
NM_001004690	OR2M5	chr1:248145147-248146086	E113K_0	WT_0	NOTEST	0	0	0	0	1	1	no	E113K_1	WT_1	NOTEST	0	0	0	0	1	1	no		NM_001004690	0	0	0	0	0	0	0	0	0	0	0	0	0	0	0	0
NM_001004691	OR2M7	chr1:248323629-248324568	E113K_0	WT_0	NOTEST	0	0	0	0	1	1	no	E113K_1	WT_1	NOTEST	0	0	0	0	1	1	no		NM_001004691	0	0	0	0	0	0	0	0	0	0	0	0	0	0	0	0
NM_001004692	OR2T12	chr1:248294615-248295578	E113K_0	WT_0	NOTEST	0	0	0	0	1	1	no	E113K_1	WT_1	NOTEST	0	0	0	0	1	1	no		NM_001004692	0	0	0	0	0	0	0	0	0	0	0	0	0	0	0	0
NM_001004693	OR2T10	chr1:248592829-248593768	E113K_0	WT_0	NOTEST	0	0	0	0	1	1	no	E113K_1	WT_1	NOTEST	0	0	0	0	1	1	no		NM_001004693	0	0	0	0	0	0	0	0	0	0	0	0	0	0	0	0
NM_001004694	OR2T29	chr1:248556966-248559491	E113K_0	WT_0	NOTEST	0	0	0	0	1	1	no	E113K_1	WT_1	NOTEST	0	0	0	0	1	1	no		NM_001004694	0	0	0	0	0	0	0	0	0	0	0	0	0	0	0	0
NM_001004695	OR2T33	chr1:248272851-248273814	E113K_0	WT_0	NOTEST	0	0	0	0	1	1	no	E113K_1	WT_1	NOTEST	0	0	0	0	1	1	no		NM_001004695	0	0	0	0	0	0	0	0	0	0	0	0	0	0	0	0
NM_001004696	OR2T4	chr1:248361580-248362627	E113K_0	WT_0	NOTEST	0	0	0	0	1	1	no	E113K_1	WT_1	NOTEST	0	0	0	0	1	1	no		NM_001004696	0	0	0	0	0	0	0	0	0	0	0	0	0	0	0	0
NM_001004696_2	OR2T4	chr1_KI270761v1_alt:9554-10601	E113K_0	WT_0	NOTEST	0	0	0	0	1	1	no	E113K_1	WT_1	NOTEST	0	0	0	0	1	1	no		NM_001004696_2	0	0	0	0	0	0	0	0	0	0	0	0	0	0	0	0
NM_001004696_3	OR2T4	chr1_KI270892v1_alt:9554-10601	E113K_0	WT_0	NOTEST	0	0	0	0	1	1	no	E113K_1	WT_1	NOTEST	0	0	0	0	1	1	no		NM_001004696_3	0	0	0	0	0	0	0	0	0	0	0	0	0	0	0	0
NM_001004697	OR2T5	chr1_KI270892v1_alt:139006-141531	E113K_0	WT_0	NOTEST	0	0	0	0	1	1	no	E113K_1	WT_1	NOTEST	0	0	0	0	1	1	no		NM_001004697	0	0	0	0	0	0	0	0	0	0	0	0	0	0	0	0
NM_001004697_2	OR2T5	chr1:248556966-248559491	E113K_0	WT_0	NOTEST	0	0	0	0	1	1	no	E113K_1	WT_1	NOTEST	0	0	0	0	1	1	no		NM_001004697_2	0	0	0	0	0	0	0	0	0	0	0	0	0	0	0	0
NM_001004697_3	OR2T5	chr1_KI270761v1_alt:142628-145153	E113K_0	WT_0	NOTEST	0	0	0	0	1	1	no	E113K_1	WT_1	NOTEST	0	0	0	0	1	1	no		NM_001004697_3	0	0	0	0	0	0	0	0	0	0	0	0	0	0	0	0
NM_001004697_4	OR2T5	chr1:248488588-248491113	E113K_0	WT_0	NOTEST	0	0	0	0	1	1	no	E113K_1	WT_1	NOTEST	0	0	0	0	1	1	no		NM_001004697_4	0	0	0	0	0	0	0	0	0	0	0	0	0	0	0	0
NM_001004698	OR2W5	chr1:247491067-247492409	E113K_0	WT_0	NOTEST	0	0	0	0	1	1	no	E113K_1	WT_1	NOTEST	0	0	0	0	1	1	no		NM_001004698	0	0	0	0	0	0	0	0	0	0	0	0	0	0	0	0
NM_001004699	OR2Z1	chr19:8730953-8732009	E113K_0	WT_0	NOTEST	0	0	0	0	1	1	no	E113K_1	WT_1	NOTEST	0	0	0	0	1	1	no		NM_001004699	0	0	0	0	0	0	0	0	0	0	0	0	0	0	0	0
NM_001004700	OR4C11	chr11:55603353-55604398	E113K_0	WT_0	NOTEST	0	0	0	0	1	1	no	E113K_1	WT_1	NOTEST	0	0	0	0	1	1	no		NM_001004700	0	0	0	0	0	0	0	0	0	0	0	0	0	0	0	0
NM_001004701	OR4C16	chr11:55572127-55573060	E113K_0	WT_0	NOTEST	0	0	0	0	1	1	no	E113K_1	WT_1	NOTEST	0	0	0	0	1	1	no		NM_001004701	0	0	0	0	0	0	0	0	0	0	0	0	0	0	0	0
NM_001004702	OR4C3	chr11:48324919-48325955	E113K_0	WT_0	NOTEST	0	0	0	0	1	1	no	E113K_1	WT_1	NOTEST	0	0	0	0	1	1	no		NM_001004702	0	0	0	0	0	0	0	0	0	0	0	0	0	0	0	0
NM_001004703	OR4C46	chr11:54603068-54603998	E113K_0	WT_0	NOTEST	0	0	0	0	1	1	no	E113K_1	WT_1	NOTEST	0	0	0	0	1	1	no		NM_001004703	0	0	0	0	0	0	0	0	0	0	0	0	0	0	0	0
NM_001004704	OR4C6	chr11:55665166-55666096	E113K_0	WT_0	NOTEST	0	0	0	0	1	1	no	E113K_1	WT_1	NOTEST	0	0	0	0	1	1	no		NM_001004704	0	0	0	0	0	0	0	0	0	0	0	0	0	0	0	0
NM_001004705	OR4D10	chr11:59477429-59478365	E113K_0	WT_0	NOTEST	0	0	0	0	1	1	no	E113K_1	WT_1	NOTEST	0	0	0	0	1	1	no		NM_001004705	0	0	0	0	0	0	0	0	0	0	0	0	0	0	0	0
NM_001004706	OR4D11	chr11:59503575-59504511	E113K_0	WT_0	NOTEST	0	0	0	0	1	1	no	E113K_1	WT_1	NOTEST	0	0	0	0	1	1	no		NM_001004706	0	0	0	0	0	0	0	0	0	0	0	0	0	0	0	0
NM_001004707	OR4D2	chr17:58169655-58170579	E113K_0	WT_0	NOTEST	0	0	0	0	1	1	no	E113K_1	WT_1	NOTEST	0	0	0	0	1	1	no		NM_001004707	0	0	0	0	0	0	0	0	0	0	0	0	0	0	0	0
NM_001004708	OR4D6	chr11:59456960-59457905	E113K_0	WT_0	NOTEST	0	0	0	0	1	1	no	E113K_1	WT_1	NOTEST	0	0	0	0	1	1	no		NM_001004708	0	0	0	0	0	0	0	0	0	0	0	0	0	0	0	0
NM_001004711	OR4D9	chr11:59514912-59515857	E113K_0	WT_0	NOTEST	0	0	0	0	1	1	no	E113K_1	WT_1	NOTEST	0	0	0	0	1	1	no		NM_001004711	0	0	0	0	0	0	0	0	0	0	0	0	0	0	0	0
NM_001004712	OR4K14	chr14:20014260-20015193	E113K_0	WT_0	NOTEST	0	0	0	0	1	1	no	E113K_1	WT_1	NOTEST	0	0	0	0	1	1	no		NM_001004712	0	0	0	0	0	0	0	0	0	0	0	0	0	0	0	0
NM_001004713	OR1I1	chr19:15087065-15088133	E113K_0	WT_0	NOTEST	0	0	0	0	1	1	no	E113K_1	WT_1	NOTEST	0	0	0	0	1	1	no		NM_001004713	0	0	0	0	0	0	0	0	0	0	0	0	0	0	0	0
NM_001004714	OR4K13	chr14:20033843-20034758	E113K_0	WT_0	NOTEST	0	0	0	0	1	1	no	E113K_1	WT_1	NOTEST	0	0	0	0	1	1	no		NM_001004714	0	0	0	0	0	0	0	0	0	0	0	0	0	0	0	0
NM_001004715	OR4K17	chr14:20117467-20118438	E113K_0	WT_0	NOTEST	0	0	0	0	1	1	no	E113K_1	WT_1	NOTEST	0	0	0	0	1	1	no		NM_001004715	0	0	0	0	0	0	0	0	0	0	0	0	0	0	0	0
NM_001004717	OR4L1	chr14:20060044-20060983	E113K_0	WT_0	NOTEST	0	0	0	0	1	1	no	E113K_1	WT_1	NOTEST	0	0	0	0	1	1	no		NM_001004717	0	0	0	0	0	0	0	0	0	0	0	0	0	0	0	0
NM_001004719	OR4M2	chr15_KI270727v1_random:372321-373405	E113K_0	WT_0	NOTEST	0	0	0	0	1	1	no	E113K_1	WT_1	NOTEST	0	0	0	0	1	1	no		NM_001004719	0	0	0	0	0	0	0	0	0	0	0	0	0	0	0	0
NM_001004719_2	OR4M2	chr15_KI270852v1_alt:272029-418371	E113K_0	WT_0	NOTEST	0	0	0	0	1	1	no	E113K_1	WT_1	NOTEST	0	0	0	0	1	1	no		NM_001004719_2	0	0	0	0	0	0	0	0	0	0	0	0	0	0	0	0
NM_001004719_3	OR4M2	chr15:21990079-22095864	E113K_0	WT_0	NOTEST	0	0	0	0	1	1	no	E113K_1	WT_1	NOTEST	0	0	0	0	1	1	no		NM_001004719_3	0	0	0	0	0	0	0	0	0	0	0	0	0	0	0	0
NM_001004720	NCK2	chr2:105744911-105894274	E113K_0	WT_0	OK	1.8427	2.3338	0.34086	0.138629	0.80025	0.999067	no	E113K_1	WT_1	OK	2.04438	2.55387	0.321024	0.148536	0.78355	0.999067	no		NM_001004720	4.31999	0.000863042	0.0215169	3.02844	0.0359762	2.88883	5.4574	0.953012	0.258316	3.39789	1.57983	2.94146	3.61725	0.175714	6.42194	0.000566905
NM_001004722	NCK2	chr2:105744911-105894274	E113K_0	WT_0	OK	8.84023	9.85232	0.15638	0.195112	0.69965	0.999067	no	E113K_1	WT_1	OK	9.18797	9.94949	0.114877	0.142589	0.7744	0.999067	no		NM_001004722	8.80771	7.4117	11.8867	7.25483	8.50731	9.50948	11.0132	10.3793	10.2825	10.3051	7.73349	8.4308	10.4334	10.5872	7.93265	10.8447
NM_001004723	OR4N2	chr14:19803769-19830253	E113K_0	WT_0	NOTEST	0	0	0	0	1	1	no	E113K_1	WT_1	NOTEST	0	0	0	0	1	1	no		NM_001004723	0	0	0	0	0	0	0	0	0	0	0	0	0	0	0	0
NM_001004724	OR4N5	chr14:20143735-20144662	E113K_0	WT_0	NOTEST	0	0	0	0	1	1	no	E113K_1	WT_1	NOTEST	0	0	0	0	1	1	no		NM_001004724	0	0	0	0	0	0	0	0	0	0	0	0	0	0	0	0
NM_001004725	OR4S1	chr11:48306222-48307152	E113K_0	WT_0	NOTEST	0	0	0	0	1	1	no	E113K_1	WT_1	NOTEST	0	0	0	0	1	1	no		NM_001004725	0	0	0	0	0	0	0	0	0	0	0	0	0	0	0	0
NM_001004726	OR4X1	chr11:48263860-48264778	E113K_0	WT_0	NOTEST	0	0	0	0	1	1	no	E113K_1	WT_1	NOTEST	0	0	0	0	1	1	no		NM_001004726	0	0	0	0	0	0	0	0	0	0	0	0	0	0	0	0
NM_001004727	OR4X2	chr11:48245103-48246015	E113K_0	WT_0	NOTEST	0	0	0	0	1	1	no	E113K_1	WT_1	NOTEST	0	0	0	0	1	1	no		NM_001004727	0	0	0	0	0	0	0	0	0	0	0	0	0	0	0	0
NM_001004728	OR5A1	chr11:59443168-59444116	E113K_0	WT_0	NOTEST	0	0	0	0	1	1	no	E113K_1	WT_1	NOTEST	0	0	0	0	1	1	no		NM_001004728	0	0	0	0	0	0	0	0	0	0	0	0	0	0	0	0
NM_001004729	OR5AN1	chr11:59364458-59365394	E113K_0	WT_0	NOTEST	0	0	0	0	1	1	no	E113K_1	WT_1	NOTEST	0	0	0	0	1	1	no		NM_001004729	0	0	0	0	0	0	0	0	0	0	0	0	0	0	0	0
NM_001004730	OR5AR1	chr11:56663685-56664618	E113K_0	WT_0	NOTEST	0	0	0	0	1	1	no	E113K_1	WT_1	NOTEST	0	0	0	0	1	1	no		NM_001004730	0	0	0	0	0	0	0	0	0	0	0	0	0	0	0	0
NM_001004731	OR5AU1	chr14:21154864-21156063	E113K_0	WT_0	NOTEST	0	0	0	0	1	1	no	E113K_1	WT_1	NOTEST	0	0	0	0	1	1	no		NM_001004731	0	0	0	0	0	0	0	0	0	0	0	0	0	0	0	0
NM_001004732	OR14K1	chr1:247722956-247748158	E113K_0	WT_0	NOTEST	0	0	0	0	1	1	no	E113K_1	WT_1	NOTEST	0	0	0	0	1	1	no		NM_001004732	0	0	0	0	0	0	0	0	0	0	0	0	0	0	0	0
NM_001004733	OR5B12	chr11:58439119-58440173	E113K_0	WT_0	NOTEST	0	0	0	0	1	1	no	E113K_1	WT_1	NOTEST	0	0	0	0	1	1	no		NM_001004733	0	0	0	0	0	0	0	0	0	0	0	0	0	0	0	0
NM_001004734	OR14I1	chr1:248681368-248682304	E113K_0	WT_0	NOTEST	0	0	0	0	1	1	no	E113K_1	WT_1	NOTEST	0	0	0	0	1	1	no		NM_001004734	0	0	0	0	0	0	0	0	0	0	0	0	0	0	0	0
NM_001004735	OR5D14	chr11:55795555-55796500	E113K_0	WT_0	NOTEST	0	0	0	0	1	1	no	E113K_1	WT_1	NOTEST	0	0	0	0	1	1	no		NM_001004735	0	0	0	0	0	0	0	0	0	0	0	0	0	0	0	0
NM_001004736	OR5K1	chr3:98469479-98470576	E113K_0	WT_0	NOTEST	0	0	0	0	1	1	no	E113K_1	WT_1	NOTEST	0	0	0	0	1	1	no		NM_001004736	0	0	0	0	0	0	0	0	0	0	0	0	0	0	0	0
NM_001004737	OR5K2	chr3:98497680-98498631	E113K_0	WT_0	NOTEST	0.0554121	0	#NAME?	0	1	1	no	E113K_1	WT_1	NOTEST	0.0311288	0	#NAME?	0	1	1	no		NM_001004737	0	0	0.221648	0	0	0	0	0	0	0	0.124515	0	0	0	0	0
NM_001004738	OR5L1	chr11:55811366-55812476	E113K_0	WT_0	NOTEST	0	0	0	0	1	1	no	E113K_1	WT_1	NOTEST	0	0	0	0	1	1	no		NM_001004738	0	0	0	0	0	0	0	0	0	0	0	0	0	0	0	0
NM_001004739	OR5L2	chr11:55827218-55828154	E113K_0	WT_0	NOTEST	0	0	0	0	1	1	no	E113K_1	WT_1	NOTEST	0	0	0	0	1	1	no		NM_001004739	0	0	0	0	0	0	0	0	0	0	0	0	0	0	0	0
NM_001004740	OR5M1	chr11:56612554-56613502	E113K_0	WT_0	NOTEST	0	0	0	0	1	1	no	E113K_1	WT_1	NOTEST	0	0	0	0	1	1	no		NM_001004740	0	0	0	0	0	0	0	0	0	0	0	0	0	0	0	0
NM_001004741	OR5M10	chr11:56576773-56577721	E113K_0	WT_0	NOTEST	0	0	0	0	1	1	no	E113K_1	WT_1	NOTEST	0	0	0	0	1	1	no		NM_001004741	0	0	0	0	0	0	0	0	0	0	0	0	0	0	0	0
NM_001004742	OR5M3	chr11:56469487-56470538	E113K_0	WT_0	NOTEST	0	0	0	0	1	1	no	E113K_1	WT_1	NOTEST	0	0	0	0	1	1	no		NM_001004742	0	0	0	0	0	0	0	0	0	0	0	0	0	0	0	0
NM_001004743	OR5M9	chr11:56462468-56463401	E113K_0	WT_0	NOTEST	0	0	0	0	1	1	no	E113K_1	WT_1	NOTEST	0	0	0	0	1	1	no		NM_001004743	0	0	0	0	0	0	0	0	0	0	0	0	0	0	0	0
NM_001004744	OR5R1	chr11:56417257-56418232	E113K_0	WT_0	NOTEST	0	0	0	0	1	1	no	E113K_1	WT_1	NOTEST	0	0	0	0	1	1	no		NM_001004744	0	0	0	0	0	0	0	0	0	0	0	0	0	0	0	0
NM_001004745	OR5T1	chr11:56275638-56276619	E113K_0	WT_0	NOTEST	0	0	0	0	1	1	no	E113K_1	WT_1	NOTEST	0	0	0	0	1	1	no		NM_001004745	0	0	0	0	0	0	0	0	0	0	0	0	0	0	0	0
NM_001004745_2	OR5T1	chr11_JH159136v1_alt:86387-87368	E113K_0	WT_0	NOTEST	0	0	0	0	1	1	no	E113K_1	WT_1	NOTEST	0	0	0	0	1	1	no		NM_001004745_2	0	0	0	0	0	0	0	0	0	0	0	0	0	0	0	0
NM_001004746	OR5T2	chr11:56232105-56233185	E113K_0	WT_0	NOTEST	0	0	0	0	1	1	no	E113K_1	WT_1	NOTEST	0	0	0	0	1	1	no		NM_001004746	0	0	0	0	0	0	0	0	0	0	0	0	0	0	0	0
NM_001004746_2	OR5T2	chr11_JH159136v1_alt:42854-43934	E113K_0	WT_0	NOTEST	0	0	0	0	1	1	no	E113K_1	WT_1	NOTEST	0	0	0	0	1	1	no		NM_001004746_2	0	0	0	0	0	0	0	0	0	0	0	0	0	0	0	0
NM_001004747	OR5T3	chr11_JH159136v1_alt:62948-63971	E113K_0	WT_0	NOTEST	0	0	0	0	1	1	no	E113K_1	WT_1	NOTEST	0	0	0	0	1	1	no		NM_001004747	0	0	0	0	0	0	0	0	0	0	0	0	0	0	0	0
NM_001004747_2	OR5T3	chr11:56252199-56253222	E113K_0	WT_0	NOTEST	0	0	0	0	1	1	no	E113K_1	WT_1	NOTEST	0	0	0	0	1	1	no		NM_001004747_2	0	0	0	0	0	0	0	0	0	0	0	0	0	0	0	0
NM_001004748	OR51A2	chr11:4954771-4955713	E113K_0	WT_0	NOTEST	0	0	0	0	1	1	no	E113K_1	WT_1	NOTEST	0	0	0	0	1	1	no		NM_001004748	0	0	0	0	0	0	0	0	0	0	0	0	0	0	0	0
NM_001004749	OR51A7	chr11:4907369-4908308	E113K_0	WT_0	NOTEST	0	0	0	0	1	1	no	E113K_1	WT_1	NOTEST	0	0	0	0	1	1	no		NM_001004749	0	0	0	0	0	0	0	0	0	0	0	0	0	0	0	0
NM_001004750	OR51B6	chr11:5340317-5505652	E113K_0	WT_0	NOTEST	0	0	0	0	1	1	no	E113K_1	WT_1	NOTEST	0	0	0	0	1	1	no		NM_001004750	0	0	0	0	0	0	0	0	0	0	0	0	0	0	0	0
NM_001004751	OR51D1	chr11:4639714-4640838	E113K_0	WT_0	NOTEST	0	0	0	0	1	1	no	E113K_1	WT_1	NOTEST	0	0	0	0	1	1	no		NM_001004751	0	0	0	0	0	0	0	0	0	0	0	0	0	0	0	0
NM_001004752	OR51F1	chr11:4768978-4769938	E113K_0	WT_0	NOTEST	0	0	0	0	1	1	no	E113K_1	WT_1	NOTEST	0	0	0	0	1	1	no		NM_001004752	0	0	0	0	0	0	0	0	0	0	0	0	0	0	0	0
NM_001004753	OR51F2	chr11:4821320-4822456	E113K_0	WT_0	NOTEST	0	0	0	0	1	1	no	E113K_1	WT_1	NOTEST	0	0	0	0	1	1	no		NM_001004753	0	0	0	0	0	0	0	0	0	0	0	0	0	0	0	0
NM_001004754	OR51I2	chr11:5340317-5505652	E113K_0	WT_0	NOTEST	0	0	0	0	1	1	no	E113K_1	WT_1	NOTEST	0	0	0	0	1	1	no		NM_001004754	0	0	0	0	0	0	0	0	0	0	0	0	0	0	0	0
NM_001004755	OR51L1	chr11:4998982-4999930	E113K_0	WT_0	NOTEST	0	0	0	0	1	1	no	E113K_1	WT_1	NOTEST	0	0	0	0	1	1	no		NM_001004755	0	0	0	0	0	0	0	0	0	0	0	0	0	0	0	0
NM_001004756	OR51M1	chr11:5340317-5505652	E113K_0	WT_0	NOTEST	0	0	0	0	1	1	no	E113K_1	WT_1	NOTEST	0	0.0430201	inf	0	1	1	no		NM_001004756	0	0	0	0	0	0	0	0	0	0	0	0	0	0	0	0.17208
NM_001004757	OR51Q1	chr11:5340317-5505652	E113K_0	WT_0	NOTEST	0	0	0	0	1	1	no	E113K_1	WT_1	NOTEST	0	0	0	0	1	1	no		NM_001004757	0	0	0	0	0	0	0	0	0	0	0	0	0	0	0	0
NM_001004758	OR51S1	chr11:4848236-4849208	E113K_0	WT_0	NOTEST	0	0	0	0	1	1	no	E113K_1	WT_1	NOTEST	0	0	0	0	1	1	no		NM_001004758	0	0	0	0	0	0	0	0	0	0	0	0	0	0	0	0
NM_001004759	OR51T1	chr11:4881699-4883083	E113K_0	WT_0	NOTEST	0	0	0	0	1	1	no	E113K_1	WT_1	NOTEST	0	0	0	0	1	1	no		NM_001004759	0	0	0	0	0	0	0	0	0	0	0	0	0	0	0	0
NM_001004760	OR51V1	chr11:5199734-5200700	E113K_0	WT_0	NOTEST	0	0	0	0	1	1	no	E113K_1	WT_1	NOTEST	0	0	0	0	1	1	no		NM_001004760	0	0	0	0	0	0	0	0	0	0	0	0	0	0	0	0
NM_001005	RPS3	chr11:75399490-75422301	E113K_0	WT_0	OK	114.305	122.848	0.103985	0.175125	0.71865	0.999067	no	E113K_1	WT_1	OK	117.952	125.095	0.0848233	0.145235	0.77465	0.999067	no		NM_001005	107.408	105.481	126.62	117.711	135.748	146.362	104.854	104.428	108.681	117.478	116.619	129.031	138.13	154.274	104.509	103.467
NM_001005160	OR52A5	chr11:5131691-5132642	E113K_0	WT_0	NOTEST	0	0	0	0	1	1	no	E113K_1	WT_1	NOTEST	0	0	0	0	1	1	no		NM_001005160	0	0	0	0	0	0	0	0	0	0	0	0	0	0	0	0
NM_001005161	OR52B4	chr11:4367262-4368386	E113K_0	WT_0	NOTEST	0	0	0	0	1	1	no	E113K_1	WT_1	NOTEST	0	0	0	0	1	1	no		NM_001005161	0	0	0	0	0	0	0	0	0	0	0	0	0	0	0	0
NM_001005162	OR52B6	chr11:5580876-5581884	E113K_0	WT_0	NOTEST	0	0	0	0	1	1	no	E113K_1	WT_1	NOTEST	0	0	0	0	1	1	no		NM_001005162	0	0	0	0	0	0	0	0	0	0	0	0	0	0	0	0
NM_001005163	OR52D1	chr11:5340317-5505652	E113K_0	WT_0	NOTEST	0	0	0	0	1	1	no	E113K_1	WT_1	NOTEST	0	0	0	0	1	1	no		NM_001005163	0	0	0	0	0	0	0	0	0	0	0	0	0	0	0	0
NM_001005164	OR52E2	chr11:5058649-5059627	E113K_0	WT_0	NOTEST	0	0	0	0	1	1	no	E113K_1	WT_1	NOTEST	0	0	0	0	1	1	no		NM_001005164	0	0	0	0	0	0	0	0	0	0	0	0	0	0	0	0
NM_001005165	OR52E4	chr11:5884292-5885231	E113K_0	WT_0	NOTEST	0	0	0	0	1	1	no	E113K_1	WT_1	NOTEST	0	0	0	0	1	1	no		NM_001005165	0	0	0	0	0	0	0	0	0	0	0	0	0	0	0	0
NM_001005166	OR52E5	chr11:5900764-5901760	E113K_0	WT_0	NOTEST	0	0	0	0	1	1	no	E113K_1	WT_1	NOTEST	0	0	0	0	1	1	no		NM_001005166	0	0	0	0	0	0	0	0	0	0	0	0	0	0	0	0
NM_001005167	OR52E6	chr11:5840927-5841897	E113K_0	WT_0	NOTEST	0	0	0	0	1	1	no	E113K_1	WT_1	NOTEST	0	0	0	0	1	1	no		NM_001005167	0	0	0	0	0	0	0	0	0	0	0	0	0	0	0	0
NM_001005168	OR52E8	chr11:5856748-5857702	E113K_0	WT_0	NOTEST	0	0	0	0	1	1	no	E113K_1	WT_1	NOTEST	0	0	0	0	1	1	no		NM_001005168	0	0	0	0	0	0	0	0	0	0	0	0	0	0	0	0
NM_001005169	OR52I1	chr11:4594038-4595013	E113K_0	WT_0	NOTEST	0	0	0	0	1	1	no	E113K_1	WT_1	NOTEST	0	0	0	0	1	1	no		NM_001005169	0	0	0	0	0	0	0	0	0	0	0	0	0	0	0	0
NM_001005170	OR52I2	chr11:4586790-4587905	E113K_0	WT_0	NOTEST	0	0	0	0	1	1	no	E113K_1	WT_1	NOTEST	0	0	0	0	1	1	no		NM_001005170	0	0	0	0	0	0	0	0	0	0	0	0	0	0	0	0
NM_001005171	OR52K1	chr11:4488878-4489908	E113K_0	WT_0	NOTEST	0	0	0	0	1	1	no	E113K_1	WT_1	NOTEST	0	0	0	0	1	1	no		NM_001005171	0	0	0	0	0	0	0	0	0	0	0	0	0	0	0	0
NM_001005172	OR52K2	chr11:4449294-4450361	E113K_0	WT_0	NOTEST	0	0	0	0	1	1	no	E113K_1	WT_1	NOTEST	0	0	0	0	1	1	no		NM_001005172	0	0	0	0	0	0	0	0	0	0	0	0	0	0	0	0
NM_001005173	OR52L1	chr11:5985891-5986985	E113K_0	WT_0	NOTEST	0	0	0	0	1	1	no	E113K_1	WT_1	NOTEST	0	0	0	0	1	1	no		NM_001005173	0	0	0	0	0	0	0	0	0	0	0	0	0	0	0	0
NM_001005174	OR52N2	chr11:5820335-5821301	E113K_0	WT_0	NOTEST	0	0	0	0	1	1	no	E113K_1	WT_1	NOTEST	0	0	0	0	1	1	no		NM_001005174	0	0	0	0	0	0	0	0	0	0	0	0	0	0	0	0
NM_001005175	OR52N4	chr11:5754692-5755729	E113K_0	WT_0	NOTEST	0	0	0	0	1	1	no	E113K_1	WT_1	NOTEST	0	0	0	0	1	1	no		NM_001005175	0	0	0	0	0	0	0	0	0	0	0	0	0	0	0	0
NM_001005176	SP140	chr2:230225729-230313215	E113K_0	WT_0	OK	1.21024	2.11125	0.802805	0.371235	0.417	0.999067	no	E113K_1	WT_1	OK	1.44089	2.34946	0.705372	0.349025	0.44965	0.999067	no		NM_001005176	1.45674	1.53777	1.08959	0.756861	1.48103	2.04718	2.31624	2.60057	0.566162	2.68202	1.41376	1.10161	1.39241	1.42418	3.65481	2.92644
NM_001005177	OR52R1	chr11:4803432-4804380	E113K_0	WT_0	NOTEST	0	0	0	0	1	1	no	E113K_1	WT_1	NOTEST	0	0	0	0	1	1	no		NM_001005177	0	0	0	0	0	0	0	0	0	0	0	0	0	0	0	0
NM_001005178	OR52W1	chr11:6199223-6200186	E113K_0	WT_0	NOTEST	0	0	0	0	1	1	no	E113K_1	WT_1	NOTEST	0	0	0	0	1	1	no		NM_001005178	0	0	0	0	0	0	0	0	0	0	0	0	0	0	0	0
NM_001005179	OR56A4	chr11:6001850-6003192	E113K_0	WT_0	NOTEST	0	0	0	0	1	1	no	E113K_1	WT_1	NOTEST	0	0	0	0	1	1	no		NM_001005179	0	0	0	0	0	0	0	0	0	0	0	0	0	0	0	0
NM_001005180	OR56B1	chr11:5736447-5738523	E113K_0	WT_0	NOTEST	0	0	0	0	1	1	no	E113K_1	WT_1	NOTEST	0	0	0	0	1	1	no		NM_001005180	0	0	0	0	0	0	0	0	0	0	0	0	0	0	0	0
NM_001005181	OR56B4	chr11:6107683-6108835	E113K_0	WT_0	NOTEST	0	0	0	0	1	1	no	E113K_1	WT_1	NOTEST	0	0.0342739	inf	0	1	1	no		NM_001005181	0	0	0	0	0	0	0	0	0	0	0	0	0	0	0.137096	0
NM_001005182	OR6C1	chr12:55320599-55321538	E113K_0	WT_0	NOTEST	0	0	0	0	1	1	no	E113K_1	WT_1	NOTEST	0	0	0	0	1	1	no		NM_001005182	0	0	0	0	0	0	0	0	0	0	0	0	0	0	0	0
NM_001005183	OR6C76	chr12:55426253-55427192	E113K_0	WT_0	NOTEST	0	0	0	0	1	1	no	E113K_1	WT_1	NOTEST	0	0	0	0	1	1	no		NM_001005183	0	0	0	0	0	0	0	0	0	0	0	0	0	0	0	0
NM_001005184	OR6K6	chr1:158754815-158755847	E113K_0	WT_0	NOTEST	0	0	0	0	1	1	no	E113K_1	WT_1	NOTEST	0	0	0	0	1	1	no		NM_001005184	0	0	0	0	0	0	0	0	0	0	0	0	0	0	0	0
NM_001005185	OR6N1	chr1:158765743-158766682	E113K_0	WT_0	NOTEST	0	0	0	0	1	1	no	E113K_1	WT_1	NOTEST	0	0	0	0	1	1	no		NM_001005185	0	0	0	0	0	0	0	0	0	0	0	0	0	0	0	0
NM_001005186	OR6Q1	chr11:58023880-58181612	E113K_0	WT_0	NOTEST	0	0	0	0	1	1	no	E113K_1	WT_1	NOTEST	0	0	0	0	1	1	no		NM_001005186	0	0	0	0	0	0	0	0	0	0	0	0	0	0	0	0
NM_001005187	OR6T1	chr11:123942866-123943838	E113K_0	WT_0	NOTEST	0	0	0	0	1	1	no	E113K_1	WT_1	NOTEST	0	0	0	0	1	1	no		NM_001005187	0	0	0	0	0	0	0	0	0	0	0	0	0	0	0	0
NM_001005188	OR6X1	chr11:123753579-123754518	E113K_0	WT_0	NOTEST	0	0	0	0	1	1	no	E113K_1	WT_1	NOTEST	0	0	0	0	1	1	no		NM_001005188	0	0	0	0	0	0	0	0	0	0	0	0	0	0	0	0
NM_001005189	OR6Y1	chr1:158547127-158548105	E113K_0	WT_0	NOTEST	0	0	0	0	1	1	no	E113K_1	WT_1	NOTEST	0	0	0	0	1	1	no		NM_001005189	0	0	0	0	0	0	0	0	0	0	0	0	0	0	0	0
NM_001005190	OR7A10	chr19:14840947-14841877	E113K_0	WT_0	NOTEST	0	0	0	0	1	1	no	E113K_1	WT_1	NOTEST	0	0	0	0	1	1	no		NM_001005190	0	0	0	0	0	0	0	0	0	0	0	0	0	0	0	0
NM_001005191	OR7D4	chr19:9213849-9214871	E113K_0	WT_0	NOTEST	0	0	0	0	1	1	no	E113K_1	WT_1	NOTEST	0	0	0	0	1	1	no		NM_001005191	0	0	0	0	0	0	0	0	0	0	0	0	0	0	0	0
NM_001005192	OR7G1	chr19:9114827-9115763	E113K_0	WT_0	NOTEST	0	0	0	0	1	1	no	E113K_1	WT_1	NOTEST	0	0	0	0	1	1	no		NM_001005192	0	0	0	0	0	0	0	0	0	0	0	0	0	0	0	0
NM_001005193	OR7G2	chr19:9102268-9103306	E113K_0	WT_0	NOTEST	0	0	0	0	1	1	no	E113K_1	WT_1	NOTEST	0	0	0	0	1	1	no		NM_001005193	0	0	0	0	0	0	0	0	0	0	0	0	0	0	0	0
NM_001005194	OR8A1	chr11:124569996-124571374	E113K_0	WT_0	NOTEST	0	0	0	0	1	1	no	E113K_1	WT_1	NOTEST	0	0	0	0	1	1	no		NM_001005194	0	0	0	0	0	0	0	0	0	0	0	0	0	0	0	0
NM_001005195	OR8B12	chr11:124542721-124543654	E113K_0	WT_0	NOTEST	0	0	0	0	1	1	no	E113K_1	WT_1	NOTEST	0	0	0	0	1	1	no		NM_001005195	0	0	0	0	0	0	0	0	0	0	0	0	0	0	0	0
NM_001005196	OR8B4	chr11:124423941-124424871	E113K_0	WT_0	NOTEST	0	0	0	0	1	1	no	E113K_1	WT_1	NOTEST	0	0	0	0	1	1	no		NM_001005196	0	0	0	0	0	0	0	0	0	0	0	0	0	0	0	0
NM_001005197	OR8D4	chr11:123906431-123907376	E113K_0	WT_0	NOTEST	0	0	0	0	1	1	no	E113K_1	WT_1	NOTEST	0	0	0	0	1	1	no		NM_001005197	0	0	0	0	0	0	0	0	0	0	0	0	0	0	0	0
NM_001005198	OR8G5	chr11:124264826-124265867	E113K_0	WT_0	NOTEST	0	0	0	0	1	1	no	E113K_1	WT_1	NOTEST	0	0	0	0	1	1	no		NM_001005198	0	0	0	0	0	0	0	0	0	0	0	0	0	0	0	0
NM_001005199	OR8H1	chr11:56290126-56291062	E113K_0	WT_0	NOTEST	0	0	0	0	1	1	no	E113K_1	WT_1	NOTEST	0	0	0	0	1	1	no		NM_001005199	0	0	0	0	0	0	0	0	0	0	0	0	0	0	0	0
NM_001005199_2	OR8H1	chr11_JH159136v1_alt:100875-101811	E113K_0	WT_0	NOTEST	0	0	0	0	1	1	no	E113K_1	WT_1	NOTEST	0	0	0	0	1	1	no		NM_001005199_2	0	0	0	0	0	0	0	0	0	0	0	0	0	0	0	0
NM_001005200	OR8H2	chr11:56105042-56105981	E113K_0	WT_0	NOTEST	0	0	0	0	1	1	no	E113K_1	WT_1	NOTEST	0	0	0	0	1	1	no		NM_001005200	0	0	0	0	0	0	0	0	0	0	0	0	0	0	0	0
NM_001005201	OR8H3	chr11:56122372-56123311	E113K_0	WT_0	NOTEST	0	0	0	0	1	1	no	E113K_1	WT_1	NOTEST	0	0	0	0	1	1	no		NM_001005201	0	0	0	0	0	0	0	0	0	0	0	0	0	0	0	0
NM_001005202	OR8K3	chr11:56318306-56319245	E113K_0	WT_0	NOTEST	0	0	0	0	1	1	no	E113K_1	WT_1	NOTEST	0	0	0	0	1	1	no		NM_001005202	0	0	0	0	0	0	0	0	0	0	0	0	0	0	0	0
NM_001005202_2	OR8K3	chr11_JH159136v1_alt:129055-129994	E113K_0	WT_0	NOTEST	0	0	0	0	1	1	no	E113K_1	WT_1	NOTEST	0	0	0	0	1	1	no		NM_001005202_2	0	0	0	0	0	0	0	0	0	0	0	0	0	0	0	0
NM_001005203	OR8S1	chr12:48525631-48528103	E113K_0	WT_0	NOTEST	0	0	0	0	1	1	no	E113K_1	WT_1	NOTEST	0	0	0	0	1	1	no		NM_001005203	0	0	0	0	0	0	0	0	0	0	0	0	0	0	0	0
NM_001005204	OR8U1	chr11_JH159136v1_alt:186373-187333	E113K_0	WT_0	NOTEST	0	0	0	0	1	1	no	E113K_1	WT_1	NOTEST	0	0	0	0	1	1	no		NM_001005204	0	0	0	0	0	0	0	0	0	0	0	0	0	0	0	0
NM_001005204_2	OR8U1	chr11:56375623-56376553	E113K_0	WT_0	NOTEST	0	0	0	0	1	1	no	E113K_1	WT_1	NOTEST	0	0	0	0	1	1	no		NM_001005204_2	0	0	0	0	0	0	0	0	0	0	0	0	0	0	0	0
NM_001005205	OR8J1	chr11:56360214-56361288	E113K_0	WT_0	NOTEST	0	0	0	0	1	1	no	E113K_1	WT_1	NOTEST	0	0	0	0	1	1	no		NM_001005205	0	0	0	0	0	0	0	0	0	0	0	0	0	0	0	0
NM_001005205_2	OR8J1	chr11_JH159136v1_alt:170963-172037	E113K_0	WT_0	NOTEST	0	0	0	0	1	1	no	E113K_1	WT_1	NOTEST	0	0	0	0	1	1	no		NM_001005205_2	0	0	0	0	0	0	0	0	0	0	0	0	0	0	0	0
NM_001005207	TRIM37	chr17:58755853-59106880	E113K_0	WT_0	OK	1.50998	1.2101	-0.319403	-0.162095	0.769	0.999067	no	E113K_1	WT_1	OK	1.27753	1.38204	0.113446	0.0619339	0.90305	0.999067	no		NM_001005207	1.33058	0.780962	1.92918	1.99921	1.20817	0.481034	1.95291	1.1983	0.998644	0.939499	1.89575	1.27621	1.23661	0.932778	1.5978	1.76097
NM_001005209	TMEM198	chr2:219538946-219550596	E113K_0	WT_0	NOTEST	0.154922	0.476684	1.62149	0	1	1	no	E113K_1	WT_1	NOTEST	0.235903	0.353971	0.585436	0	1	1	no		NM_001005209	0.286158	0.079232	0.200536	0.0537615	0.544467	0.00829866	0.861354	0.492615	0.359711	0.25292	0.08365	0.247331	0.446649	0.398528	0.366419	0.204287
NM_001005210	LRRC55	chr11:57181952-57191716	E113K_0	WT_0	NOTEST	0	0	0	0	1	1	no	E113K_1	WT_1	NOTEST	0	0	0	0	1	1	no		NM_001005210	0	0	0	0	0	0	0	0	0	0	0	0	0	0	0	0
NM_001005211	OR9I1	chr11:58023880-58181612	E113K_0	WT_0	NOTEST	0	0	0	0	1	1	no	E113K_1	WT_1	NOTEST	0	0	0	0	1	1	no		NM_001005211	0	0	0	0	0	0	0	0	0	0	0	0	0	0	0	0
NM_001005212	OR9Q1	chr11:58023880-58181612	E113K_0	WT_0	NOTEST	0	0	0	0	1	1	no	E113K_1	WT_1	NOTEST	0	0	0	0	1	1	no		NM_001005212	0	0	0	0	0	0	0	0	0	0	0	0	0	0	0	0
NM_001005213_2	OR9G1	chr11_JH159137v1_alt:7153-8071	E113K_0	WT_0	NOTEST	0	0	0	0	1	1	no	E113K_1	WT_1	NOTEST	0	0	0	0	1	1	no		NM_001005213_2	0	0	0	0	0	0	0	0	0	0	0	0	0	0	0	0
NM_001005214	LRRC52	chr1:165476841-165582155	E113K_0	WT_0	NOTEST	0	0	0	0	1	1	no	E113K_1	WT_1	NOTEST	0	0	0	0	1	1	no		NM_001005214	0	0	0	0	0	0	0	0	0	0	0	0	0	0	0	0
NM_001005216	OR2J3	chr6:29111809-29112884	E113K_0	WT_0	NOTEST	0	0	0	0	1	1	no	E113K_1	WT_1	NOTEST	0	0	0	0	1	1	no		NM_001005216	0	0	0	0	0	0	0	0	0	0	0	0	0	0	0	0
NM_001005216_2	OR2J3	chr6_GL000250v2_alt:377429-378504	E113K_0	WT_0	NOTEST	0	0	0	0	1	1	no	E113K_1	WT_1	NOTEST	0	0	0	0	1	1	no		NM_001005216_2	0	0	0	0	0	0	0	0	0	0	0	0	0	0	0	0
NM_001005216_3	OR2J3	chr6_GL000251v2_alt:598357-599432	E113K_0	WT_0	NOTEST	0	0	0	0	1	1	no	E113K_1	WT_1	NOTEST	0	0	0	0	1	1	no		NM_001005216_3	0	0	0	0	0	0	0	0	0	0	0	0	0	0	0	0
NM_001005216_4	OR2J3	chr6_GL000252v2_alt:377411-378486	E113K_0	WT_0	NOTEST	0	0	0	0	1	1	no	E113K_1	WT_1	NOTEST	0	0	0	0	1	1	no		NM_001005216_4	0	0	0	0	0	0	0	0	0	0	0	0	0	0	0	0
NM_001005216_5	OR2J3	chr6_GL000253v2_alt:377368-378443	E113K_0	WT_0	NOTEST	0	0	0	0	1	1	no	E113K_1	WT_1	NOTEST	0	0	0	0	1	1	no		NM_001005216_5	0	0	0	0	0	0	0	0	0	0	0	0	0	0	0	0
NM_001005216_6	OR2J3	chr6_GL000254v2_alt:377548-448244	E113K_0	WT_0	NOTEST	0	0	0	0	1	1	no	E113K_1	WT_1	NOTEST	0	0	0	0	1	1	no		NM_001005216_6	0	0	0	0	0	0	0	0	0	0	0	0	0	0	0	0
NM_001005216_7	OR2J3	chr6_GL000255v2_alt:377394-378469	E113K_0	WT_0	NOTEST	0	0	0	0	1	1	no	E113K_1	WT_1	NOTEST	0	0	0	0	1	1	no		NM_001005216_7	0	0	0	0	0	0	0	0	0	0	0	0	0	0	0	0
NM_001005216_8	OR2J3	chr6_GL000256v2_alt:421173-422248	E113K_0	WT_0	NOTEST	0	0	0	0	1	1	no	E113K_1	WT_1	NOTEST	0	0	0	0	1	1	no		NM_001005216_8	0	0	0	0	0	0	0	0	0	0	0	0	0	0	0	0
NM_001005217	FRG2	chr4_KQ983258v1_alt:116938-119843	E113K_0	WT_0	NOTEST	0	0	0	0	1	1	no	E113K_1	WT_1	NOTEST	0	0	0	0	1	1	no		NM_001005217	0	0	0	0	0	0	0	0	0	0	0	0	0	0	0	0
NM_001005217_2	FRG2	chr4:190024350-190027257	E113K_0	WT_0	NOTEST	0	0	0	0	1	1	no	E113K_1	WT_1	NOTEST	0	0	0	0	1	1	no		NM_001005217_2	0	0	0	0	0	0	0	0	0	0	0	0	0	0	0	0
NM_001005217_3	FRG2	chr4_KQ983257v1_fix:116938-119843	E113K_0	WT_0	NOTEST	0	0	0	0	1	1	no	E113K_1	WT_1	NOTEST	0	0	0	0	1	1	no		NM_001005217_3	0	0	0	0	0	0	0	0	0	0	0	0	0	0	0	0
NM_001005217_4	FRG2	chr4_KI270896v1_alt:361881-364788	E113K_0	WT_0	NOTEST	0	0	0	0	1	1	no	E113K_1	WT_1	NOTEST	0	0	0	0	1	1	no		NM_001005217_4	0	0	0	0	0	0	0	0	0	0	0	0	0	0	0	0
NM_001005218	OR5B21	chr11:58506806-58508300	E113K_0	WT_0	NOTEST	0	0	0	0	1	1	no	E113K_1	WT_1	NOTEST	0	0	0	0	1	1	no		NM_001005218	0	0	0	0	0	0	0	0	0	0	0	0	0	0	0	0
NM_001005224	OR4F3	chr1:450739-451678	E113K_0	WT_0	NOTEST	0	0	0	0	1	1	no	E113K_1	WT_1	NOTEST	0	0	0	0	1	1	no		NM_001005224	0	0	0	0	0	0	0	0	0	0	0	0	0	0	0	0
NM_001005224_2	OR4F3	chr1:685715-686654	E113K_0	WT_0	NOTEST	0	0	0	0	1	1	no	E113K_1	WT_1	NOTEST	0	0	0	0	1	1	no		NM_001005224_2	0	0	0	0	0	0	0	0	0	0	0	0	0	0	0	0
NM_001005224_3	OR4F3	chr5:181367286-181368225	E113K_0	WT_0	NOTEST	0	0	0	0	1	1	no	E113K_1	WT_1	NOTEST	0	0	0	0	1	1	no		NM_001005224_3	0	0	0	0	0	0	0	0	0	0	0	0	0	0	0	0
NM_001005226	OR2B3	chr6_GL000252v2_alt:351808-352914	E113K_0	WT_0	NOTEST	0	0	0	0	1	1	no	E113K_1	WT_1	NOTEST	0	0	0	0	1	1	no		NM_001005226	0	0	0	0	0	0	0	0	0	0	0	0	0	0	0	0
NM_001005226_2	OR2B3	chr6:29086207-29087313	E113K_0	WT_0	NOTEST	0	0	0	0	1	1	no	E113K_1	WT_1	NOTEST	0	0	0	0	1	1	no		NM_001005226_2	0	0	0	0	0	0	0	0	0	0	0	0	0	0	0	0
[truncated: 81,222 more rows]
