# Supplementary material for: H2BE113K mutation promotes breast cancer metastasis through modulating chromatin dynamics
Source: Sci Adv. 2026 Jul 10;12(28):eadx4982. doi: 10.1126/sciadv.adx4982 (PMC13353378; doi:10.1126/sciadv.adx4982)
Supplement: Supplementary file 2 — Data S1 to S5 [file sciadv.adx4982_data_s1_to_s5.zip › adx4982_data_s2.xlsx]

## Sheet: WT1_sel2_fpkm
tracking_id	EK38-B	EK38-A	EK41-A	EK41-B	WT1-A	WT1-C	WT38-A	WT38-B	test_id	gene_id	gene	locus	sample_1	sample_2	status	value_1	value_2	log2(fold_change)	test_stat	p_value	q_value	significant
NM_000014	0	1.61597e-06	0	0	0	0	0	0	NM_000014	A2M	A2M	chr12:9065176-9116229	E113K	WT	NOTEST	4.03992e-07	0	#NAME?	0	1	1	no
NM_000015	0	0.131987	0	0	0	0	0	0.322453	NM_000015	NAT2	NAT2	chr8:18391281-18401215	E113K	WT	NOTEST	0.0329967	0.0806131	1.28869	0	1	1	no
NM_000016	48.5341	41.5055	61.6182	63.0295	65.2624	67.0431	45.4973	46.5391	NM_000016	ACADM	ACADM	chr1:75724346-75763678	E113K	WT	OK	53.6718	56.0855	0.063462	0.175364	0.71995	0.998938	no
NM_000017	1.64882	1.99224	1.43235	1.4851	0.601038	0.787897	2.811	1.72502	NM_000017	ACADS	ACADS	chr12:120725825-120740008	E113K	WT	OK	1.63963	1.48124	-0.146563	-0.160383	0.7469	0.998938	no
NM_000018	56.451	53.324	41.8478	40.5597	42.2574	46.721	54.895	59.3463	NM_000018	ACADVL	ACADVL	chr17:7187179-7225267	E113K	WT	OK	48.0456	50.8049	0.0805636	0.195773	0.6976	0.998938	no
NM_000019	137.301	137.47	114.906	117.595	106.346	111.663	163.861	160.943	NM_000019	ACAT1	ACAT1	chr11:108121566-108147601	E113K	WT	OK	126.818	135.703	0.0976944	0.286765	0.56675	0.998938	no
NM_000020	0	0.00048933	0	0	0	0	0.000515949	0.000481809	NM_000020	ACVRL1	ACVRL1	chr12:51907503-51923361	E113K	WT	NOTEST	0.000122332	0.000249439	1.02788	0	1	1	no
NM_000021	8.31666	7.12026	6.26359	7.66831	8.04386	7.36652	7.6592	7.34999	NM_000021	PSEN1	PSEN1	chr14:73136506-73223691	E113K	WT	OK	7.34221	7.6049	0.0507145	0.0847083	0.86	0.998938	no
NM_000022	0.271915	0	2.96601	2.17123	2.26401	2.76399	1.29923	0.0169864	NM_000022	ADA	ADA	chr20:44619518-44651758	E113K	WT	OK	1.35229	1.58606	0.230038	0.146603	0.81255	0.998938	no
NM_000023	0	0	0	0	0	0	0	0	NM_000023	SGCA	SGCA	chr17:50166004-50175928	E113K	WT	NOTEST	0	0	0	0	1	1	no
NM_000024	28.1243	27.9995	31.3643	35.3922	32.2345	36.6805	24.1864	28.9648	NM_000024	ADRB2	ADRB2	chr5:148826592-148828634	E113K	WT	OK	30.7201	30.5166	-0.00958968	-0.0246142	0.9578	0.998938	no
NM_000025	0	0	0	0	0	0	0	0	NM_000025	ADRB3	ADRB3	chr8:37962989-37966599	E113K	WT	NOTEST	0	0	0	0	1	1	no
NM_000026	4.04953	4.82927	2.94079	3.57892	4.56936	4.57564	3.08176	3.41516	NM_000026	ADSL	ADSL	chr22:40346499-40636719	E113K	WT	OK	3.84963	3.91048	0.0226264	0.0198001	0.9687	0.998938	no
NM_000027	20.2404	21.5543	9.6083	7.10813	5.80146	4.26154	20.8493	15.9448	NM_000027	AGA	AGA	chr4:177430774-177442503	E113K	WT	OK	14.6278	11.7143	-0.320443	-0.63511	0.2147	0.998938	no
NM_000028	0	0	0	0	0	0.401362	0	0	NM_000028	AGL	AGL	chr1:99850360-99924023	E113K	WT	NOTEST	0	0.100341	inf	0	1	1	no
NM_000029	0	0	0.144639	0.0796989	0.442961	0.253777	0.155718	0	NM_000029	AGT	AGT	chr1:230702522-230714122	E113K	WT	NOTEST	0.0560845	0.213114	1.92595	0	1	1	no
NM_000030	0	0	0	0	0	0	0	0	NM_000030	AGXT	AGXT	chr2:240868823-240880500	E113K	WT	NOTEST	0	0	0	0	1	1	no
NM_000031	14.1001	17.8239	16.9084	15.9178	12.8893	9.99554	17.1626	14.2896	NM_000031	ALAD	ALAD	chr9:113386311-113401338	E113K	WT	OK	16.1875	13.5843	-0.252947	-0.59977	0.22725	0.998938	no
NM_000032	0	0	0	0	0	0	0	0	NM_000032	ALAS2	ALAS2	chrX:55000362-55030977	E113K	WT	NOTEST	0	0	0	0	1	1	no
NM_000033	2.67325	3.95098	1.67544	1.46147	0.719465	0.776275	4.95478	3.1437	NM_000033	ABCD1	ABCD1	chrX:153724855-153744755	E113K	WT	OK	2.44029	2.39855	-0.0248847	-0.0374169	0.937	0.998938	no
NM_000035	0	0	0	0	0	0	0	0	NM_000035	ALDOB	ALDOB	chr9:101420559-101435774	E113K	WT	NOTEST	0	0	0	0	1	1	no
NM_000036	0	0	0	0	0	0	0.0332841	0	NM_000036	AMPD1	AMPD1	chr1:114673098-114695618	E113K	WT	NOTEST	0	0.00832103	inf	0	1	1	no
NM_000037	0	0	0	0.375032	0	4.50496e-05	0	0	NM_000037	ANK1	ANK1	chr8:41653224-41896741	E113K	WT	NOTEST	0.0937579	1.12624e-05	-13.0232	0	1	1	no
NM_000038	0.635811	1.76361	0.890399	0.00414598	0.188942	0.00356157	0.843752	0.550597	NM_000038	APC	APC	chr5:112707497-112846239	E113K	WT	NOTEST	0.823491	0.396713	-1.05366	0	1	1	no
NM_000039	0	0	0	0	0	0	0	0	NM_000039	APOA1	APOA1	chr11:116835750-117098428	E113K	WT	NOTEST	0	0	0	0	1	1	no
NM_000040	0	0	0	0	0	0	0	0	NM_000040	APOC3	APOC3	chr11:116829906-116833072	E113K	WT	NOTEST	0	0	0	0	1	1	no
NM_000041	0	0.00176439	0.00218004	0.0019347	0	0	0	0	NM_000041	APOE	APOE	chr19:44905795-44909395	E113K	WT	NOTEST	0.00146978	0	#NAME?	0	1	1	no
NM_000042	0	0	0	0	0	0	0	0	NM_000042	APOH	APOH	chr17:66212032-66229415	E113K	WT	NOTEST	0	0	0	0	1	1	no
NM_000043	1.5569	1.59761	1.39091	2.51581	1.54628	0.95068	1.36687	1.00534	NM_000043	FAS	FAS	chr10:88932683-89017059	E113K	WT	OK	1.76531	1.21729	-0.536247	-0.570915	0.23045	0.998938	no
NM_000044	0	0	0	0	0	0	0	0	NM_000044	AR	AR	chrX:67544020-67730619	E113K	WT	NOTEST	0	0	0	0	1	1	no
NM_000045	0	0	0	0	0	0	0	0	NM_000045	ARG1	ARG1	chr6:131573225-131628313	E113K	WT	NOTEST	0	0	0	0	1	1	no
NM_000046	13.0425	13.0426	11.5106	13.1828	7.7857	9.01376	14.6308	13.6836	NM_000046	ARSB	ARSB	chr5:78777210-78985958	E113K	WT	OK	12.6946	11.2785	-0.170643	-0.433114	0.3821	0.998938	no
NM_000047	2.57642	2.31671	0.428937	2.16138e-05	0	7.588e-06	1.40095	1.53056	NM_000047	ARSL	ARSL	chrX:2934520-2968245	E113K	WT	NOTEST	1.33052	0.73288	-0.860344	0	1	1	no
NM_000048	12.7173	11.0098	7.97667	9.36887	5.47782	7.88746	11.0255	9.6706	NM_000048	ASL	ASL	chr7:66075818-66093573	E113K	WT	OK	10.2682	8.51535	-0.27004	-0.467303	0.34785	0.998938	no
NM_000049	0	0	0	0	0	0	0	0	NM_000049	ASPA	ASPA	chr17:3440010-3557812	E113K	WT	NOTEST	0	0	0	0	1	1	no
NM_000050	0	0.408745	0	0.46061	0	0.485042	0	0.501218	NM_000050	ASS1	ASS1	chr9:130444706-130501274	E113K	WT	NOTEST	0.217339	0.246565	0.182022	0	1	1	no
NM_000051	0.95999	1.28405	1.31513	0.000687999	1.92584	1.30401	1.01429	5.08367	NM_000051	ATM	ATM	chr11:108222831-108467531	E113K	WT	OK	0.889964	2.33195	1.38972	0.901674	0.1065	0.998938	no
NM_000052	2.59358	1.45832	3.21101	2.71463	2.0323	1.19566	3.40525	2.09849	NM_000052	ATP7A	ATP7A	chrX:77910655-78050395	E113K	WT	OK	2.49439	2.18293	-0.192421	-0.240755	0.6305	0.998938	no
NM_000053	0.748931	1.20996	0.983924	1.12766	0.52591	0.848158	0.582448	0.648137	NM_000053	ATP7B	ATP7B	chr13:51932670-52011494	E113K	WT	NOTEST	1.01762	0.651163	-0.644106	0	1	1	no
NM_000054	0	0	0	0	0	0	0	0	NM_000054	AVPR2	AVPR2	chrX:153902624-153907166	E113K	WT	NOTEST	0	0	0	0	1	1	no
NM_000055	7.41964	7.27161	2.76212	2.36753	0.632274	0.145574	9.98216	8.91945	NM_000055	BCHE	BCHE	chr3:165772903-165837423	E113K	WT	OK	4.95522	4.91986	-0.0103316	-0.0157943	0.97265	0.998938	no
NM_000056	2.36328	3.67407	5.40557	1.94452	4.61418	3.98783	2.28603	4.9284	NM_000056	BCKDHB	BCKDHB	chr6:80106609-80346270	E113K	WT	OK	3.34686	3.95411	0.240545	0.179991	0.71575	0.998938	no
NM_000057	19.7329	18.7755	20.7757	19.234	21.01	18.1873	18.6454	21.7547	NM_000057	BLM	BLM	chr15:90717345-90816166	E113K	WT	OK	19.6295	19.8994	0.0196957	0.0542421	0.91435	0.998938	no
NM_000059	5.41936	4.42601	8.00137	7.03098	7.05831	6.98822	5.75737	7.25462	NM_000059	BRCA2	BRCA2	chr13:32315479-32399672	E113K	WT	OK	6.21943	6.76463	0.121229	0.325149	0.51175	0.998938	no
NM_000061	0	0	0	0	0	0.0663748	0	0	NM_000061	BTK	BTK	chrX:101349446-101390796	E113K	WT	NOTEST	0	0.0165937	inf	0	1	1	no
NM_000062	0	0	0.0858549	0	0	0	0	0.0516989	NM_000062	SERPING1	SERPING1	chr11:57597684-57614848	E113K	WT	NOTEST	0.0214637	0.0129247	-0.731766	0	1	1	no
NM_000063	0.26062	1.29467	0	0	8.68073e-06	0	6.12691	2.63772	NM_000063	C2	C2	chr6:31897782-31945674	E113K	WT	OK	0.388822	2.19116	2.49451	1.83637	0.16655	0.998938	no
NM_000063_2	0	0	0	0	0	0	0	0	NM_000063_2	C2	C2	chr6_GL000251v2_alt:3375207-3423101	E113K	WT	NOTEST	0	0	0	0	1	1	no
NM_000063_3	0	0	0	0	0	0	0	0	NM_000063_3	C2	C2	chr6_GL000252v2_alt:3145556-3193454	E113K	WT	NOTEST	0	0	0	0	1	1	no
NM_000063_4	0	0	0	0	0	0	0	0	NM_000063_4	C2	C2	chr6_GL000253v2_alt:3232931-3250651	E113K	WT	NOTEST	0	0	0	0	1	1	no
NM_000063_5	0	0	0	0	0	0	0	0	NM_000063_5	C2	C2	chr6_GL000255v2_alt:3153754-3201649	E113K	WT	NOTEST	0	0	0	0	1	1	no
NM_000063_6	0	0	0	0	0	0	0	0	NM_000063_6	C2	C2	chr6_GL000256v2_alt:3228955-3246863	E113K	WT	NOTEST	0	0	0	0	1	1	no
NM_000063_7	0	0	0	0	0	0	0	0	NM_000063_7	C2	C2	chr6_GL000254v2_alt:3239854-3287710	E113K	WT	NOTEST	0	0	0	0	1	1	no
NM_000064	14.8477	24.8357	6.81381	4.78799	31.7573	21.1325	133.685	99.4226	NM_000064	C3	C3	chr19:6677703-6720650	E113K	WT	OK	12.8213	71.4994	2.47939	6.11625	5e-05	0.0104581	yes
NM_000065	0	0	0	0	0	0	0	0	NM_000065	C6	C6	chr5:41142145-41261469	E113K	WT	NOTEST	0	0	0	0	1	1	no
NM_000066	0	0	0	0	0	0	0	0	NM_000066	C8B	C8B	chr1:56929206-56966140	E113K	WT	NOTEST	0	0	0	0	1	1	no
NM_000067	2.60145	3.38607	7.87166	10.6134	8.14613	6.44276	0.00793358	0.00834073	NM_000067	CA2	CA2	chr8:85438858-85481493	E113K	WT	OK	6.11814	3.65129	-0.744686	-0.739482	0.2923	0.998938	no
NM_000068	0	0	0	0	0	0	0	0.00377192	NM_000068	CACNA1A	CACNA1A	chr19:13206442-13506479	E113K	WT	NOTEST	0	0.00094298	inf	0	1	1	no
NM_000069	0	0	0	0	0	0	0	0	NM_000069	CACNA1S	CACNA1S	chr1:201039511-201112426	E113K	WT	NOTEST	0	0	0	0	1	1	no
NM_000070	0	0	0	0	0	0	0	0	NM_000070	CAPN3	CAPN3	chr15:42359499-42412317	E113K	WT	NOTEST	0	0	0	0	1	1	no
NM_000071	0	0	0	0	0	0	0	0	NM_000071	CBS	CBS	chr21:43053190-43076943	E113K	WT	NOTEST	0	0	0	0	1	1	no
NM_000071_2	0	0	0	0	0	0	0	0	NM_000071_2	CBS	CBS	chr21:6444868-6468621	E113K	WT	NOTEST	0	0	0	0	1	1	no
NM_000072	0	0	0	0	0	0	0	0	NM_000072	CD36	CD36	chr7:80602206-80679277	E113K	WT	NOTEST	0	0	0	0	1	1	no
NM_000073	0	0	0	0	0	0	0	0	NM_000073	CD3G	CD3G	chr11:118344343-118353782	E113K	WT	NOTEST	0	0	0	0	1	1	no
NM_000074	0	0	0	0	0	0	0	0	NM_000074	CD40LG	CD40LG	chrX:136648157-136660390	E113K	WT	NOTEST	0	0	0	0	1	1	no
NM_000075	84.1334	78.722	91.8223	94.6825	85.965	107.922	78.497	89.4579	NM_000075	CDK4	CDK4	chr12:57745038-57752310	E113K	WT	OK	87.34	90.4605	0.0506453	0.133133	0.78745	0.998938	no
NM_000076	0	0	0	0	0	0	0	0	NM_000076	CDKN1C	CDKN1C	chr11_KI270831v1_alt:115396-117985	E113K	WT	NOTEST	0	0	0	0	1	1	no
NM_000076_2	8.365e-05	6.97439e-06	0	2.03582e-05	0	0	8.05427e-05	0	NM_000076_2	CDKN1C	CDKN1C	chr11:2883217-2885775	E113K	WT	NOTEST	2.77457e-05	2.01357e-05	-0.462507	0	1	1	no
NM_000077	0	0	0	0	0	0	0	0	NM_000077	CDKN2A	CDKN2A	chr9:21967138-22121094	E113K	WT	NOTEST	0	0	0	0	1	1	no
NM_000078	0	0	0	5.81367e-05	0	0	0	0	NM_000078	CETP	CETP	chr16:56961949-56983845	E113K	WT	NOTEST	1.45342e-05	0	#NAME?	0	1	1	no
NM_000079	0.084489	0	0	0	0	0	0	0.0937449	NM_000079	CHRNA1	CHRNA1	chr2:174747594-174764472	E113K	WT	NOTEST	0.0211223	0.0234362	0.149977	0	1	1	no
NM_000080	0.196452	0.177795	0.180535	0.199033	0.246166	0.211319	0.064811	0	NM_000080	CHRNE	CHRNE	chr17:4833339-4903098	E113K	WT	NOTEST	0.188454	0.130574	-0.529343	0	1	1	no
NM_000081	1.78092	0.979995	1.13403	1.30527	1.23083	0.918621	0.00712783	1.78785	NM_000081	LYST	LYST	chr1:235661030-235883713	E113K	WT	NOTEST	1.30005	0.986107	-0.398755	0	1	1	no
NM_000082	6.32127	7.28282	7.86438	10.2024	11.1838	10.7254	7.2857	8.44712	NM_000082	ERCC8	ERCC8	chr5:60873831-60945078	E113K	WT	OK	7.91772	9.41052	0.249191	0.464447	0.34925	0.998938	no
NM_000083	0	0	0	0	0	0	0	0	NM_000083	CLCN1	CLCN1	chr7:142411223-143836717	E113K	WT	NOTEST	0	0	0	0	1	1	no
NM_000084	0.43829	1.02727	1.02161	0.280544	0.982387	0.962999	1.96548	2.39368	NM_000084	CLCN5	CLCN5	chrX:49922595-50099235	E113K	WT	OK	0.691928	1.57614	1.1877	0.864621	0.07955	0.998938	no
NM_000085	0	0	0	0	0	0	0	0	NM_000085	CLCNKB	CLCNKB	chr1:16043781-16057326	E113K	WT	NOTEST	0	0	0	0	1	1	no
NM_000086	3.18667	2.78981	5.53677	4.40446	3.7854	3.39906	7.15093	5.46946	NM_000086	CLN3	CLN3	chr16:28466652-28492302	E113K	WT	OK	3.97943	4.95121	0.315221	0.403175	0.4299	0.998938	no
NM_000087	0.115203	0.15633	0.105841	0.11668	0.108353	0.185879	0.17102	0.191188	NM_000087	CNGA1	CNGA1	chr4:47593997-48016681	E113K	WT	NOTEST	0.123513	0.16411	0.409995	0	1	1	no
NM_000088	0.813263	1.05594	1.23613	0.952466	0.959222	0.984883	0.82982	0.617874	NM_000088	COL1A1	COL1A1	chr17:50184095-50201639	E113K	WT	NOTEST	1.01445	0.84795	-0.258646	0	1	1	no
NM_000089	0.0898952	0.108286	0.0275037	0	0	0.0967614	0.0592992	0.066239	NM_000089	COL1A2	COL1A2	chr7:94394894-94431227	E113K	WT	NOTEST	0.0564213	0.0555749	-0.0218069	0	1	1	no
NM_000090	0	0	0	0	0	0	0.0272626	0	NM_000090	COL3A1	COL3A1	chr2:188974372-189012746	E113K	WT	NOTEST	0	0.00681564	inf	0	1	1	no
NM_000091	0	0.0166895	0.0169588	0	0.0349063	0	0	0	NM_000091	COL4A3	COL4A3	chr2:227164623-227325164	E113K	WT	NOTEST	0.00841209	0.00872657	0.0529504	0	1	1	no
NM_000092	0.576177	0.60017	0.338827	0.314232	0.502384	0.445384	0.160783	0.21216	NM_000092	COL4A4	COL4A4	chr2:227002715-227164205	E113K	WT	NOTEST	0.457351	0.330177	-0.470062	0	1	1	no
NM_000093	44.6961	59.3657	21.8271	16.6206	15.4794	15.3872	58.8481	47.1722	NM_000093	COL5A1	COL5A1	chr9:134641802-134872618	E113K	WT	OK	35.6274	34.2217	-0.0580745	-0.157194	0.75455	0.998938	no
NM_000094	6.95098	9.68257	5.35605	3.77333	2.95498	2.0142	9.12693	6.57423	NM_000094	COL7A1	COL7A1	chr3:48564072-48595160	E113K	WT	OK	6.44073	5.16758	-0.317736	-0.764672	0.12495	0.998938	no
NM_000095	0	0	0	0	0	0	0	0	NM_000095	COMP	COMP	chr19:18782772-18791305	E113K	WT	NOTEST	0	0	0	0	1	1	no
NM_000096	1.54964	1.8982	1.04321	1.22089	2.10766	1.74199	1.84005	2.16986	NM_000096	CP	CP	chr3:149129637-149221829	E113K	WT	OK	1.42798	1.96489	0.460467	0.319184	0.5294	0.998938	no
NM_000097	58.1939	61.3997	44.5292	45.314	44.0695	42.5665	50.7832	49.752	NM_000097	CPOX	CPOX	chr3:98579445-98593611	E113K	WT	OK	52.3592	46.7928	-0.162156	-0.461239	0.35695	0.998938	no
NM_000098	6.55235	6.8981	4.68125	1.95388	4.42517	4.61368	4.71582	4.41301	NM_000098	CPT2	CPT2	chr1:53196823-53220639	E113K	WT	OK	5.02139	4.54192	-0.144785	-0.172943	0.72915	0.998938	no
NM_000099	172.928	175.024	132.897	129.014	128.241	129.162	192.229	194.875	NM_000099	CST3	CST3	chr20:23626705-23637955	E113K	WT	OK	152.465	161.127	0.0797133	0.210389	0.6768	0.998938	no
NM_000100	116.374	103.716	102.595	93.8674	108.914	107.88	119.72	107.243	NM_000100	CSTB	CSTB	chr21:43773664-43776375	E113K	WT	OK	104.138	110.939	0.0912709	0.244487	0.63105	0.998938	no
NM_000101	89.812	102.126	55.4784	53.6471	60.8224	63.5347	132.561	122.367	NM_000101	CYBA	CYBA	chr16:88643288-88651053	E113K	WT	OK	75.2658	94.8212	0.333215	0.762211	0.1218	0.998938	no
NM_000102	0	0	0	0	0	0	0	0	NM_000102	CYP17A1	CYP17A1	chr10:102830530-102837413	E113K	WT	NOTEST	0	0	0	0	1	1	no
NM_000103	0	0	0	0.00115348	0	0	0	0	NM_000103	CYP19A1	CYP19A1	chr15:51037487-51338596	E113K	WT	NOTEST	0.000288369	0	#NAME?	0	1	1	no
NM_000104	88.3187	88.0387	21.9555	22.9171	30.2309	27.619	104.907	115.392	NM_000104	CYP1B1	CYP1B1	chr2:38067602-38076181	E113K	WT	OK	55.3075	69.5372	0.33031	0.873971	0.08045	0.998938	no
NM_000106	0	0	0	0	0	0	0	0	NM_000106	CYP2D6	CYP2D6	chr22:42125961-42130881	E113K	WT	NOTEST	0	0	0	0	1	1	no
NM_000106_2	0	0	0	0	0	0	0	0	NM_000106_2	CYP2D6	CYP2D6	chr22_KB663609v1_alt:13277-59833	E113K	WT	NOTEST	0	0	0	0	1	1	no
NM_000106_3	0	0	0	0	0	0	0	0	NM_000106_3	CYP2D6	CYP2D6	chr22_KI270928v1_alt:48305-53222	E113K	WT	NOTEST	0	0	0	0	1	1	no
NM_000106_4	0	0	0	0	0	0	0	0	NM_000106_4	CYP2D6	CYP2D6	chr22_KQ458388v1_alt:20087-24470	E113K	WT	NOTEST	0	0	0	0	1	1	no
NM_000106_5	0	0	0	0	0	0	0	0	NM_000106_5	CYP2D6	CYP2D6	chr22_KQ759761v1_alt:3702-8622	E113K	WT	NOTEST	0	0	0	0	1	1	no
NM_000106_6	0	0	0	0	0	0	0	0	NM_000106_6	CYP2D6	CYP2D6	chr22_KN196486v1_alt:11527-16447	E113K	WT	NOTEST	0	0	0	0	1	1	no
NM_000106_7	0	0	0	0	0	0	0	0	NM_000106_7	CYP2D6	CYP2D6	chr22_KQ458387v1_alt:42453-46740	E113K	WT	NOTEST	0	0	0	0	1	1	no
NM_000107	7.40917	10.355	9.27273	8.26445	5.82446	7.6372	6.19182	7.80024	NM_000107	DDB2	DDB2	chr11:47214941-47239218	E113K	WT	OK	8.82534	6.86343	-0.362722	-0.606012	0.2227	0.998938	no
NM_000108	38.1174	36.0978	40.9536	42.5455	47.5443	45.2095	44.6913	44.6594	NM_000108	DLD	DLD	chr7:107891106-107921198	E113K	WT	OK	39.4286	45.5261	0.207453	0.57348	0.2482	0.998938	no
NM_000109	0	0	0	0	0	0	0	0	NM_000109	DMD	DMD	chrX:31119225-33339388	E113K	WT	NOTEST	0	0	0	0	1	1	no
NM_000110	44.1307	49.2749	52.8098	53.9242	35.5381	33.4887	37.864	40.6944	NM_000110	DPYD	DPYD	chr1:97077743-97921059	E113K	WT	OK	50.0349	36.8963	-0.439459	-1.28174	0.01245	0.467538	no
NM_000111	0	0	0	0	0	0	0	0	NM_000111	SLC26A3	SLC26A3	chr7:107765468-107803223	E113K	WT	NOTEST	0	0	0	0	1	1	no
NM_000112	12.9305	17.3879	20.3594	16.5718	15.6581	14.2785	21.9	18.8302	NM_000112	SLC26A2	SLC26A2	chr5:149960757-149987400	E113K	WT	OK	16.8124	17.6667	0.0715076	0.206598	0.678	0.998938	no
NM_000113	34.5867	35.4679	33.3503	32.8487	31.6283	29.0824	39.8747	40.3415	NM_000113	TOR1A	TOR1A	chr9:129812941-129824136	E113K	WT	OK	34.0634	35.2317	0.0486533	0.128096	0.79485	0.998938	no
NM_000115	0.000179423	0.000809816	0.000816726	0.00432303	0.00314255	2.23746	0.000641383	0.0017245	NM_000115	EDNRB	EDNRB	chr13:77818936-77975527	E113K	WT	NOTEST	0.00153225	0.560743	8.51555	0	1	1	no
NM_000116	2.35913	2.22328	0.992986	3.35067	2.92822	1.26852	2.4537	1.63256	NM_000116	TAZ	TAZ	chrX:154398064-154421724	E113K	WT	OK	2.23152	2.07075	-0.107872	-0.0264607	0.9489	0.998938	no
NM_000117	47.4021	47.4318	27.335	25.9396	30.3675	30.4558	43.3426	46.3192	NM_000117	EMD	EMD	chrX:154379294-154381523	E113K	WT	OK	37.0271	37.6213	0.0229653	0.0541438	0.9111	0.998938	no
NM_000118	0	0	0.0652953	0	2.62036	2.02033	1.4977e-06	0	NM_000118	ENG	ENG	chr9:127815011-127854773	E113K	WT	NOTEST	0.0163238	1.16017	6.15122	0	1	1	no
NM_000119	0	0	0	0	0	0	0	0	NM_000119	EPB42	EPB42	chr15:43197227-43221125	E113K	WT	NOTEST	0	0	0	0	1	1	no
NM_000120	0	0	0	0	0	0	0	0	NM_000120	EPHX1	EPHX1	chr1:225810073-225882380	E113K	WT	NOTEST	0	0	0	0	1	1	no
NM_000121	1.35361	1.04141	1.43065	0.960004	0.635931	0.291163	1.47373	1.0487	NM_000121	EPOR	EPOR	chr19:11377206-11384314	E113K	WT	NOTEST	1.19642	0.862381	-0.472323	0	1	1	no
NM_000122	34.8102	35.5047	31.3313	31.7336	40.0718	41.0732	29.5962	33.7419	NM_000122	ERCC3	ERCC3	chr2:127257289-127294144	E113K	WT	OK	33.3449	36.1208	0.115362	0.316588	0.5328	0.998938	no
NM_000123	7.89151	5.63582	11.6272	14.3248	10.6572	9.99538	10.4918	10.2687	NM_000123	ERCC5	ERCC5	chr13:102799118-102876001	E113K	WT	OK	9.86982	10.3533	0.0689924	0.108662	0.8303	0.998938	no
NM_000124	2.0474	0.00162863	2.08252	0.00165526	0.106763	0.105769	3.94054	3.9038	NM_000124	ERCC6	ERCC6	chr10:49454470-49539538	E113K	WT	OK	1.0333	2.01422	0.962961	0.480132	0.4175	0.998938	no
NM_000125	0	0	0.00367054	0.00296302	0.00169757	0	0.00980454	0.00803518	NM_000125	ESR1	ESR1	chr6:151690495-152637362	E113K	WT	NOTEST	0.00165839	0.00488432	1.55837	0	1	1	no
NM_000126	10.9372	11.3418	11.0323	11.9569	10.89	10.1113	13.3536	10.3455	NM_000126	ETFA	ETFA	chr15:76215352-76311469	E113K	WT	OK	11.317	11.1751	-0.0182072	-0.0225135	0.96555	0.998938	no
NM_000127	58.3725	58.2689	146.759	149.157	128.434	136.98	65.4361	75.4023	NM_000127	EXT1	EXT1	chr8:117799364-118111819	E113K	WT	OK	103.139	101.563	-0.022215	-0.0636755	0.89805	0.998938	no
NM_000128	0	0	0	0	0	0	0	0	NM_000128	F11	F11	chr4:186266188-186501058	E113K	WT	NOTEST	0	0	0	0	1	1	no
NM_000129	0	0	0	0	0	0	0	0	NM_000129	F13A1	F13A1	chr6:6144083-6320662	E113K	WT	NOTEST	0	0	0	0	1	1	no
NM_000130	0	0	0	0	0	0	0	0	NM_000130	F5	F5	chr1:169511950-169586481	E113K	WT	NOTEST	0	0	0	0	1	1	no
NM_000131	0	0	6.39994e-06	6.52069e-06	6.75588e-06	4.63473e-06	6.66337e-06	5.96208e-06	NM_000131	F7	F7	chr13:113105787-113120685	E113K	WT	NOTEST	3.23016e-06	6.00402e-06	0.894323	0	1	1	no
NM_000132	0.022291	0.0398472	0	0.0225021	0	0.0237538	0.0219278	0	NM_000132	F8	F8	chrX:154835788-155022723	E113K	WT	NOTEST	0.0211601	0.0114204	-0.889731	0	1	1	no
NM_000133	0	0	0	0	0	0	0	0	NM_000133	F9	F9	chrX:139530735-139563459	E113K	WT	NOTEST	0	0	0	0	1	1	no
NM_000134	0	0	0	0	0	0	0	0	NM_000134	FABP2	FABP2	chr4:119317249-119322138	E113K	WT	NOTEST	0	0	0	0	1	1	no
NM_000135	8.01036	6.90623	5.34248	6.46042	6.78154	7.23644	5.42349	7.12296	NM_000135	FANCA	FANCA	chr16:89707133-89816647	E113K	WT	OK	6.67988	6.64111	-0.00839774	-0.0145418	0.9753	0.998938	no
NM_000136	10.5837	10.2898	5.81979	9.4031	6.04959	6.49915	1.94668	5.88167	NM_000136	FANCC	FANCC	chr9:95099053-95317709	E113K	WT	OK	9.02409	5.09427	-0.824905	-1.28342	0.0269	0.701271	no
NM_000137	2.99144	0.00703921	0.00035144	0.00207593	0.00123411	0.000600411	3.85937	4.22857	NM_000137	FAH	FAH	chr15:80152788-80186949	E113K	WT	OK	0.750227	2.02244	1.4307	0.461138	0.489	0.998938	no
NM_000138	4.03499	4.21311	4.17705	4.07393	1.85233	2.09737	5.78152	5.78424	NM_000138	FBN1	FBN1	chr15:48408312-48645709	E113K	WT	OK	4.12477	3.87886	-0.0886787	-0.214219	0.66095	0.998938	no
NM_000139	0	0	0	0	0	0	0	0	NM_000139	MS4A2	MS4A2	chr11:60088663-60098467	E113K	WT	NOTEST	0	0	0	0	1	1	no
NM_000140	3.02945	3.04095	2.36171	2.01901	2.62124	1.64482	3.17869	2.22295	NM_000140	FECH	FECH	chr18:57544376-57586702	E113K	WT	OK	2.61278	2.41693	-0.112411	-0.199858	0.68525	0.998938	no
NM_000141	0	0	0	0	0	0	0	0	NM_000141	FGFR2	FGFR2	chr10:121478329-121598458	E113K	WT	NOTEST	0	0	0	0	1	1	no
NM_000142	0.301763	1.77477e-05	0.702666	0.215084	0.38506	0.387124	0.244716	0.462647	NM_000142	FGFR3	FGFR3	chr4:1793292-1808872	E113K	WT	NOTEST	0.304882	0.369887	0.27883	0	1	1	no
NM_000143	92.228	85.0626	92.2078	97.4244	83.2934	86.2278	79.9305	93.3816	NM_000143	FH	FH	chr1:241497556-241519785	E113K	WT	OK	91.7307	85.7083	-0.0979694	-0.285672	0.57195	0.998938	no
NM_000144	10.061	9.84902	3.28074	3.14754	3.08584	3.62306	2.26352	2.03907	NM_000144	FXN	FXN	chr9:69035751-69079076	E113K	WT	OK	6.58457	2.75287	-1.25815	-2.56953	5e-05	0.0104581	yes
NM_000145	0	0	0	0	0	0	0	0	NM_000145	FSHR	FSHR	chr2:48962156-49154515	E113K	WT	NOTEST	0	0	0	0	1	1	no
NM_000146	1373.92	1279.05	1702	1604.3	1358.55	1412.05	1416.47	1422.75	NM_000146	FTL	FTL	chr19:48965308-48966879	E113K	WT	OK	1489.81	1402.45	-0.0871788	-0.265028	0.5906	0.998938	no
NM_000147	11.3145	15.0142	15.0981	10.9864	9.95577	9.54846	30.9538	24.5336	NM_000147	FUCA1	FUCA1	chr1:23845080-23868369	E113K	WT	OK	13.1033	18.7479	0.516796	1.12889	0.02275	0.647061	no
NM_000148	7.73552e-05	8.01677e-05	7.72709e-05	7.8507e-05	7.88094e-05	7.79045e-05	8.02948e-05	7.54142e-05	NM_000148	FUT1	FUT1	chr19:48748010-48755390	E113K	WT	NOTEST	7.83252e-05	7.81057e-05	-0.00404823	0	1	1	no
NM_000149	0	0	0	0	0	0	0	0	NM_000149	FUT3	FUT3	chr19:5842887-5858239	E113K	WT	NOTEST	0	0	0	0	1	1	no
NM_000150	0	0	0	0	0	0	0	0	NM_000150	FUT6	FUT6	chr19:5830407-5839731	E113K	WT	NOTEST	0	0	0	0	1	1	no
NM_000151	0.00093287	0	0	0	0	0	0	0	NM_000151	G6PC	G6PC	chr17:42900798-42914438	E113K	WT	NOTEST	0.000233217	0	#NAME?	0	1	1	no
NM_000152	0	0	0	0.000113343	0.000112547	9.53092e-05	0.657371	0.00013223	NM_000152	GAA	GAA	chr17:80101580-80119881	E113K	WT	NOTEST	2.83357e-05	0.164428	12.5025	0	1	1	no
NM_000153	11.293	13.3564	18.7168	20.061	24.4776	28.6187	29.4899	31.4862	NM_000153	GALC	GALC	chr14:87933013-87993665	E113K	WT	OK	15.8568	28.5181	0.846777	2.21202	5e-05	0.0104581	yes
NM_000154	9.49527	9.21174	8.98512	6.59153	5.34415	4.61184	14.554	9.09035	NM_000154	GALK1	GALK1	chr17:75757893-75765192	E113K	WT	OK	8.57092	8.40009	-0.0290451	-0.0472363	0.92015	0.998938	no
NM_000155	4.0082	2.94712	2.33232	1.93673	2.48634	2.73332	4.85771	4.10195	NM_000155	GALT	GALT	chr9:34646588-34651035	E113K	WT	OK	2.80609	3.54483	0.337154	0.376338	0.4554	0.998938	no
NM_000156	19.4778	15.7021	18.7354	19.2618	15.2634	18.7144	14.6404	15.5118	NM_000156	GAMT	GAMT	chr19:1397025-1401542	E113K	WT	OK	18.2943	16.0325	-0.190392	-0.347895	0.4867	0.998938	no
NM_000157	10.8909	14.4823	11.3445	13.7699	13.0075	15.6252	21.6388	21.796	NM_000157	GBA	GBA	chr1:155234451-155244627	E113K	WT	OK	12.6219	18.0169	0.51342	0.893823	0.0678	0.998938	no
NM_000157_2	0	0	0	0	0	0	0	0	NM_000157_2	GBA	GBA	chr1_GL383519v1_alt:0-3426	E113K	WT	NOTEST	0	0	0	0	1	1	no
NM_000157_3	0	0	0	0	0	0	0	0	NM_000157_3	GBA	GBA	chr1_GL383519v1_alt:39474-49650	E113K	WT	NOTEST	0	0	0	0	1	1	no
NM_000158	65.4756	63.878	60.7942	66.3863	56.865	55.7039	54.7752	48.8872	NM_000158	GBE1	GBE1	chr3:81489704-81761645	E113K	WT	OK	64.1335	54.0578	-0.246575	-0.724627	0.14745	0.998938	no
NM_000159	10.1107	10.5428	8.1941	9.23043	8.56842	10.4849	9.02234	9.83813	NM_000159	GCDH	GCDH	chr19:12891128-12919293	E113K	WT	OK	9.51949	9.47846	-0.00623134	-0.0112291	0.98245	0.998938	no
NM_000160	0	0	0	0	0	0	0	0	NM_000160	GCGR	GCGR	chr17:81804149-81814008	E113K	WT	NOTEST	0	0	0	0	1	1	no
NM_000161	5.13723	5.82922	5.88559	4.09558	7.26959	7.70003	7.37094	7.54553	NM_000161	GCH1	GCH1	chr14:54842005-54902826	E113K	WT	OK	5.23691	7.47152	0.512688	0.984139	0.0513	0.911842	no
NM_000162	0	0	0	0	0	0	0	0	NM_000162	GCK	GCK	chr7:44143212-44189439	E113K	WT	NOTEST	0	0	0	0	1	1	no
NM_000163	0	0	0	0	0	0	0	0	NM_000163	GHR	GHR	chr5:42423438-42721878	E113K	WT	NOTEST	0	0	0	0	1	1	no
NM_000164	0.000370594	0.000350541	0.000371585	0.000347781	0.00034754	0.000390308	0.000339631	0.000356634	NM_000164	GIPR	GIPR	chr19:45668220-45683722	E113K	WT	NOTEST	0.000360125	0.000358528	-0.00641164	0	1	1	no
NM_000165	3.23553	3.48359	7.07607	9.46911	8.16848	11.6044	0.406599	0.113617	NM_000165	GJA1	GJA1	chr6:121435645-121449727	E113K	WT	OK	5.81608	5.07326	-0.197132	-0.338055	0.48645	0.998938	no
NM_000166	0	0	0	0	0	0	0	0	NM_000166	GJB1	GJB1	chrX:71215211-71225516	E113K	WT	NOTEST	0	0	0	0	1	1	no
NM_000167	0	0.25858	0.000115193	0	0	0	0	0.370063	NM_000167	GK	GK	chrX:30653358-30731460	E113K	WT	NOTEST	0.0646738	0.0925158	0.516519	0	1	1	no
NM_000168	4.67709	4.46191	7.15719	7.43654	5.94998	6.09955	4.38297	5.12814	NM_000168	GLI3	GLI3	chr7:41960949-42237209	E113K	WT	OK	5.93318	5.39016	-0.138479	-0.343659	0.48055	0.998938	no
NM_000169	41.7606	39.2087	35.9279	37.9245	40.4243	38.7923	38.8512	37.9451	NM_000169	GLA	GLA	chrX:101391010-101414140	E113K	WT	OK	38.7054	39.0033	0.011059	0.0107266	0.9816	0.998938	no
NM_000170	0	0	0	0	0	0.0876886	0	0	NM_000170	GLDC	GLDC	chr9:6532463-6645692	E113K	WT	NOTEST	0	0.0219222	inf	0	1	1	no
NM_000171	0	0	0	0	0	0	0	0	NM_000171	GLRA1	GLRA1	chr5:151822512-151924851	E113K	WT	NOTEST	0	0	0	0	1	1	no
NM_000172	0	0	0	0	0	0	0	0	NM_000172	GNAT1	GNAT1	chr3:50191609-50197696	E113K	WT	NOTEST	0	0	0	0	1	1	no
NM_000173	0	0.116814	0.177924	0.0653861	0.121318	0	0.0638751	0.0714225	NM_000173	GP1BA	GP1BA	chr17:4932276-4935023	E113K	WT	NOTEST	0.0900309	0.0641539	-0.488882	0	1	1	no
NM_000174	0	0	0	0	0	0	0	0	NM_000174	GP9	GP9	chr3:129060766-129062411	E113K	WT	NOTEST	0	0	0	0	1	1	no
NM_000175	73.5213	74.5093	70.2685	71.4037	99.7324	102.849	72.8575	73.1823	NM_000175	GPI	GPI	chr19:34364739-34402413	E113K	WT	OK	72.4257	87.1554	0.267089	0.791398	0.11225	0.998938	no
NM_000177	2.42503	0	0	0	2.30999	1.31577	4.78609	0	NM_000177	GSN	GSN	chr9:121178132-121332842	E113K	WT	OK	0.606257	2.10296	1.79442	0.501948	0.50835	0.998938	no
NM_000178	57.8714	55.4311	59.5148	53.9773	63.7488	68.3331	68.6594	74.8677	NM_000178	GSS	GSS	chr20:34928431-35092815	E113K	WT	OK	56.6987	68.9023	0.281237	0.573759	0.24885	0.998938	no
NM_000179	57.7452	73.1553	54.7565	41.9365	51.0523	37.1033	89.224	61.8779	NM_000179	MSH6	MSH6	chr2:47783081-47906498	E113K	WT	OK	56.8984	59.8144	0.0721056	0.147565	0.7726	0.998938	no
NM_000180	0	0	0	0	0	0	0	0	NM_000180	GUCY2D	GUCY2D	chr17:8002614-8020342	E113K	WT	NOTEST	0	0	0	0	1	1	no
NM_000181	30.9077	28.6378	17.6002	18.3163	15.2425	15.3944	31.2168	33.3137	NM_000181	GUSB	GUSB	chr7:65960685-65982213	E113K	WT	OK	23.8655	23.7918	-0.0044594	-0.0103231	0.9841	0.998938	no
NM_000182	79.2198	78.3569	89.8113	89.8968	86.085	86.2804	92.688	92.3621	NM_000182	HADHA	HADHA	chr2:26190634-26244632	E113K	WT	OK	84.3212	89.3539	0.083635	0.253784	0.6066	0.998938	no
NM_000183	56.5537	60.6413	65.5388	69.1382	75.6878	67.6854	78.104	69.5069	NM_000183	HADHB	HADHB	chr2:26244747-26290465	E113K	WT	OK	62.968	72.746	0.20825	0.583298	0.2402	0.998938	no
NM_000184	0	0	0	0	0	0	0	0	NM_000184	HBG2	HBG2	chr11:5253187-5254781	E113K	WT	NOTEST	0	0	0	0	1	1	no
NM_000185	0	0.271901	0	0	0	0.0807722	0.520121	0.415541	NM_000185	SERPIND1	SERPIND1	chr22:20707690-20858812	E113K	WT	NOTEST	0.0679752	0.254109	1.90236	0	1	1	no
NM_000186	6.34484	7.14635	0.60936	0.730517	0.0367874	0.0840306	1.4299	1.55869	NM_000186	CFH	CFH	chr1:196651877-196747504	E113K	WT	OK	3.70777	0.777353	-2.25391	-2.48461	5e-05	0.0104581	yes
NM_000187	0	0	0	0	0	0	0	0	NM_000187	HGD	HGD	chr3:120628171-120682239	E113K	WT	NOTEST	0	0	0	0	1	1	no
NM_000188	74.4096	63.3627	76.6063	79.7884	94.1868	105.359	81.0672	97.8774	NM_000188	HK1	HK1	chr10:69269999-69401881	E113K	WT	OK	73.5418	94.6227	0.363622	0.854299	0.0835	0.998938	no
NM_000189	8.25125	6.32479	8.69447	8.34398	10.1356	10.2237	6.52915	5.46853	NM_000189	HK2	HK2	chr2:74834126-74893358	E113K	WT	OK	7.90363	8.08923	0.0334885	0.053451	0.91625	0.998938	no
NM_000190	29.2785	32.1195	37.6177	36.1079	30.0093	40.6487	39.1972	37.0412	NM_000190	HMBS	HMBS	chr11:119084876-119093549	E113K	WT	OK	33.7809	36.7241	0.120519	0.289226	0.563	0.998938	no
NM_000191	6.23104	8.60919	8.31555	6.95022	7.18478	5.85469	7.86124	7.22693	NM_000191	HMGCL	HMGCL	chr1:23801876-23825459	E113K	WT	OK	7.5265	7.03191	-0.0980628	-0.158073	0.748	0.998938	no
NM_000192	0	0	0	0	0	0	0	0	NM_000192	TBX5	TBX5	chr12:114353929-114412832	E113K	WT	NOTEST	0	0	0	0	1	1	no
NM_000193	0.06574	0.0891009	0.060346	0.066591	0.123969	0.203671	0.42282	0.379772	NM_000193	SHH	SHH	chr7:155799979-155812463	E113K	WT	NOTEST	0.0704445	0.282558	2.00399	0	1	1	no
NM_000194	129.658	119.381	61.6907	66.5638	75.1959	77.8437	122.967	136.894	NM_000194	HPRT1	HPRT1	chrX:134460164-134500668	E113K	WT	OK	94.3231	103.225	0.13011	0.360287	0.4728	0.998938	no
NM_000195	0	0	0.00171296	0	0.440116	0.0233389	0	0.0903657	NM_000195	HPS1	HPS1	chr10:98416197-98453805	E113K	WT	NOTEST	0.00042824	0.138455	8.33678	0	1	1	no
NM_000196	0.179187	0.162365	0	0.0907834	0.0839977	0.0963322	0.0886888	0	NM_000196	HSD11B2	HSD11B2	chr16:67431120-67437551	E113K	WT	NOTEST	0.108084	0.0672547	-0.684446	0	1	1	no
NM_000197	0	0.150976	0.612272	0	0	0	0.164399	0.184371	NM_000197	HSD17B3	HSD17B3	chr9:96235305-96302176	E113K	WT	NOTEST	0.190812	0.0871924	-1.12988	0	1	1	no
NM_000198	0	0	0	0	0	0	0	0	NM_000198	HSD3B2	HSD3B2	chr1:119414930-119423039	E113K	WT	NOTEST	0	0	0	0	1	1	no
NM_000199	2.14951	1.90767	3.86804	2.92248	1.8471	1.10404	1.33269	5.08204e-05	NM_000199	SGSH	SGSH	chr17:80170029-80220333	E113K	WT	OK	2.71193	1.07097	-1.3404	-1.02819	0.08545	0.998938	no
NM_000200	0	0	0	0	0	0	0	0	NM_000200	HTN3	HTN3	chr4:70028458-70036538	E113K	WT	NOTEST	0	0	0	0	1	1	no
NM_000200_2	0	0	0	0	0	0	0	0	NM_000200_2	HTN3	HTN3	chr4_KQ090015v1_alt:68594-76674	E113K	WT	NOTEST	0	0	0	0	1	1	no
NM_000201	23.204	34.3175	14.9158	9.55489	70.9953	52.0068	62.9511	62.9567	NM_000201	ICAM1	ICAM1	chr19:10271119-10286615	E113K	WT	OK	20.4981	62.2275	1.60206	4.26422	5e-05	0.0104581	yes
NM_000202	28.2248	32.9412	12.7305	8.11526	4.00594	8.25655	29.0105	28.5615	NM_000202	IDS	IDS	chrX:149476987-149505306	E113K	WT	OK	20.503	17.4586	-0.231894	-0.418671	0.4095	0.998938	no
NM_000203	1.67703	1.4746	0.419011	0.808158	0.397311	0.900687	0.90542	0.843914	NM_000203	IDUA	IDUA	chr4:979074-1004564	E113K	WT	NOTEST	1.0947	0.761833	-0.52299	0	1	1	no
NM_000204	0	0.393978	0	0	0	0	0	0	NM_000204	CFI	CFI	chr4:109730981-109802225	E113K	WT	NOTEST	0.0984946	0	#NAME?	0	1	1	no
NM_000206	0.231708	0.105115	0.319961	0.469643	0.325003	0.373526	0.114706	0.385357	NM_000206	IL2RG	IL2RG	chrX:71107405-71111631	E113K	WT	NOTEST	0.281607	0.299648	0.0895857	0	1	1	no
NM_000207	0	0	0	0	0	0	0	0	NM_000207	INS	INS	chr11:2129111-2161209	E113K	WT	NOTEST	0	0	0	0	1	1	no
NM_000208	0.000723052	0.519721	0.000231258	0.000951976	0.000147837	0.000505178	0.00176919	1.46788	NM_000208	INSR	INSR	chr19:7112264-7294414	E113K	WT	NOTEST	0.130407	0.367576	1.49502	0	1	1	no
NM_000209	0	0	0	0	0	0	0	0	NM_000209	PDX1	PDX1	chr13:27919999-27926313	E113K	WT	NOTEST	0	0	0	0	1	1	no
NM_000210	29.1104	26.5612	30.4285	33.8139	41.8086	37.2778	68.3866	75.6595	NM_000210	ITGA6	ITGA6	chr2:172427335-172506458	E113K	WT	OK	29.9785	55.7831	0.895901	1.44989	0.0053	0.283881	no
NM_000211	1.93427e-05	0	0.000156375	0.000132279	0	0	0.012323	0.00273834	NM_000211	ITGB2	ITGB2	chr21:44885953-44929680	E113K	WT	NOTEST	7.69992e-05	0.00376534	5.61179	0	1	1	no
NM_000212	2.4589	4.3307	3.51408	2.42765	5.95854	4.22125	4.89687	3.26832	NM_000212	ITGB3	ITGB3	chr17:47253841-47323901	E113K	WT	OK	3.18283	4.58624	0.527001	1.03637	0.03765	0.819978	no
NM_000213	0	0	0	0	0.217753	0	0	0	NM_000213	ITGB4	ITGB4	chr17:75721458-75757818	E113K	WT	NOTEST	0	0.0544381	inf	0	1	1	no
NM_000214	7.55606	8.93188	5.88716	6.57485	7.7997	6.87831	5.21833	5.66013	NM_000214	JAG1	JAG1	chr20:10637683-10673999	E113K	WT	OK	7.23749	6.38912	-0.179873	-0.428571	0.39095	0.998938	no
NM_000215	0.0835605	0.0251613	0.0255636	0.0564264	0.0788266	0	0.0275598	0	NM_000215	JAK3	JAK3	chr19:17824783-17848032	E113K	WT	NOTEST	0.0476779	0.0265966	-0.84208	0	1	1	no
NM_000216	9.51812	10.2855	2.83815	3.47264	2.80559	2.86481	12.3827	13.5645	NM_000216	ANOS1	ANOS1	chrX:8528873-8732137	E113K	WT	OK	6.52859	7.90441	0.275885	0.623027	0.1996	0.998938	no
NM_000217	0	0	0	0	0	0	0	0	NM_000217	KCNA1	KCNA1	chr12:4909904-4918256	E113K	WT	NOTEST	0	0	0	0	1	1	no
NM_000218	8.55596e-05	0	8.10451e-05	9.33135e-05	7.79131e-05	8.83478e-05	8.48799e-05	0	NM_000218	KCNQ1	KCNQ1	chr11:2445007-2861569	E113K	WT	NOTEST	6.49795e-05	6.27852e-05	-0.0495611	0	1	1	no
NM_000218_2	0	0	0	0	0	0	0	0	NM_000218_2	KCNQ1	KCNQ1	chr11_KI270831v1_alt:1030-93727	E113K	WT	NOTEST	0	0	0	0	1	1	no
NM_000219	0	0	0	0	0	0	0	0	NM_000219	KCNE1	KCNE1	chr21:34446687-34512210	E113K	WT	NOTEST	0	0	0	0	1	1	no
NM_000220	0	0	0	0	0	0	0	0	NM_000220	KCNJ1	KCNJ1	chr11:128836314-128867373	E113K	WT	NOTEST	0	0	0	0	1	1	no
NM_000221	2.5891	2.59022	2.00384	3.31346	0.832203	1.02602	3.77639	2.86564	NM_000221	KHK	KHK	chr2:27086771-27119128	E113K	WT	OK	2.62415	2.12506	-0.304346	-0.403836	0.4224	0.998938	no
NM_000222	0	0	0	0	0	0	0	0	NM_000222	KIT	KIT	chr4:54657927-54740715	E113K	WT	NOTEST	0	0	0	0	1	1	no
NM_000223	0	0	0	0	0	0	0	0	NM_000223	KRT12	KRT12	chr17_JH159146v1_alt:10570-16491	E113K	WT	NOTEST	0	0	0	0	1	1	no
NM_000223_2	0	0	0	0	0	0	0	0	NM_000223_2	KRT12	KRT12	chr17:40861302-40867223	E113K	WT	NOTEST	0	0	0	0	1	1	no
NM_000224	148.247	152.726	210.333	212.558	244.612	246.338	142.309	143.313	NM_000224	KRT18	KRT18	chr12:52897190-52952906	E113K	WT	OK	180.966	194.143	0.101399	0.193081	0.69615	0.998938	no
NM_000226	0	0	0	0	0	0	0	0	NM_000226	KRT9	KRT9	chr17:41565836-41572059	E113K	WT	NOTEST	0	0	0	0	1	1	no
NM_000227	2.04546	2.27833	2.74098	2.39182	2.49481	2.19064	2.80964	2.75868	NM_000227	LAMA3	LAMA3	chr18:23689452-23956222	E113K	WT	OK	2.36415	2.56344	0.116761	0.183595	0.71575	0.998938	no
NM_000228	156.08	149.378	118.215	110.295	109.836	105.16	169.664	176.35	NM_000228	LAMB3	LAMB3	chr1:209614872-209652425	E113K	WT	OK	133.492	140.253	0.0712735	0.189887	0.6939	0.998938	no
NM_000229	2.14799	3.03213	1.4283	1.33042	1.45013	1.41063	2.36306	2.24954	NM_000229	LCAT	LCAT	chr16:67939749-67968694	E113K	WT	OK	1.98471	1.86834	-0.0871707	-0.0460558	0.92095	0.998938	no
NM_000230	0	0	0	0	0	0	0	0	NM_000230	LEP	LEP	chr7:128241277-128257629	E113K	WT	NOTEST	0	0	0	0	1	1	no
NM_000231	0.105361	0	0	0	0.0986253	0	0	0	NM_000231	SGCG	SGCG	chr13:23180920-23325165	E113K	WT	NOTEST	0.0263403	0.0246563	-0.095312	0	1	1	no
NM_000232	45.6342	47.4097	31.8661	31.0841	15.817	16.3586	37.0135	38.5717	NM_000232	SGCB	SGCB	chr4:52020694-52038319	E113K	WT	OK	38.9985	26.9402	-0.533659	-1.49352	0.0036	0.215139	no
NM_000233	0	0	0	0	0	0	0	0	NM_000233	LHCGR	LHCGR	chr2:48529924-48776517	E113K	WT	NOTEST	0	0	0	0	1	1	no
NM_000234	12.7441	12.472	10.7384	10.9108	6.6591	5.88508	7.97527	12.8755	NM_000234	LIG1	LIG1	chr19:48115444-48170603	E113K	WT	OK	11.7163	8.34874	-0.488891	-0.838047	0.09685	0.998938	no
NM_000235	62.6865	75.2896	61.367	57.5068	82.7581	72.5586	109.976	96.3407	NM_000235	LIPA	LIPA	chr10:89213568-89252039	E113K	WT	OK	64.2125	90.4083	0.493601	1.44589	0.00345	0.20825	no
NM_000236	0	0	0.0581255	0	0.05946	0.0680448	0	0	NM_000236	LIPC	LIPC	chr15:58431990-58569844	E113K	WT	NOTEST	0.0145314	0.0318762	1.13331	0	1	1	no
NM_000237	7.48689	9.02478	2.77419	2.26198	2.35049	2.35576	17.7205	13.7018	NM_000237	LPL	LPL	chr8:19939252-19967259	E113K	WT	OK	5.38696	9.03214	0.745597	1.44724	0.0045	0.251385	no
NM_000238	0	0	0	0	0	0	0	0	NM_000238	KCNH2	KCNH2	chr7:150944955-150978321	E113K	WT	NOTEST	0	0	0	0	1	1	no
NM_000239	1.79899	2.17676	0	0.121547	0.112103	0	0.237496	0.398982	NM_000239	LYZ	LYZ	chr12:69348380-69354234	E113K	WT	NOTEST	1.02432	0.187145	-2.45244	0	1	1	no
NM_000240	4.04994	3.72379	1.22573	1.20931	2.03785	2.17262	4.50064	5.49845	NM_000240	MAOA	MAOA	chrX:43654906-43746824	E113K	WT	OK	2.55219	3.55239	0.477052	0.869616	0.07595	0.998938	no
NM_000242	0	0	0	0	0	0	0	0	NM_000242	MBL2	MBL2	chr10:52765379-52771700	E113K	WT	NOTEST	0	0	0	0	1	1	no
NM_000243	0	0	0	0	0	1.73508e-05	0	0	NM_000243	MEFV	MEFV	chr16:3242027-3256627	E113K	WT	NOTEST	0	4.3377e-06	inf	0	1	1	no
NM_000244	0	0	0	0	0	0	0	0	NM_000244	MEN1	MEN1	chr11:64803513-64811294	E113K	WT	NOTEST	0	0	0	0	1	1	no
NM_000245	19.2374	20.7125	14.0154	16.1234	17.2744	16.6195	16.4436	11.254	NM_000245	MET	MET	chr7:116672195-116798377	E113K	WT	OK	17.5222	15.3979	-0.186448	-0.346978	0.48385	0.998938	no
NM_000246	0.184462	0.682097	0.0114417	0.0781951	0.0462293	0.0373338	1.36161	1.54826	NM_000246	CIITA	CIITA	chr16:10877197-10942468	E113K	WT	NOTEST	0.239049	0.748358	1.64642	0	1	1	no
NM_000247_2	0	0	0	0	0	0	0	0	NM_000247_2	MICA	MICA	chr6_GL000256v2_alt:2702950-2810410	E113K	WT	NOTEST	0	0	0	0	1	1	no
NM_000247_4	0	0	0	0	0	0	0	0	NM_000247_4	MICA	MICA	chr6_GL000251v2_alt:2881077-2895686	E113K	WT	NOTEST	0	0	0	0	1	1	no
NM_000247_5	0	0	0	0	0	0	0	0	NM_000247_5	MICA	MICA	chr6_GL000253v2_alt:2508637-2816200	E113K	WT	NOTEST	0	0	0	0	1	1	no
NM_000248	0.00957798	0.0173264	0.000998909	1.8206	6.82999e-05	2.05507	1.98821	0.0506743	NM_000248	MITF	MITF	chr3:69739463-69968337	E113K	WT	NOTEST	0.462126	1.02351	1.14716	0	1	1	no
NM_000249	47.1772	42.4829	45.386	49.9929	44.3299	48.0031	44.2728	51.7487	NM_000249	MLH1	MLH1	chr3:36993349-37050846	E113K	WT	OK	46.2597	47.0886	0.0256217	0.0674912	0.89225	0.998938	no
NM_000250	0	0	0	0	0	0	0	0	NM_000250	MPO	MPO	chr17:58269854-58280935	E113K	WT	NOTEST	0	0	0	0	1	1	no
NM_000251	75.5386	64.3343	72.8846	66.7132	82.1465	70.3625	71.9238	83.1791	NM_000251	MSH2	MSH2	chr2:47403066-47483228	E113K	WT	OK	69.8677	76.903	0.138414	0.404476	0.4168	0.998938	no
NM_000252	7.56665	7.17101	2.13489	3.37083	4.16359	4.90499	6.49547	6.85568	NM_000252	MTM1	MTM1	chrX:150568596-150673143	E113K	WT	OK	5.06084	5.60493	0.147319	0.282935	0.568	0.998938	no
NM_000253	0.000184565	0	0	0	0	0	0	0.000185737	NM_000253	MTTP	MTTP	chr4:99564077-99623997	E113K	WT	NOTEST	4.61411e-05	4.64344e-05	0.0091398	0	1	1	no
NM_000254	9.13016	9.55346	10.0158	9.23306	7.75621	6.62243	8.73174	8.3639	NM_000254	MTR	MTR	chr1:236795280-236903981	E113K	WT	OK	9.48311	7.86857	-0.269259	-0.746773	0.13005	0.998938	no
NM_000255	25.2044	24.5495	21.7219	19.7573	17.9149	15.5121	25.4245	23.7716	NM_000255	MMUT	MMUT	chr6:49430359-49463253	E113K	WT	OK	22.8083	20.6558	-0.143012	-0.387446	0.43435	0.998938	no
NM_000256	0	0	0	0	0	0	0	0	NM_000256	MYBPC3	MYBPC3	chr11:47331405-47352702	E113K	WT	NOTEST	0	0	0	0	1	1	no
NM_000257	0	0	0	0	0	0	0	0	NM_000257	MYH7	MYH7	chr14:23412739-23435660	E113K	WT	NOTEST	0	0	0	0	1	1	no
NM_000258	0	0.444366	0	0	0	0	0	0	NM_000258	MYL3	MYL3	chr3:46857871-46863444	E113K	WT	NOTEST	0.111091	0	#NAME?	0	1	1	no
NM_000259	1.57948	1.70144	6.13061e-05	0.340642	0.554928	1.03819	2.52871	2.98005	NM_000259	MYO5A	MYO5A	chr15:52307283-52529050	E113K	WT	OK	0.905406	1.77547	0.971563	0.820239	0.1794	0.998938	no
NM_000260	4.59299e-06	0	3.66429e-05	0.000232153	0.00933208	0	0.0132619	0.0109226	NM_000260	MYO7A	MYO7A	chr11:77128245-77215241	E113K	WT	NOTEST	6.83473e-05	0.00837915	6.93778	0	1	1	no
NM_000261	0	0	0	0	0	0	0	0	NM_000261	MYOC	MYOC	chr1:171635416-171652688	E113K	WT	NOTEST	0	0	0	0	1	1	no
NM_000262	4.76676	4.1652	3.14575	3.54649	3.18522	5.69207	5.01563	3.95292	NM_000262	NAGA	NAGA	chr22:42058333-42070842	E113K	WT	OK	3.90605	4.46146	0.191805	0.287471	0.56765	0.998938	no
NM_000263	7.68975	7.07854	6.10041	6.65879	9.26494	7.14053	11.1234	10.9834	NM_000263	NAGLU	NAGLU	chr17:42536240-42544448	E113K	WT	OK	6.88187	9.62808	0.484448	0.960174	0.0555	0.936523	no
NM_000264	0.281674	0.000932096	0.000538273	0	0	0	0	0.130124	NM_000264	PTCH1	PTCH1	chr9:95442979-95517057	E113K	WT	NOTEST	0.0707861	0.032531	-1.12165	0	1	1	no
NM_000265	0	0.111759	0	0	0	0	0	0	NM_000265	NCF1	NCF1	chr7:74773961-74789376	E113K	WT	NOTEST	0.0279398	0	#NAME?	0	1	1	no
NM_000266	0	0.0912233	0	0	0	0	0	0	NM_000266	NDP	NDP	chrX:43948775-43973390	E113K	WT	NOTEST	0.0228058	0	#NAME?	0	1	1	no
NM_000267	0.00232505	1.03893	0.000848441	0.00103733	1.6347	1.3159	0.0147912	0.000558067	NM_000267	NF1	NF1	chr17:31094926-31377677	E113K	WT	NOTEST	0.260786	0.741489	1.50756	0	1	1	no
NM_000268	0	0.997102	1.79655	2.33324	0.886921	1.85312	0	0.377204	NM_000268	NF2	NF2	chr22:29603555-29698600	E113K	WT	NOTEST	1.28172	0.779312	-0.717812	0	1	1	no
NM_000269	294.412	268.723	315.155	312.187	343.468	397.783	264.779	289.426	NM_000269	NME1	NME1	chr17:51153558-51171744	E113K	WT	OK	297.619	323.864	0.121921	0.217919	0.6594	0.998938	no
NM_000270	42.6416	39.3274	38.5704	38.9025	41.9027	50.7222	37.2703	42.5723	NM_000270	PNP	PNP	chr14:20469378-20478006	E113K	WT	OK	39.8605	43.1169	0.113293	0.314895	0.52745	0.998938	no
NM_000271	14.2666	15.4395	24.1314	20.6539	41.5674	39.1312	16.8448	16.2304	NM_000271	NPC1	NPC1	chr18:23503469-23586506	E113K	WT	OK	18.6229	28.4435	0.611023	1.44104	0.0048	0.263239	no
NM_000272	0.0680694	0.0885523	0	0	0	0	0	0	NM_000272	NPHP1	NPHP1	chr2:110122326-110205013	E113K	WT	NOTEST	0.0391554	0	#NAME?	0	1	1	no
NM_000273	0.212285	0.38503	0.195361	0	0.794794	0.570459	0.210167	0.470572	NM_000273	GPR143	GPR143	chrX:9725345-9765847	E113K	WT	NOTEST	0.198169	0.511498	1.368	0	1	1	no
NM_000274	131.5	139.829	81.8313	65.1029	120.492	124.144	182.703	159.388	NM_000274	OAT	OAT	chr10:124397302-124418976	E113K	WT	OK	104.566	146.682	0.488278	1.40671	0.0048	0.263239	no
NM_000275	0	0	0	0	0	0	0	0	NM_000275	OCA2	OCA2	chr15_KN538374v1_fix:5440-233614	E113K	WT	NOTEST	0	0	0	0	1	1	no
NM_000275_2	0	0	0	0	0	0	0	0	NM_000275_2	OCA2	OCA2	chr15:27754875-28099315	E113K	WT	NOTEST	0	0	0	0	1	1	no
NM_000275_3	0	0	0	0	0	0	0	0	NM_000275_3	OCA2	OCA2	chr15_KI270905v1_alt:5440-233614	E113K	WT	NOTEST	0	0	0	0	1	1	no
NM_000276	6.19241	7.82003	5.20114	1.30833	2.33859	1.74653	9.17392	5.1595	NM_000276	OCRL	OCRL	chrX:129540258-129592553	E113K	WT	OK	5.13048	4.60464	-0.156006	-0.145672	0.78325	0.998938	no
NM_000277	0	0	0	0	0	0	0	0	NM_000277	PAH	PAH	chr12:102836888-102960511	E113K	WT	NOTEST	0	0	0	0	1	1	no
NM_000278	0	0	0	0	0	0	0	0	NM_000278	PAX2	PAX2	chr10:100735395-100829944	E113K	WT	NOTEST	0	0	0	0	1	1	no
NM_000280	0	0	0	0	0	0	0	0	NM_000280	PAX6	PAX6	chr11:31509766-31887041	E113K	WT	NOTEST	0	0	0	0	1	1	no
NM_000281	0.0184758	0.0190172	38.1081	43.9786	60.8711	47.2377	34.4286	35.1777	NM_000281	PCBD1	PCBD1	chr10:70882280-70888565	E113K	WT	OK	20.5311	44.4288	1.11369	0.938567	0.1844	0.998938	no
NM_000282	1.52394	1.25502	5.77258	0.00364332	2.38633	2.73929	1.16251	2.48037	NM_000282	PCCA	PCCA	chr13:100089014-100588792	E113K	WT	OK	2.1388	2.19213	0.0355319	0.0256521	0.9607	0.998938	no
NM_000283	0	0	0	0	0	0	0	0	NM_000283	PDE6B	PDE6B	chr4:625573-670892	E113K	WT	NOTEST	0	0	0	0	1	1	no
NM_000284	46.488	47.0855	20.5332	23.3996	24.6567	26.7071	54.1896	56.9056	NM_000284	PDHA1	PDHA1	chrX:19343892-19515261	E113K	WT	OK	34.3766	40.6148	0.240577	0.588866	0.24345	0.998938	no
NM_000285	23.659	26.4176	32.2041	30.9768	37.5789	38.4134	37.6608	32.4842	NM_000285	PEPD	PEPD	chr19:33386949-33521791	E113K	WT	OK	28.3144	36.5343	0.367718	0.919503	0.06435	0.998938	no
NM_000286	4.93386	5.748	3.34349	3.68645	4.81256	5.30765	5.55446	4.23116	NM_000286	PEX12	PEX12	chr17:35574794-35578571	E113K	WT	OK	4.42795	4.97646	0.16848	0.292523	0.5597	0.998938	no
NM_000287	19.1928	18.5041	15.788	14.787	13.1224	14.8218	28.6951	26.9121	NM_000287	PEX6	PEX6	chr6:42928001-42979181	E113K	WT	OK	17.068	20.8878	0.291371	0.458406	0.3655	0.998938	no
NM_000288	3.4626	5.50002	4.32723	3.50928	6.23959	6.11263	5.63251	5.48603	NM_000288	PEX7	PEX7	chr6:136822591-136913934	E113K	WT	OK	4.19978	5.86769	0.482478	0.696913	0.15695	0.998938	no
NM_000289	10.9898	9.69531	6.75651	5.82086	4.92514	10.2891	10.0087	7.83193	NM_000289	PFKM	PFKM	chr12:48042896-48146404	E113K	WT	OK	8.31563	8.2637	-0.00903879	-0.00918731	0.98585	0.998938	no
NM_000290	0	0	0	0	0	0.283985	0	0	NM_000290	PGAM2	PGAM2	chr7:44044639-44069456	E113K	WT	NOTEST	0	0.0709963	inf	0	1	1	no
NM_000291	158.295	192.471	157.663	139.445	176.165	160.624	213.889	182.641	NM_000291	PGK1	PGK1	chrX:78104247-78129295	E113K	WT	OK	161.969	183.33	0.178727	0.541348	0.27445	0.998938	no
NM_000292	2.99337	2.40685	2.17051	2.15277	2.56912	3.22201	3.3469	2.97764	NM_000292	PHKA2	PHKA2	chrX:18890295-18984114	E113K	WT	OK	2.43088	3.02891	0.317324	0.5778	0.24835	0.998938	no
NM_000293	0	0	0	0	0	0	0	0	NM_000293	PHKB	PHKB	chr16:47461298-47701523	E113K	WT	NOTEST	0	0	0	0	1	1	no
NM_000294	0.75148	0.806258	0.736386	0.773777	0.961796	0.757416	0.412354	0.731307	NM_000294	PHKG2	PHKG2	chr16:30748298-30776307	E113K	WT	NOTEST	0.766975	0.715718	-0.0997881	0	1	1	no
NM_000295	1.70051	3.95308	0.304255	0.123418	0	0.0295913	0.0259726	0.00262051	NM_000295	SERPINA1	SERPINA1	chr14:94376746-94390635	E113K	WT	OK	1.52031	0.0145461	-6.70759	-0.484516	0.22765	0.998938	no
NM_000295_2	0	0	0	0	0	0	0	0	NM_000295_2	SERPINA1	SERPINA1	chr14_KI270847v1_alt:1493318-1507207	E113K	WT	NOTEST	0	0	0	0	1	1	no
NM_000296	0.576855	0	0.791585	0.510259	0.456985	0.512722	0	0.993328	NM_000296	PKD1	PKD1	chr16:2047894-2135898	E113K	WT	NOTEST	0.469674	0.490759	0.0633533	0	1	1	no
NM_000297	16.8699	15.6929	17.6763	16.6623	12.2501	10.8911	12.4084	13.1015	NM_000297	PKD2	PKD2	chr4:88007634-88077777	E113K	WT	OK	16.7254	12.1628	-0.459565	-1.20652	0.01465	0.512693	no
NM_000298	0	0	0	0	0	0	0	0	NM_000298	PKLR	PKLR	chr1_GL383519v1_alt:82485-106461	E113K	WT	NOTEST	0	0	0	0	1	1	no
NM_000298_2	0	0	0	0	0	0	0	0	NM_000298_2	PKLR	PKLR	chr1:155277462-155301438	E113K	WT	NOTEST	0	0	0	0	1	1	no
NM_000299	0	0	0	0	0	0	0	0	NM_000299	PKP1	PKP1	chr1:201283451-201332993	E113K	WT	NOTEST	0	0	0	0	1	1	no
NM_000300	0	0	0	0	0	0	0	0	NM_000300	PLA2G2A	PLA2G2A	chr1:19975430-19980434	E113K	WT	NOTEST	0	0	0	0	1	1	no
NM_000301	0	0	0	0	0	0	0	0	NM_000301	PLG	PLG	chr6:160702192-160754053	E113K	WT	NOTEST	0	0	0	0	1	1	no
NM_000302	34.7924	40.1921	26.9347	20.9145	25.8307	22.6009	42.0677	32.707	NM_000302	PLOD1	PLOD1	chr1:11934716-11975537	E113K	WT	OK	30.7084	30.8016	0.00436949	0.0116962	0.98115	0.998938	no
NM_000303	22.0236	19.5476	8.33572	7.21918	10.883	13.3921	22.0834	21.1925	NM_000303	PMM2	PMM2	chr16:8797838-8849325	E113K	WT	OK	14.2815	16.8877	0.241824	0.537597	0.27425	0.998938	no
NM_000304	0	0	0	0	0	0	0	0	NM_000304	PMP22	PMP22	chr17:15229776-15265326	E113K	WT	NOTEST	0	0	0	0	1	1	no
NM_000305	17.0383	18.0601	12.1842	12.7094	12.4852	14.3603	20.5592	14.9633	NM_000305	PON2	PON2	chr7:95404861-95435072	E113K	WT	OK	14.998	15.592	0.0560332	0.103873	0.8349	0.998938	no
NM_000306	0	0	0	0	0	0	0	0	NM_000306	POU1F1	POU1F1	chr3:87259403-87276584	E113K	WT	NOTEST	0	0	0	0	1	1	no
NM_000307	0	0	0	0	0	0	0	0	NM_000307	POU3F4	POU3F4	chrX:83508289-83512120	E113K	WT	NOTEST	0	0	0	0	1	1	no
NM_000308	90.8951	98.7149	74.6038	71.6581	76.7036	76.4169	115.388	111.251	NM_000308	CTSA	CTSA	chr20:45888471-45912364	E113K	WT	OK	83.968	94.9399	0.177175	0.509672	0.3068	0.998938	no
NM_000309	0.296416	0.000125552	0.912628	0.000318625	0	0.426921	0	0	NM_000309	PPOX	PPOX	chr1:161166425-161171220	E113K	WT	NOTEST	0.302372	0.10673	-1.50236	0	1	1	no
NM_000310	7.16924	15.8355	4.81358	5.33921	5.24777	9.6124	7.5238	8.73489	NM_000310	PPT1	PPT1	chr1:40040064-40097470	E113K	WT	OK	8.28938	7.77972	-0.091547	-0.0355004	0.9546	0.998938	no
NM_000311	34.5573	114.881	73.3114	64.8387	51.6746	51.5577	141.86	122.682	NM_000311	PRNP	PRNP	chr20:4686455-4701588	E113K	WT	OK	71.8972	91.9437	0.354816	0.308915	0.4827	0.998938	no
NM_000312	0	0	0	0	0	0	0	0	NM_000312	PROC	PROC	chr2:127418419-127429246	E113K	WT	NOTEST	0	0	0	0	1	1	no
NM_000313	6.84005	8.62485	12.9824	12.8646	15.0742	13.2685	13.0714	11.346	NM_000313	PROS1	PROS1	chr3:93873036-93974081	E113K	WT	OK	10.328	13.19	0.352892	0.802951	0.1069	0.998938	no
NM_000314_2	7.7308	7.74714	7.49202	7.61208	7.49599	7.24813	8.70644	7.80219	NM_000314_2	PTEN	PTEN	chr10:87863624-87971930	E113K	WT	OK	7.64551	7.81319	0.0312988	0.0818196	0.86835	0.998938	no
NM_000315	0	0	0	0	0	0	0	0	NM_000315	PTH	PTH	chr11:13492044-13496175	E113K	WT	NOTEST	0	0	0	0	1	1	no
NM_000316	9.42969e-05	8.5631e-05	8.04371e-05	8.40759e-05	8.60436e-05	8.94281e-05	8.39593e-05	8.6073e-05	NM_000316	PTH1R	PTH1R	chr3:46877720-46903799	E113K	WT	NOTEST	8.61102e-05	8.6376e-05	0.00444593	0	1	1	no
NM_000317	54.0893	57.3727	51.8691	47.2745	45.3157	46.7656	64.4746	67.7631	NM_000317	PTS	PTS	chr11:112226427-112233972	E113K	WT	OK	52.6514	56.0798	0.0910092	0.209041	0.66805	0.998938	no
NM_000318	9.96701	11.1586	7.72888	7.24031	10.4405	8.92241	12.0823	9.41915	NM_000318	PEX2	PEX2	chr8:76980257-77001044	E113K	WT	OK	9.0237	10.2161	0.179053	0.379604	0.4477	0.998938	no
NM_000319	0	0	0	0	0.594909	0	0.444572	0.684288	NM_000319	PEX5	PEX5	chr12:7188684-7218573	E113K	WT	NOTEST	0	0.430942	inf	0	1	1	no
NM_000320	34.5783	34.6501	21.455	23.3382	12.8742	16.9736	23.4323	27.1112	NM_000320	QDPR	QDPR	chr4:17486392-17512234	E113K	WT	OK	28.5054	20.0978	-0.504195	-1.0739	0.0337	0.771241	no
NM_000321	39.6476	39.4339	66.9168	63.3178	65.1844	61.7745	60.9343	62.45	NM_000321	RB1	RB1	chr13:48303746-48481890	E113K	WT	OK	52.3291	62.5858	0.258223	0.776218	0.11725	0.998938	no
NM_000322	0	0	0	0	0	0	0	0.0585778	NM_000322	PRPH2	PRPH2	chr6:42696599-42722597	E113K	WT	NOTEST	0	0.0146445	inf	0	1	1	no
NM_000324	0	0	0	0	0	0	0	0	NM_000324	RHAG	RHAG	chr6:49605176-49636839	E113K	WT	NOTEST	0	0	0	0	1	1	no
NM_000325	0	0	0	0	0	0	0	0	NM_000325	PITX2	PITX2	chr4:110617423-110642123	E113K	WT	NOTEST	0	0	0	0	1	1	no
NM_000326	0	0	0	0	0	0	0	0	NM_000326	RLBP1	RLBP1	chr15:89209868-89221579	E113K	WT	NOTEST	0	0	0	0	1	1	no
NM_000327	0.271364	0.327823	0.582334	0.274934	0.169574	0.0972441	0.537182	0.400753	NM_000327	ROM1	ROM1	chr11:62602217-62615121	E113K	WT	NOTEST	0.364114	0.301188	-0.273725	0	1	1	no
NM_000328	7.23909	8.25122	0.711718	1.97879	3.43205	3.05429	7.51033	9.63338	NM_000328	RPGR	RPGR	chrX:38269162-38327509	E113K	WT	OK	4.54521	5.90751	0.378204	0.471605	0.36575	0.998938	no
NM_000329	0	0	0	0	0	0	0	0	NM_000329	RPE65	RPE65	chr1:68428821-68449954	E113K	WT	NOTEST	0	0	0	0	1	1	no
NM_000330	0	0	0	0	0	0	0	0	NM_000330	RS1	RS1	chrX:18425604-18672108	E113K	WT	NOTEST	0	0	0	0	1	1	no
NM_000331	17.4931	34.9703	0	0	20.4714	21.2427	71.3621	53.3672	NM_000331	SAA1	SAA1	chr11:18266224-18269976	E113K	WT	OK	13.1158	41.6109	1.66565	1.18915	0.1887	0.998938	no
NM_000332	6.33103e-05	0.974633	9.87664e-05	0.000191467	0.417651	0.0164627	4.88364e-05	0.000176422	NM_000332	ATXN1	ATXN1	chr6:16299111-16766883	E113K	WT	NOTEST	0.243747	0.108585	-1.16656	0	1	1	no
NM_000333	0	0.000119058	0.838478	0.000308439	0.284284	0.244548	9.59654e-05	0.000213434	NM_000333	ATXN7	ATXN7	chr3:63864556-64003460	E113K	WT	NOTEST	0.209726	0.132285	-0.664854	0	1	1	no
NM_000334	0.0190575	0	0	0	0	0	0	0	NM_000334	SCN4A	SCN4A	chr17:63938553-63972918	E113K	WT	NOTEST	0.00476437	0	#NAME?	0	1	1	no
NM_000335	0.543936	0	1.66518	0.000326724	0.847899	0.000207139	1.03098	6.21107e-05	NM_000335	SCN5A	SCN5A	chr3:38548061-38649687	E113K	WT	NOTEST	0.552361	0.469788	-0.233603	0	1	1	no
NM_000336	0	0	0	0	0	0	0	0	NM_000336	SCNN1B	SCNN1B	chr16:23302301-23381294	E113K	WT	NOTEST	0	0	0	0	1	1	no
NM_000337	0	0	0	0	0	0	0	0	NM_000337	SGCD	SGCD	chr5:156326756-156767787	E113K	WT	NOTEST	0	0	0	0	1	1	no
NM_000338	0	0	0	0	0	0	0	0	NM_000338	SLC12A1	SLC12A1	chr15:48206301-48304078	E113K	WT	NOTEST	0	0	0	0	1	1	no
NM_000339	0	0	0	0	0	0	0	0	NM_000339	SLC12A3	SLC12A3	chr16:56865206-56915850	E113K	WT	NOTEST	0	0	0	0	1	1	no
NM_000340	0	0	0	0	0	0	0	0	NM_000340	SLC2A2	SLC2A2	chr3:170996346-171026720	E113K	WT	NOTEST	0	0	0	0	1	1	no
NM_000341	3.32251	2.32664	4.77503	4.12598	5.54651	5.01618	3.71237	4.09041	NM_000341	SLC3A1	SLC3A1	chr2:44275479-44361862	E113K	WT	OK	3.63754	4.59136	0.33596	0.315579	0.51975	0.998938	no
NM_000342	0	0	0	0	0	0	0	0	NM_000342	SLC4A1	SLC4A1	chr17:44248389-44268135	E113K	WT	NOTEST	0	0	0	0	1	1	no
NM_000343	0	0	0	0	0	0	0	0	NM_000343	SLC5A1	SLC5A1	chr22:32043260-32113024	E113K	WT	NOTEST	0	0	0	0	1	1	no
NM_000344	0	0	0	0	0	0	0	0	NM_000344	SMN1	SMN1	chr5_KI270897v1_alt:49332-819688	E113K	WT	NOTEST	0	0	0	0	1	1	no
NM_000344_2	0	0	0	0	0	0	0	0	NM_000344_2	SMN1	SMN1	chr5_KI270897v1_alt:49332-819688	E113K	WT	NOTEST	0	0	0	0	1	1	no
NM_000344_3	0	0	0	0	0	8.00093e-05	0	0	NM_000344_3	SMN1	SMN1	chr5:70924940-70953015	E113K	WT	NOTEST	0	2.00023e-05	inf	0	1	1	no
NM_000344_4	0	0	0	0	0	0	0	0	NM_000344_4	SMN1	SMN1	chr5_GL339449v2_alt:63349-712606	E113K	WT	NOTEST	0	0	0	0	1	1	no
NM_000344_5	0	0	7.89052e-05	0	8.06195e-05	7.17972e-05	7.72216e-05	0	NM_000344_5	SMN1	SMN1	chr5:70049522-70077595	E113K	WT	NOTEST	1.97263e-05	5.74096e-05	1.54117	0	1	1	no
NM_000345	0	0	0	0	0	0	0	0	NM_000345	SNCA	SNCA	chr4:89724098-89841991	E113K	WT	NOTEST	0	0	0	0	1	1	no
NM_000346	40.3911	36.4723	49.8209	51.813	18.4167	20.2712	44.7648	44.397	NM_000346	SOX9	SOX9	chr17:72121019-72126413	E113K	WT	OK	44.6243	31.9624	-0.481453	-1.36016	0.00565	0.292047	no
NM_000348	0	0	0.0311103	0	0	0	0	0	NM_000348	SRD5A2	SRD5A2	chr2:31522479-31580938	E113K	WT	NOTEST	0.00777757	0	#NAME?	0	1	1	no
NM_000349	0	0	0	0	0	0	0	0	NM_000349	STAR	STAR	chr8:38142699-38150952	E113K	WT	NOTEST	0	0	0	0	1	1	no
NM_000350	0.0407008	0.0183765	0	0	0.019212	0.0219086	0.0402695	0	NM_000350	ABCA4	ABCA4	chr1:93992833-94121148	E113K	WT	NOTEST	0.0147693	0.0203475	0.462247	0	1	1	no
NM_000351	0	0.000498752	0.000391107	0.000284616	0	0.000374459	0	0	NM_000351	STS	STS	chrX:7048919-7354810	E113K	WT	NOTEST	0.000293619	9.36146e-05	-1.64914	0	1	1	no
NM_000352	0	0	0	0	0	0	0	0	NM_000352	ABCC8	ABCC8	chr11:17392497-17476845	E113K	WT	NOTEST	0	0	0	0	1	1	no
NM_000353	0	0	0	0	0	0	0	0.0433659	NM_000353	TAT	TAT	chr16:71565015-71577092	E113K	WT	NOTEST	0	0.0108415	inf	0	1	1	no
NM_000354	0	0	0	0	0	0	0	0	NM_000354	SERPINA7	SERPINA7	chrX:106032434-106038727	E113K	WT	NOTEST	0	0	0	0	1	1	no
NM_000355	1.73359	2.87133	3.81723	2.31719	1.3099	0.762521	4.1878	4.32413	NM_000355	TCN2	TCN2	chr22:30607082-30627271	E113K	WT	OK	2.68484	2.64609	-0.0209727	-0.0257091	0.9612	0.998938	no
NM_000356	3.43837	7.14277	8.60386	5.40621	6.85088	12.3098	1.41121	7.35185	NM_000356	TCOF1	TCOF1	chr5:150357638-150412936	E113K	WT	OK	6.1478	6.98093	0.183348	0.0770163	0.86575	0.998938	no
NM_000358	143.497	178.127	169.621	168.666	141.015	164.254	309.129	287.127	NM_000358	TGFBI	TGFBI	chr5:136028987-136063818	E113K	WT	OK	164.978	225.382	0.450099	1.34188	0.00725	0.331597	no
NM_000359	0.175417	0.105802	0.161167	0	0.219964	0.062906	0.173607	0.12939	NM_000359	TGM1	TGM1	chr14:24249113-24263177	E113K	WT	NOTEST	0.110597	0.146467	0.405266	0	1	1	no
NM_000359_2	0	0	0	0	0	0	0	0	NM_000359_2	TGM1	TGM1	chr14_KZ208920v1_fix:550091-564155	E113K	WT	NOTEST	0	0	0	0	1	1	no
NM_000360	0	0.169164	0	0.189219	0	0	0	0.103251	NM_000360	TH	TH	chr11:2163928-2171815	E113K	WT	NOTEST	0.0895957	0.0258128	-1.79534	0	1	1	no
NM_000361	22.8979	31.7167	9.19535	8.36414	17.2914	13.2061	35.784	29.2465	NM_000361	THBD	THBD	chr20:23045632-23049672	E113K	WT	OK	18.0435	23.882	0.404443	1.02953	0.04	0.841544	no
NM_000362	0	0	0	0	0	0	146.758	90.5397	NM_000362	TIMP3	TIMP3	chr22:32507819-33058381	E113K	WT	OK	0	59.3245	inf	#NAME?	0.13525	0.998938	no
NM_000363	0	0	0	0	0	0	0	0	NM_000363	TNNI3	TNNI3	chr19:55151767-55157732	E113K	WT	NOTEST	0	0	0	0	1	1	no
NM_000364	0	0	0	0	0	2.54005e-06	0	0	NM_000364	TNNT2	TNNT2	chr1:201359013-201377680	E113K	WT	NOTEST	0	6.35013e-07	inf	0	1	1	no
NM_000365	456.834	508.071	468.94	425.16	461.521	448.216	504.936	496.589	NM_000365	TPI1	TPI1	chr12:6867419-6873303	E113K	WT	OK	464.751	477.815	0.0399945	0.122439	0.80295	0.998938	no
NM_000366	0	0	0	0	0	0.226789	0	0	NM_000366	TPM1	TPM1	chr15:63042746-63071914	E113K	WT	NOTEST	0	0.0566973	inf	0	1	1	no
NM_000367	9.66384	9.21985	9.50016	10.8793	10.7282	10.8411	8.90322	9.61098	NM_000367	TPMT	TPMT	chr6:18128313-18155169	E113K	WT	OK	9.81578	10.0209	0.029835	0.0662797	0.8936	0.998938	no
NM_000368	4.03713	4.07447	4.15359	5.70454	3.35193	1.95136	3.64398	2.44829	NM_000368	TSC1	TSC1	chr9:132891348-132944616	E113K	WT	OK	4.49243	2.84889	-0.657096	-0.896301	0.0775	0.998938	no
NM_000369	0	0	0	0	0	0	0	0	NM_000369	TSHR	TSHR	chr14:80955620-81146302	E113K	WT	NOTEST	0	0	0	0	1	1	no
NM_000370	1.16427	1.60794	0.112609	0.372484	0.288062	0.395519	1.09162	2.30537	NM_000370	TTPA	TTPA	chr8:63059488-63086053	E113K	WT	NOTEST	0.814325	1.02015	0.325098	0	1	1	no
NM_000371	0	0	0	0	0	0	0	0	NM_000371	TTR	TTR	chr18:31591766-31599023	E113K	WT	NOTEST	0	0	0	0	1	1	no
NM_000372	0	0	0	0	0	0	0	0	NM_000372	TYR	TYR	chr11:89177874-89295759	E113K	WT	NOTEST	0	0	0	0	1	1	no
NM_000373	8.37617	6.99152	7.27047	8.31033	10.4287	11.321	8.86759	8.21729	NM_000373	UMPS	UMPS	chr3:124730365-124749272	E113K	WT	OK	7.73712	9.70864	0.327472	0.821621	0.0998	0.998938	no
NM_000374	76.8169	67.8165	63.2836	61.7561	50.0337	54.3782	52.76	54.0727	NM_000374	UROD	UROD	chr1:45012253-45015575	E113K	WT	OK	67.4183	52.8112	-0.352297	-0.858055	0.08515	0.998938	no
NM_000375	20.5572	31.7895	20.0278	20.2492	31.8072	31.0919	39.9544	34.612	NM_000375	UROS	UROS	chr10:125784980-125823268	E113K	WT	OK	23.1559	34.3664	0.569617	1.05423	0.03525	0.79062	no
NM_000377	0.280367	0.338794	0	0	0.0875849	0.100478	0.370058	0.517667	NM_000377	WAS	WAS	chrX:48683798-48691426	E113K	WT	NOTEST	0.15479	0.268947	0.797006	0	1	1	no
NM_000378	0	0	0	0	0	0	0.000121473	0	NM_000378	WT1	WT1	chr11:32387775-32458769	E113K	WT	NOTEST	0	3.03682e-05	inf	0	1	1	no
NM_000379	0.369725	0.381673	0.460496	0.401246	0.323913	0.170567	0.261302	0.291852	NM_000379	XDH	XDH	chr2:31334320-31414742	E113K	WT	NOTEST	0.403285	0.261908	-0.622737	0	1	1	no
NM_000380	28.8391	28.0664	18.0731	17.4518	20.0315	23.0697	13.0973	15.72	NM_000380	XPA	XPA	chr9:97674908-97697409	E113K	WT	OK	23.1076	17.9796	-0.362005	-0.745178	0.13415	0.998938	no
NM_000381	17.7049	17.2841	12.0376	12.8611	7.32546	7.33761	12.3035	12.7444	NM_000381	MID1	MID1	chrX:10445309-10833683	E113K	WT	OK	14.9719	9.92775	-0.592721	-1.52411	0.0025	0.164725	no
NM_000382	20.9954	18.6093	14.3696	10.7298	14.6855	6.95005	14.4274	17.9876	NM_000382	ALDH3A2	ALDH3A2	chr17:19648149-19677596	E113K	WT	OK	16.176	13.5126	-0.25955	-0.415024	0.4056	0.998938	no
NM_000383	0	0	0	0	0	0	0	0	NM_000383	AIRE	AIRE	chr21:44285875-44298648	E113K	WT	NOTEST	0	0	0	0	1	1	no
NM_000384	0	0	0	0	0	0	0	0	NM_000384	APOB	APOB	chr2:21001428-21044073	E113K	WT	NOTEST	0	0	0	0	1	1	no
NM_000386	39.7924	38.0859	35.4634	35.0515	66.3266	75.9521	37.0602	39.3197	NM_000386	BLMH	BLMH	chr17:30248202-30291944	E113K	WT	OK	37.0983	54.6646	0.559255	1.53231	0.00165	0.133095	no
NM_000387	7.92209	8.40689	8.26578	6.36336	5.4308	6.85503	9.46837	8.77737	NM_000387	SLC25A20	SLC25A20	chr3:48856925-48898882	E113K	WT	OK	7.73953	7.63289	-0.0200163	-0.0352969	0.94415	0.998938	no
NM_000388	0	0	0	0	0	0	0	0	NM_000388	CASR	CASR	chr3:122183667-122291628	E113K	WT	NOTEST	0	0	0	0	1	1	no
NM_000389	47.8495	46.8427	45.5147	39.4896	48.9349	45.3638	72.7186	78.9368	NM_000389	CDKN1A	CDKN1A	chr6:36676462-36687332	E113K	WT	OK	44.9241	61.4885	0.452827	1.23035	0.0143	0.504369	no
NM_000390	13.3238	13.9464	14.7709	10.7099	14.7193	13.0839	13.6243	13.746	NM_000390	CHM	CHM	chrX:85861179-86047558	E113K	WT	OK	13.1877	13.7934	0.0647795	0.155987	0.7514	0.998938	no
NM_000391	48.9788	49.5893	27.983	24.4677	33.4231	30.6203	71.1284	67.5937	NM_000391	TPP1	TPP1	chr11:6612769-6619422	E113K	WT	OK	37.7547	50.6914	0.425084	1.18066	0.01785	0.567289	no
NM_000392	0.337645	0.281521	0.190687	0.23677	0.4166	0.419377	0.205588	0.287026	NM_000392	ABCC2	ABCC2	chr10:99782639-99852594	E113K	WT	NOTEST	0.261656	0.332148	0.344156	0	1	1	no
NM_000393	0.39429	0.276947	0.341701	0.798738	0.702998	0.943263	0.130039	0.338854	NM_000393	COL5A2	COL5A2	chr2:189031897-189179761	E113K	WT	NOTEST	0.452919	0.528788	0.223437	0	1	1	no
NM_000394	0	0	0	0	0	0	0	0	NM_000394	CRYAA	CRYAA	chr21:43169007-43172810	E113K	WT	NOTEST	0	0	0	0	1	1	no
NM_000394_2	0	0	0	0	0	0	0	0	NM_000394_2	CRYAA	CRYAA	chr21:6560690-6564494	E113K	WT	NOTEST	0	0	0	0	1	1	no
NM_000395	0	0	0.0288398	0	0	0	0	0	NM_000395	CSF2RB	CSF2RB	chr22:36913627-36940437	E113K	WT	NOTEST	0.00720995	0	#NAME?	0	1	1	no
NM_000396	0.966759	0.876779	1.08744	1.30627	1.40742	0.461838	0.744427	0.952492	NM_000396	CTSK	CTSK	chr1:150796207-150808260	E113K	WT	NOTEST	1.05931	0.891544	-0.248749	0	1	1	no
NM_000397	0.431515	0.357466	0	0	0	0	0	0	NM_000397	CYBB	CYBB	chrX:37780058-37813461	E113K	WT	NOTEST	0.197245	0	#NAME?	0	1	1	no
NM_000398	31.7414	37.162	33.0228	30.4407	33.4096	30.9761	40.8746	41.5207	NM_000398	CYB5R3	CYB5R3	chr22:42617839-42649392	E113K	WT	OK	33.0917	36.6952	0.149123	0.414912	0.39955	0.998938	no
NM_000399	0	0.193006	0	0	0	0	0	0.118031	NM_000399	EGR2	EGR2	chr10:62811995-62819167	E113K	WT	NOTEST	0.0482514	0.0295077	-0.709478	0	1	1	no
NM_000400	13.5255	15.5479	14.7571	11.2477	15.3075	16.2847	16.0904	15.3184	NM_000400	ERCC2	ERCC2	chr19:45340749-45370587	E113K	WT	OK	13.7696	15.7502	0.193889	0.437291	0.37835	0.998938	no
NM_000401	39.9358	41.5918	30.8667	37.4767	29.9396	42.7946	46.3229	50.7505	NM_000401	EXT2	EXT2	chr11:44095548-44251981	E113K	WT	OK	37.4677	42.4519	0.18018	0.365618	0.46205	0.998938	no
NM_000402	3.29839	1.48357	0	0	0	0	1.62295	0.904437	NM_000402	G6PD	G6PD	chrX:154531389-154565046	E113K	WT	NOTEST	1.19549	0.631847	-0.919955	0	1	1	no
NM_000403	0.822584	1.57156	0.823796	0.842222	0.764507	2.03386	1.60946	3.56913	NM_000403	GALE	GALE	chr1:23795598-23800754	E113K	WT	OK	1.01504	1.99424	0.974301	0.471197	0.4268	0.998938	no
NM_000404	27.0276	38.4142	15.9663	17.6069	25.0177	8.6569	42.3674	35.9722	NM_000404	GLB1	GLB1	chr3:32996607-33097230	E113K	WT	OK	24.7538	28.0035	0.17796	0.264049	0.6025	0.998938	no
NM_000405	14.4072	16.3598	16.6175	16.7528	12.0289	11.1362	21.4342	20.442	NM_000405	GM2A	GM2A	chr5:151253184-151270439	E113K	WT	OK	16.0343	16.2603	0.0201931	0.0501824	0.917	0.998938	no
NM_000406	3.4353e-05	3.03482e-05	3.32534e-05	3.46406e-05	3.29733e-05	3.12312e-05	3.37445e-05	3.4372e-05	NM_000406	GNRHR	GNRHR	chr4:67737117-67754388	E113K	WT	NOTEST	3.31488e-05	3.30802e-05	-0.0029874	0	1	1	no
NM_000407	0	0	0	0.219138	0	0.0397051	0	0	NM_000407	GP1BB	GP1BB	chr22:19714502-19724774	E113K	WT	NOTEST	0.0547844	0.00992628	-2.46444	0	1	1	no
NM_000408	27.7533	30.2196	33.3507	29.0052	26.8324	24.116	32.3032	34.8623	NM_000408	GPD2	GPD2	chr2:156435551-156586403	E113K	WT	OK	30.0822	29.5285	-0.0268046	-0.0748056	0.88165	0.998938	no
NM_000409	0	0	0	0	0	0	0	0	NM_000409	GUCA1A	GUCA1A	chr6:42155405-42180056	E113K	WT	NOTEST	0	0	0	0	1	1	no
NM_000410	5.07454	4.45414	4.03077	2.80818	3.73901	3.85352	5.15217	5.4555	NM_000410	HFE	HFE	chr6:26086289-26098342	E113K	WT	OK	4.09191	4.55005	0.153109	0.175285	0.71725	0.998938	no
NM_000411	1.86953	0.876791	0.604875	0.956976	1.43297	0.91459	1.54801	1.02811	NM_000411	HLCS	HLCS	chr21:36699114-36990211	E113K	WT	NOTEST	1.07704	1.23092	0.192661	0	1	1	no
NM_000412	0	0	0	0	0	0	0	0	NM_000412	HRG	HRG	chr3:186666013-186678234	E113K	WT	NOTEST	0	0	0	0	1	1	no
NM_000413	0	0	0	0	0.0685699	0	0	0	NM_000413	HSD17B1	HSD17B1	chr17:42552435-42555214	E113K	WT	NOTEST	0	0.0171425	inf	0	1	1	no
NM_000414	55.8686	56.1725	54.6801	57.1154	44.9964	44.5154	60.0391	55.304	NM_000414	HSD17B4	HSD17B4	chr5:119452496-119542332	E113K	WT	OK	55.9591	51.2138	-0.127843	-0.357763	0.4754	0.998938	no
NM_000415	0	0	0	0	0	0	0	0	NM_000415	IAPP	IAPP	chr12:21264599-21395437	E113K	WT	NOTEST	0	0	0	0	1	1	no
NM_000416	28.9159	34.0469	30.9892	30.4254	31.2812	26.6912	32.862	32.6754	NM_000416	IFNGR1	IFNGR1	chr6:137197483-137219430	E113K	WT	OK	31.0944	30.8774	-0.0100993	-0.0259402	0.95785	0.998938	no
NM_000417	0	0	0	0	0	0	0	0	NM_000417	IL2RA	IL2RA	chr10:6010691-6062367	E113K	WT	NOTEST	0	0	0	0	1	1	no
NM_000418	5.42114	8.41083	14.3857	6.37677	5.30379	6.24487	11.4097	8.22573	NM_000418	IL4R	IL4R	chr16:27313973-27364778	E113K	WT	OK	8.64861	7.79602	-0.14973	-0.190658	0.70085	0.998938	no
NM_000419	0	0	0	0	0	0	0	0	NM_000419	ITGA2B	ITGA2B	chr17:44372180-44389649	E113K	WT	NOTEST	0	0	0	0	1	1	no
NM_000420	0	0	0	0	0	0.0700555	0	0	NM_000420	KEL	KEL	chr7:142411223-143836717	E113K	WT	NOTEST	0	0.0175139	inf	0	1	1	no
NM_000420_2	0	0	0	0	0	0	0	0	NM_000420_2	KEL	KEL	chr7_KI270803v1_alt:964180-985430	E113K	WT	NOTEST	0	0	0	0	1	1	no
NM_000421	13.3315	11.7218	15.5345	14.0574	14.6966	16.5047	15.037	11.4137	NM_000421	KRT10	KRT10	chr17:40818116-40836274	E113K	WT	OK	13.6613	14.413	0.0772766	0.126337	0.79695	0.998938	no
NM_000422	0	0	0.215941	0	0.219302	1.26036	0.116118	0	NM_000422	KRT17	KRT17	chr17:41619441-41624575	E113K	WT	NOTEST	0.0539852	0.398945	2.88556	0	1	1	no
NM_000423	0	0	0	0	0	0	0	0	NM_000423	KRT2	KRT2	chr12:52644557-52652211	E113K	WT	NOTEST	0	0	0	0	1	1	no
NM_000424	0	0	0	0	0	0	0	0	NM_000424	KRT5	KRT5	chr12:52514574-52520394	E113K	WT	NOTEST	0	0	0	0	1	1	no
NM_000425	0	0	0	0	0	0	0	0	NM_000425	L1CAM	L1CAM	chrX:153861513-153888973	E113K	WT	NOTEST	0	0	0	0	1	1	no
NM_000426	0.129267	0.10297	0.0906849	0.115525	0.308838	0.253795	0.0752305	0.0587992	NM_000426	LAMA2	LAMA2	chr6:128883137-129516565	E113K	WT	NOTEST	0.109611	0.174166	0.668062	0	1	1	no
NM_000427	0	0	0	0	0	0	0	0	NM_000427	LORICRIN	LORICRIN	chr1:153259686-153262124	E113K	WT	NOTEST	0	0	0	0	1	1	no
NM_000428	5.87199	8.27699	9.58463	8.71704	5.44576	5.45383	7.75197	6.23546	NM_000428	LTBP2	LTBP2	chr14:74498182-74612237	E113K	WT	OK	8.11266	6.22175	-0.382854	-0.993072	0.04235	0.855946	no
NM_000429	0	0	0	0	0	0	0	0	NM_000429	MAT1A	MAT1A	chr10:80271819-80289658	E113K	WT	NOTEST	0	0	0	0	1	1	no
NM_000430	50.6145	49.7991	55.7823	58.772	53.3883	56.4915	49.3583	53.9646	NM_000430	PAFAH1B1	PAFAH1B1	chr17:2593653-2685615	E113K	WT	OK	53.742	53.3007	-0.0118957	-0.0363856	0.9417	0.998938	no
NM_000431	4.19772	5.03703	4.52406	4.25724	0.0608028	2.39412	4.77873	4.19015	NM_000431	MVK	MVK	chr12:109573793-109598125	E113K	WT	OK	4.50401	2.85595	-0.657239	-0.606021	0.2114	0.998938	no
NM_000432	0.537872	0	0.497796	0	0.495419	0	0	0.599716	NM_000432	MYL2	MYL2	chr12:110910819-110920600	E113K	WT	NOTEST	0.258917	0.273784	0.0805473	0	1	1	no
NM_000433	2.49467	3.8855	5.84203	4.94205	3.15184	2.71606	9.30313e-05	1.75829	NM_000433	NCF2	NCF2	chr1:183555561-183590914	E113K	WT	OK	4.29106	1.90657	-1.17035	-1.05318	0.08715	0.998938	no
NM_000434	0	0	0	0	0	0	0	0	NM_000434	NEU1	NEU1	chr6_GL000252v2_alt:3105436-3110599	E113K	WT	NOTEST	0	0	0	0	1	1	no
NM_000434_2	0	0	0	0	0	0	0	0	NM_000434_2	NEU1	NEU1	chr6_GL000250v2_alt:3190274-3195437	E113K	WT	NOTEST	0	0	0	0	1	1	no
NM_000434_3	0	0	0	0	0	0	0	0	NM_000434_3	NEU1	NEU1	chr6_GL000251v2_alt:3335075-3340239	E113K	WT	NOTEST	0	0	0	0	1	1	no
NM_000434_4	0	0	0	0	0	0	0	0	NM_000434_4	NEU1	NEU1	chr6_GL000255v2_alt:3113630-3118793	E113K	WT	NOTEST	0	0	0	0	1	1	no
NM_000434_5	0	0	0	0	0	0	0	0	NM_000434_5	NEU1	NEU1	chr6_GL000254v2_alt:3199728-3204891	E113K	WT	NOTEST	0	0	0	0	1	1	no
NM_000434_6	0	0	0	0	0	0	0	0	NM_000434_6	NEU1	NEU1	chr6_GL000253v2_alt:3162874-3168037	E113K	WT	NOTEST	0	0	0	0	1	1	no
NM_000434_7	0	0	0	0	0	0	0	0	NM_000434_7	NEU1	NEU1	chr6_GL000256v2_alt:3158885-3164048	E113K	WT	NOTEST	0	0	0	0	1	1	no
NM_000434_8	3.6988	4.99548	3.86993	3.69955	4.80514	5.69304	6.57928	6.78329	NM_000434_8	NEU1	NEU1	chr6:31857658-31862821	E113K	WT	OK	4.06594	5.96519	0.552978	1.05104	0.03455	0.779931	no
NM_000435	0.0682733	0.0924618	0.203571	0.0864384	0.0805941	0.0551289	0.101322	0.0942813	NM_000435	NOTCH3	NOTCH3	chr19:15159037-15200995	E113K	WT	NOTEST	0.112686	0.0828316	-0.444056	0	1	1	no
NM_000436	6.90005	7.02539	5.00843	8.18419	4.92912	3.11319	7.74906	12.0739	NM_000436	OXCT1	OXCT1	chr5:41730064-41872236	E113K	WT	OK	6.77952	6.96632	0.039215	0.0498255	0.91715	0.998938	no
NM_000437	2.64636	2.83866	3.13046	2.36274	3.29475	3.23384	2.53001	2.1825	NM_000437	PAFAH2	PAFAH2	chr1:25959766-25998063	E113K	WT	OK	2.74456	2.81027	0.0341389	0.0557628	0.9078	0.998938	no
NM_000438	0	0	0	0	0	0	0	0	NM_000438	PAX3	PAX3	chr2:222199886-222305217	E113K	WT	NOTEST	0	0	0	0	1	1	no
NM_000439	6.29972e-05	0	0	0	0	0	6.91985e-05	0	NM_000439	PCSK1	PCSK1	chr5:95962000-96631085	E113K	WT	NOTEST	1.57493e-05	1.72996e-05	0.135453	0	1	1	no
NM_000440	0.0267546	0	0.0491083	0.0812998	0.0252416	0.0575995	0.0794168	0.206973	NM_000440	PDE6A	PDE6A	chr5:149857952-149944793	E113K	WT	NOTEST	0.0392907	0.0923077	1.23227	0	1	1	no
NM_000441	0.193443	0.262175	0.177567	0.163288	0.243205	0.173508	0.0638031	0	NM_000441	SLC26A4	SLC26A4	chr7:107656515-107717807	E113K	WT	NOTEST	0.199118	0.120129	-0.729042	0	1	1	no
NM_000442	0.329433	0.912345	0.161221	0.0222451	0.145112	0.0945723	0.738809	0.388273	NM_000442	PECAM1	PECAM1	chr17:64319415-64390860	E113K	WT	NOTEST	0.356311	0.341692	-0.0604414	0	1	1	no
NM_000443	0	1.24391e-05	0	1.83158e-05	0	0	0	0	NM_000443	ABCB4	ABCB4	chr7:87401695-87475703	E113K	WT	NOTEST	7.68872e-06	0	#NAME?	0	1	1	no
NM_000444	0.644843	0.366592	0.0876637	0.00144804	0.11269	0	0.425331	0.606988	NM_000444	PHEX	PHEX	chrX:22032324-23293146	E113K	WT	NOTEST	0.275137	0.286252	0.0571374	0	1	1	no
NM_000445	3.20212	1.76451	0	0	1.01879	1.0338	3.71535	1.14372	NM_000445	PLEC	PLEC	chr8:143915152-143976745	E113K	WT	OK	1.24166	1.72791	0.476765	0.193598	0.71115	0.998938	no
NM_000446	0	0	0	0	0.0641369	0	0	0	NM_000446	PON1	PON1	chr7:95297675-95324532	E113K	WT	NOTEST	0	0.0160342	inf	0	1	1	no
NM_000447	6.6891	9.06079	8.21465	6.76514	7.5862	11.1951	8.28217	9.14894	NM_000447	PSEN2	PSEN2	chr1:226870571-226896103	E113K	WT	OK	7.68242	9.05309	0.23685	0.366068	0.4599	0.998938	no
NM_000448	0	0.123401	0.0835891	0.0461331	0.0429879	0.0490314	0.0225322	0.0251639	NM_000448	RAG1	RAG1	chr11:36568012-36579760	E113K	WT	NOTEST	0.0632807	0.0349288	-0.857347	0	1	1	no
NM_000449	3.83325	3.51639	2.58015	3.93369	1.40488	4.33248	4.05052	4.10314	NM_000449	RFX5	RFX5	chr1:151340639-151347891	E113K	WT	OK	3.46587	3.47275	0.00286354	0.00268664	0.9967	0.998938	no
NM_000450	0	0	0	0	0	0	0	0	NM_000450	SELE	SELE	chr1:169722639-169734079	E113K	WT	NOTEST	0	0	0	0	1	1	no
NM_000451	0	0	0	0	0	0	0	0	NM_000451	SHOX	SHOX	chrX:624343-659411	E113K	WT	NOTEST	0	0	0	0	1	1	no
NM_000451_2	0	0	0	0	0	0	0	0	NM_000451_2	SHOX	SHOX	chrY:624343-659411	E113K	WT	NOTEST	0	0	0	0	1	1	no
NM_000452	0	0	0	0	0	0	0	0	NM_000452	SLC10A2	SLC10A2	chr13:103043997-103066417	E113K	WT	NOTEST	0	0	0	0	1	1	no
NM_000453	0	0	0	0	0	0	0	0	NM_000453	SLC5A5	SLC5A5	chr19:17871944-17895174	E113K	WT	NOTEST	0	0	0	0	1	1	no
NM_000454	209.26	217.358	234.65	212.844	258.839	260.566	233.861	224.748	NM_000454	SOD1	SOD1	chr21:31659621-31668930	E113K	WT	OK	218.528	244.504	0.162038	0.47747	0.3402	0.998938	no
NM_000455	16.3809	15.5464	16.0096	17.0299	22.8859	22.457	13.3277	13.0993	NM_000455	STK11	STK11	chr19:1205777-1238005	E113K	WT	OK	16.2417	17.9425	0.143675	0.36261	0.4629	0.998938	no
NM_000456	0	1.00463	1.10787	0	1.46448	0	2.19372	0	NM_000456	SUOX	SUOX	chr12:55997275-56005525	E113K	WT	NOTEST	0.528124	0.91455	0.792186	0	1	1	no
NM_000457	0	0	0	0	0	0	0	0	NM_000457	HNF4A	HNF4A	chr20:44355698-44434595	E113K	WT	NOTEST	0	0	0	0	1	1	no
NM_000458	0	0	0.000602625	0	0	0	0	0	NM_000458	HNF1B	HNF1B	chr17:37686430-37745059	E113K	WT	NOTEST	0.000150656	0	#NAME?	0	1	1	no
NM_000458_2	0	0	0	0	0	0	0	0	NM_000458_2	HNF1B	HNF1B	chr17_KI270857v1_alt:1925498-1984115	E113K	WT	NOTEST	0	0	0	0	1	1	no
NM_000459	0	0	0	0	5.81814e-05	0	0	0	NM_000459	TEK	TEK	chr9:27109140-27230178	E113K	WT	NOTEST	0	1.45453e-05	inf	0	1	1	no
NM_000460	0	0	0	0	0	0	0	0	NM_000460	THPO	THPO	chr3:184371934-184379688	E113K	WT	NOTEST	0	0	0	0	1	1	no
NM_000461	0	0	0	0	0	0	0	0	NM_000461	THRB	THRB	chr3:24117153-24500011	E113K	WT	NOTEST	0	0	0	0	1	1	no
NM_000462	0.900759	2.30374	1.52711	2.10498	0.581062	1.51242	1.8517	1.96469	NM_000462	UBE3A	UBE3A	chr15:24823607-25439056	E113K	WT	OK	1.70915	1.47747	-0.210153	-0.118783	0.823	0.998938	no
NM_000463	0	0	0	0	0	0	0	0	NM_000463	UGT1A1	UGT1A1	chr2:233617644-233773305	E113K	WT	NOTEST	0	0	0	0	1	1	no
NM_000465	5.44313	4.52072	0.00317988	5.17325	3.92682	5.14287	6.03378	4.74888	NM_000465	BARD1	BARD1	chr2:214725645-214809683	E113K	WT	OK	3.78507	4.96309	0.390917	0.378717	0.3772	0.998938	no
NM_000466	5.10145	6.06465	0.973297	5.37411	5.97855	6.65566	4.76645	5.01018	NM_000466	PEX1	PEX1	chr7:92487024-92528520	E113K	WT	OK	4.37837	5.60271	0.35573	0.425414	0.3583	0.998938	no
NM_000474	0	0	0	0	0	0	0	0	NM_000474	TWIST1	TWIST1	chr7:19113047-19117636	E113K	WT	NOTEST	0	0	0	0	1	1	no
NM_000475	0	0	0	0	0	0	0	0	NM_000475	NR0B1	NR0B1	chrX:30304205-30309390	E113K	WT	NOTEST	0	0	0	0	1	1	no
NM_000476	11.8818	11.3813	10.1491	8.02498	9.41746	8.28356	13.2331	12.4673	NM_000476	AK1	AK1	chr9:127866479-127879621	E113K	WT	OK	10.3593	10.8504	0.0668188	0.137901	0.78115	0.998938	no
NM_000477	0	0	0	0	0	0	0	0	NM_000477	ALB	ALB	chr4:73404286-73421482	E113K	WT	NOTEST	0	0	0	0	1	1	no
NM_000478	0	0	0	0	0	0	0	0	NM_000478	ALPL	ALPL	chr1:21508983-21578410	E113K	WT	NOTEST	0	0	0	0	1	1	no
NM_000479	0.662411	0.0857679	0.0870512	0	0.354701	0.305215	0.187356	0	NM_000479	AMH	AMH	chr19:2249322-2252073	E113K	WT	NOTEST	0.208808	0.211818	0.0206504	0	1	1	no
NM_000480	0	0	0	0	0	0	0	0	NM_000480	AMPD3	AMPD3	chr11:10450320-10507579	E113K	WT	NOTEST	0	0	0	0	1	1	no
NM_000481	0	0	0	0	0	0	0	0	NM_000481	AMT	AMT	chr3:49416777-49429324	E113K	WT	NOTEST	0	0	0	0	1	1	no
NM_000482	0	0	0	0	0	0	0	0	NM_000482	APOA4	APOA4	chr11:116820699-116823304	E113K	WT	NOTEST	0	0	0	0	1	1	no
NM_000483	0	0	0	0	0	0	0	0	NM_000483	APOC2	APOC2	chr19:44942236-44949565	E113K	WT	NOTEST	0	0	0	0	1	1	no
NM_000484	51.8793	37.6042	19.6424	9.13573	20.2752	29.1868	46.2349	37.8694	NM_000484	APP	APP	chr21:25880549-26171128	E113K	WT	OK	29.5654	33.3916	0.175575	0.140106	0.78005	0.998938	no
NM_000485	47.2458	39.3583	28.0479	26.6326	25.6977	28.3696	37.6137	31.5598	NM_000485	APRT	APRT	chr16:88809338-88811928	E113K	WT	OK	35.3211	30.8102	-0.197124	-0.384645	0.4427	0.998938	no
NM_000486	0	0	0	0	0	0	0	0	NM_000486	AQP2	AQP2	chr12:49950740-49965682	E113K	WT	NOTEST	0	0	0	0	1	1	no
NM_000487	0.234763	0	0	0	0.193206	0	0.674767	0	NM_000487	ARSA	ARSA	chr22:50622753-50628152	E113K	WT	NOTEST	0.0586909	0.216993	1.88644	0	1	1	no
NM_000488	0	0	0	0	0.102821	0	0.108801	0	NM_000488	SERPINC1	SERPINC1	chr1:173863247-173917378	E113K	WT	NOTEST	0	0.0529055	inf	0	1	1	no
NM_000489	6.91049	4.14835	6.61311	5.00022	1.54397	3.22375	8.0691	7.64874	NM_000489	ATRX	ATRX	chrX:77504877-77786216	E113K	WT	OK	5.66805	5.12139	-0.146316	-0.166536	0.7296	0.998938	no
NM_000490	0	0	0	0	0	0	0	0	NM_000490	AVP	AVP	chr20:3082555-3084724	E113K	WT	NOTEST	0	0	0	0	1	1	no
NM_000491	0	0	0	0	0	0	0	0	NM_000491	C1QB	C1QB	chr1:22653235-22661636	E113K	WT	NOTEST	0	0	0	0	1	1	no
NM_000492	0	0	0	0	0	0	0	0	NM_000492	CFTR	CFTR	chr7:117480024-117668664	E113K	WT	NOTEST	0	0	0	0	1	1	no
NM_000493	0.0476148	0	0	0	0	0	0	0	NM_000493	COL10A1	COL10A1	chr6:116100852-116249497	E113K	WT	NOTEST	0.0119037	0	#NAME?	0	1	1	no
NM_000494	2.71899	2.48038	1.4824	2.18146	3.12395	3.27457	2.66367	3.09414	NM_000494	COL17A1	COL17A1	chr10:104031285-104085880	E113K	WT	OK	2.21581	3.03908	0.455801	0.8447	0.0889	0.998938	no
NM_000495	2.20931	2.72248	0.264353	0.442915	0.217512	0.347338	0	0	NM_000495	COL4A5	COL4A5	chrX:108439837-108697545	E113K	WT	NOTEST	1.40976	0.141213	-3.31951	0	1	1	no
NM_000496	0.303119	0	0	0	0	0	0	0	NM_000496	CRYBB2	CRYBB2	chr22:25219638-25231869	E113K	WT	NOTEST	0.0757798	0	#NAME?	0	1	1	no
NM_000497	0	0	0	0	0	0	0	0	NM_000497	CYP11B1	CYP11B1	chr8:142872356-142879820	E113K	WT	NOTEST	0	0	0	0	1	1	no
NM_000498	0	0	0	0	0	0	0	0	NM_000498	CYP11B2	CYP11B2	chr8:142910558-142917843	E113K	WT	NOTEST	0	0	0	0	1	1	no
NM_000499	3.1672	1.96701	1.75704	6.41671	2.16966	4.66245	0.0010634	0.000517896	NM_000499	CYP1A1	CYP1A1	chr15:74719541-74725528	E113K	WT	OK	3.32699	1.70842	-0.961553	-0.669712	0.2578	0.998938	no
NM_000500	0	0	0	0	0	0	0	0	NM_000500	CYP21A2	CYP21A2	chr6_GL000252v2_alt:3279713-3350704	E113K	WT	NOTEST	0	0	0	0	1	1	no
NM_000500_2	0	0	0	0	0	0	0	0	NM_000500_2	CYP21A2	CYP21A2	chr6_GL000256v2_alt:3306770-3369633	E113K	WT	NOTEST	0	0	0	0	1	1	no
NM_000500_3	0	0	0	0	0	0	0	0	NM_000500_3	CYP21A2	CYP21A2	chr6:32038305-32109338	E113K	WT	NOTEST	0	0	0	0	1	1	no
NM_000500_4	0	0	0	0	0	0	0	0	NM_000500_4	CYP21A2	CYP21A2	chr6_GL000251v2_alt:3476627-3547671	E113K	WT	NOTEST	0	0	0	0	1	1	no
NM_000500_5	0	0	0	0	0	0	0	0	NM_000500_5	CYP21A2	CYP21A2	chr6_GL000254v2_alt:3349965-3355309	E113K	WT	NOTEST	0	0	0	0	1	1	no
NM_000500_6	0	0	0	0	0	0	0	0	NM_000500_6	CYP21A2	CYP21A2	chr6_GL000255v2_alt:3261540-3309325	E113K	WT	NOTEST	0	0	0	0	1	1	no
NM_000501	0	0	0	0	0	0	0	0	NM_000501	ELN	ELN	chr7:74027788-74069906	E113K	WT	NOTEST	0	0	0	0	1	1	no
NM_000502	0	0	0	0	0	0	0	0	NM_000502	EPX	EPX	chr17:58192725-58205174	E113K	WT	NOTEST	0	0	0	0	1	1	no
NM_000503	0	0	0	0	0	0	0	0	NM_000503	EYA1	EYA1	chr8:71197432-71548094	E113K	WT	NOTEST	0	0	0	0	1	1	no
NM_000504	2.87499e-05	0	0	0	0	4.05375e-05	0	0	NM_000504	F10	F10	chr13:113122798-113149529	E113K	WT	NOTEST	7.18748e-06	1.01344e-05	0.4957	0	1	1	no
NM_000505	0.489446	0.0738867	0.600057	0.743883	0.153081	0.35089	0.242237	0	NM_000505	F12	F12	chr5:177402137-177409576	E113K	WT	NOTEST	0.476818	0.186552	-1.35386	0	1	1	no
NM_000506	0.000882606	0.000944213	0	0	0.000923916	0	0	0	NM_000506	F2	F2	chr11:46719212-46739506	E113K	WT	NOTEST	0.000456705	0.000230979	-0.9835	0	1	1	no
NM_000507	0.000198826	0.793655	2.64085	0.226841	0.00224745	0.00210503	0.000158171	0.192395	NM_000507	FBP1	FBP1	chr9:94603138-94640263	E113K	WT	NOTEST	0.915386	0.0492265	-4.21687	0	1	1	no
NM_000508	0	0	0	0	0	0	0	0	NM_000508	FGA	FGA	chr4:154583125-154590742	E113K	WT	NOTEST	0	0	0	0	1	1	no
NM_000509	0	0	0	0	0	0	0	0	NM_000509	FGG	FGG	chr4:154604133-154612808	E113K	WT	NOTEST	0	0	0	0	1	1	no
NM_000510	0	0	0	0	0	0	0	0	NM_000510	FSHB	FSHB	chr11:30231013-30235277	E113K	WT	NOTEST	0	0	0	0	1	1	no
NM_000511	0.0503391	0.0527066	0.0463757	0.0255756	0.0237568	0.0271533	0.0499696	0.0558383	NM_000511	FUT2	FUT2	chr19:48695970-48705951	E113K	WT	NOTEST	0.0437493	0.0391795	-0.159161	0	1	1	no
NM_000512	7.86352	8.4367	5.00983	6.37149	9.44798	6.07763	15.7732	13.3844	NM_000512	GALNS	GALNS	chr16:88813733-88862686	E113K	WT	OK	6.92038	11.1708	0.690811	0.986076	0.052	0.917035	no
NM_000513	0	0	0	0	0	0	0	0	NM_000513	OPN1MW	OPN1MW	chrX:154257537-154295211	E113K	WT	NOTEST	0	0	0	0	1	1	no
NM_000513_2	0	0	0	0	0	0	0	0	NM_000513_2	OPN1MW	OPN1MW	chrX:154182595-154196861	E113K	WT	NOTEST	0	0	0	0	1	1	no
NM_000513_3	0	0	0	0	0	0	0	0	NM_000513_3	OPN1MW	OPN1MW	chrX:154219733-154234001	E113K	WT	NOTEST	0	0	0	0	1	1	no
NM_000514	0	0	0	0	0	0	0	0	NM_000514	GDNF	GDNF	chr5:37812676-37875798	E113K	WT	NOTEST	0	0	0	0	1	1	no
NM_000515	0	0	0	0	0	0	0	0	NM_000515	GH1	GH1	chr17:63917202-63918839	E113K	WT	NOTEST	0	0	0	0	1	1	no
NM_000516	98.0387	88.7147	120.354	108.883	95.4811	99.1614	120.742	119.965	NM_000516	GNAS	GNAS	chr20:58818917-58911196	E113K	WT	OK	103.998	108.837	0.0656249	0.0974353	0.8415	0.998938	no
NM_000517	0	0	0	0	0	0	0	0	NM_000517	HBA2	HBA2	chr16:172875-173710	E113K	WT	NOTEST	0	0	0	0	1	1	no
NM_000518	0	0	0	0	0	0	0	0	NM_000518	HBB	HBB	chr11:5225463-5227071	E113K	WT	NOTEST	0	0	0	0	1	1	no
NM_000519	0	0	0	0	0	0	0	0	NM_000519	HBD	HBD	chr11:5232837-5234483	E113K	WT	NOTEST	0	0	0	0	1	1	no
NM_000520	9.33969	10.5497	6.72143	7.36134	7.94872	8.08343	12.3487	11.6401	NM_000520	HEXA	HEXA	chr15:72340923-72376014	E113K	WT	OK	8.49305	10.0052	0.236398	0.516175	0.303	0.998938	no
NM_000521	128.253	130.798	183.052	197.046	174.871	175.456	184.741	182.999	NM_000521	HEXB	HEXB	chr5:74627405-74867276	E113K	WT	OK	159.787	179.517	0.167967	0.279032	0.57765	0.998938	no
NM_000522	0.455582	0.548798	0.529676	0.338414	0.372376	0.130767	1.38241	0.805679	NM_000522	HOXA13	HOXA13	chr7:27194370-27200091	E113K	WT	NOTEST	0.468118	0.672809	0.523326	0	1	1	no
NM_000523	0	0	0	0	0	0	0	0	NM_000523	HOXD13	HOXD13	chr2:176092720-176095944	E113K	WT	NOTEST	0	0	0	0	1	1	no
NM_000524	0	0	0	0	0	0	0	0	NM_000524	HTR1A	HTR1A	chr5:63960047-63962292	E113K	WT	NOTEST	0	0	0	0	1	1	no
NM_000525	7.29046e-06	0	0	0.0465465	0	0	0	0	NM_000525	KCNJ11	KCNJ11	chr11:17385248-17389346	E113K	WT	NOTEST	0.0116385	0	#NAME?	0	1	1	no
NM_000526	0	0.0969079	0	0.108286	0.10001	0	0	0	NM_000526	KRT14	KRT14	chr17:41582278-41586895	E113K	WT	NOTEST	0.0512985	0.0250025	-1.03685	0	1	1	no
NM_000527	28.6168	45.6828	30.0553	24.0066	48.4454	36.6916	42.101	32.8441	NM_000527	LDLR	LDLR	chr19:11089067-11133820	E113K	WT	OK	32.0904	40.0205	0.3186	0.784574	0.11495	0.998938	no
NM_000528	15.5072	17.3837	10.1476	9.60161	10.6329	9.48899	16.0816	15.1792	NM_000528	MAN2B1	MAN2B1	chr19:12646507-12666777	E113K	WT	OK	13.16	12.8457	-0.0348814	-0.0821724	0.8696	0.998938	no
NM_000529	0	0	0	0	0	0	0	0	NM_000529	MC2R	MC2R	chr18:13882043-13915707	E113K	WT	NOTEST	0	0	0	0	1	1	no
NM_000530	0.0865061	0.156746	0.0795555	0.438267	0.486768	0.0930177	0.171261	0.09581	NM_000530	MPZ	MPZ	chr1:161304734-161309968	E113K	WT	NOTEST	0.190269	0.211714	0.154082	0	1	1	no
NM_000531	0	0	0	0	0	0	0	0	NM_000531	OTC	OTC	chrX:38352603-38421446	E113K	WT	NOTEST	0	0	0	0	1	1	no
NM_000532	9.8118	13.0376	14.2841	11.873	15.3185	13.5187	14.5225	14.3496	NM_000532	PCCB	PCCB	chr3:136250324-136330171	E113K	WT	OK	12.2516	14.4273	0.235833	0.484512	0.33425	0.998938	no
NM_000533	0	0	0	0	0	0	0	0	NM_000533	PLP1	PLP1	chrX:103776323-103832282	E113K	WT	NOTEST	0	0	0	0	1	1	no
NM_000534	0.113558	0.000586631	0	0	0	1.56327	0	0	NM_000534	PMS1	PMS1	chr2:189746659-189877629	E113K	WT	NOTEST	0.0285362	0.390818	3.77563	0	1	1	no
NM_000535	0.322188	1.67509	1.4104	2.49612	0.442635	3.16735	3.48582	0.70732	NM_000535	PMS2	PMS2	chr7:5970925-6009106	E113K	WT	OK	1.47595	1.95078	0.402408	0.279905	0.5896	0.998938	no
NM_000536	0	0	0	0	0	0	0	0	NM_000536	RAG2	RAG2	chr11:36591942-36659291	E113K	WT	NOTEST	0	0	0	0	1	1	no
NM_000537	0.122815	0	0	0	0	0	0	0.27241	NM_000537	REN	REN	chr1:204154818-204166337	E113K	WT	NOTEST	0.0307038	0.0681024	1.14929	0	1	1	no
NM_000538	3.45254	3.17449	1.81991	1.43349	3.35406	3.65355	3.02475	2.94304	NM_000538	RFXAP	RFXAP	chr13:36819201-36829603	E113K	WT	OK	2.47011	3.24385	0.393134	0.601447	0.21925	0.998938	no
NM_000539	0	0	0	0	0	0	0	0	NM_000539	RHO	RHO	chr3:129528638-129535344	E113K	WT	NOTEST	0	0	0	0	1	1	no
NM_000540	0	0	0	0	0	0	0	0	NM_000540	RYR1	RYR1	chr19:38433690-38587564	E113K	WT	NOTEST	0	0	0	0	1	1	no
NM_000541	0	0	0	0	0	0	0	0	NM_000541	SAG	SAG	chr2_KN538363v1_fix:253153-292393	E113K	WT	NOTEST	0	0	0	0	1	1	no
NM_000541_2	0	0	0	0	0	0	0	0	NM_000541_2	SAG	SAG	chr2:233307815-233347055	E113K	WT	NOTEST	0	0	0	0	1	1	no
NM_000542	0	0	0	0	0	0	0	0	NM_000542	SFTPB	SFTPB	chr2:85657306-85668741	E113K	WT	NOTEST	0	0	0	0	1	1	no
NM_000543	22.2504	25.6883	10.7277	11.2303	11.4466	10.6507	37.9334	35.5787	NM_000543	SMPD1	SMPD1	chr11:6390473-6394996	E113K	WT	OK	17.4742	23.9024	0.451931	0.963197	0.0552	0.935748	no
NM_000544	0	0	0	0	0	0	0	0	NM_000544	TAP2	TAP2	chr6_GL000250v2_alt:4126846-4143686	E113K	WT	NOTEST	0	0	0	0	1	1	no
NM_000544_2	0	0	0	0	0	0	0	0	NM_000544_2	TAP2	TAP2	chr6_GL000251v2_alt:4234033-4251022	E113K	WT	NOTEST	0	0	0	0	1	1	no
NM_000544_3	0	0	0	0	0	0	0	0	NM_000544_3	TAP2	TAP2	chr6_GL000255v2_alt:4016120-4033112	E113K	WT	NOTEST	0	0	0	0	1	1	no
NM_000544_4	0	0	0	0	0	0	0	0	NM_000544_4	TAP2	TAP2	chr6_GL000256v2_alt:4221234-4238073	E113K	WT	NOTEST	0	0	0	0	1	1	no
NM_000544_5	0	0	0	0	0	0	0	0	NM_000544_5	TAP2	TAP2	chr6_GL000254v2_alt:4120920-4137890	E113K	WT	NOTEST	0	0	0	0	1	1	no
NM_000544_6	3.9559	1.07452	0.520567	3.33827	1.85158	0.075699	5.03608	4.97602	NM_000544_6	TAP2	TAP2	chr6:32821832-32838823	E113K	WT	OK	2.22231	2.98484	0.425593	0.29995	0.58515	0.998938	no
NM_000544_7	0	0	0	0	0	0	0	0	NM_000544_7	TAP2	TAP2	chr6_GL000252v2_alt:4065550-4082391	E113K	WT	NOTEST	0	0	0	0	1	1	no
NM_000544_8	0	0	0	0	0	0	0	0	NM_000544_8	TAP2	TAP2	chr6_GL000253v2_alt:4241185-4258177	E113K	WT	NOTEST	0	0	0	0	1	1	no
NM_000545	0.262307	0.0703635	0.11567	0.275924	0.246327	0.381381	0.25945	0.0888246	NM_000545	HNF1A	HNF1A	chr12:120978542-121016487	E113K	WT	NOTEST	0.181066	0.243996	0.430342	0	1	1	no
NM_000546	9.4035	8.55485	17.4414	7.17666	1.53465	5.15696	0.000825755	7.93755	NM_000546	TP53	TP53	chr17:7668401-7703502	E113K	WT	OK	10.6441	3.65749	-1.54113	-0.853152	0.1037	0.998938	no
NM_000547	0	0	0	0	0	0	0	0	NM_000547	TPO	TPO	chr2_KI270774v1_alt:96658-223095	E113K	WT	NOTEST	0	0	0	0	1	1	no
NM_000547_2	0	0	0	0	0	0	0	0	NM_000547_2	TPO	TPO	chr2:1413460-1543671	E113K	WT	NOTEST	0	0	0	0	1	1	no
NM_000548	0.650097	0.386908	0.207603	0	0.0816808	0.0997626	0.359966	0.542212	NM_000548	TSC2	TSC2	chr16:2047894-2135898	E113K	WT	NOTEST	0.311152	0.270905	-0.199832	0	1	1	no
NM_000549	0	0	0	0	0	0	0	0	NM_000549	TSHB	TSHB	chr1:115029825-115034309	E113K	WT	NOTEST	0	0	0	0	1	1	no
NM_000550	0.0550528	0.0497989	0	0.0557727	0.310756	0.118461	0	0	NM_000550	TYRP1	TYRP1	chr9:12693384-12823060	E113K	WT	NOTEST	0.0401561	0.107304	1.41802	0	1	1	no
NM_000551	15.3306	18.7603	16.2736	8.85084	21.783	17.9475	15.5329	14.9113	NM_000551	VHL	VHL	chr3:10141634-10153670	E113K	WT	OK	14.8038	17.5437	0.244981	0.515504	0.2954	0.998938	no
NM_000552	0.0167526	0	0.0614778	0.0339357	0.0316423	0.0541094	0.0165746	0.0185072	NM_000552	VWF	VWF	chr12:5948873-6124675	E113K	WT	NOTEST	0.0280415	0.0302084	0.107383	0	1	1	no
NM_000553	4.30608	4.15461	5.12362	4.34157	4.34393	4.57234	4.35769	4.12759	NM_000553	WRN	WRN	chr8:31033809-31176137	E113K	WT	OK	4.48147	4.35039	-0.0428272	-0.0991869	0.8426	0.998938	no
NM_000554	0	0	0	0	0	0	0	0	NM_000554	CRX	CRX	chr19:47821936-47843324	E113K	WT	NOTEST	0	0	0	0	1	1	no
NM_000555	0	0	0	0	0	0	0	0	NM_000555	DCX	DCX	chrX:111293778-111412192	E113K	WT	NOTEST	0	0	0	0	1	1	no
NM_000557	0.691537	0.625922	0.190609	0.140064	0.0649048	0	2.8063	2.44941	NM_000557	GDF5	GDF5	chr20:35433028-35454749	E113K	WT	NOTEST	0.412033	1.33015	1.69076	0	1	1	no
NM_000558	0	0	0	0	0	0	0	0	NM_000558	HBA1	HBA1	chr16:176679-177522	E113K	WT	NOTEST	0	0	0	0	1	1	no
NM_000559	0	0	0	0	0	0	0	0	NM_000559	HBG1	HBG1	chr11:5248271-5249857	E113K	WT	NOTEST	0	0	0	0	1	1	no
NM_000560	0	0	0	0	0	0	0	0	NM_000560	CD53	CD53	chr1:110871198-110899936	E113K	WT	NOTEST	0	0	0	0	1	1	no
NM_000561	26.5693	29.119	27.849	27.6031	21.8134	22.8494	28.9306	27.9444	NM_000561	GSTM1	GSTM1	chr1:109687816-109693745	E113K	WT	OK	27.7851	25.3844	-0.130366	-0.278133	0.57045	0.998938	no
NM_000562	0	0	0	0	0	0	0	0	NM_000562	C8A	C8A	chr1:56854796-56918223	E113K	WT	NOTEST	0	0	0	0	1	1	no
NM_000564	0	0	0	0	0	0	0	0	NM_000564	IL5RA	IL5RA	chr3:3066323-3110374	E113K	WT	NOTEST	0	0	0	0	1	1	no
NM_000565	0.000871177	0.000845292	1.56096	1.95276	2.21379	3.26619	0.000866517	0.000892477	NM_000565	IL6R	IL6R	chr1:154402322-154469450	E113K	WT	NOTEST	0.878859	1.37043	0.640928	0	1	1	no
NM_000566	0	0	0	0	0	0	0	0	NM_000566	FCGR1A	FCGR1A	chr1:149782688-149812373	E113K	WT	NOTEST	0	0	0	0	1	1	no
NM_000567	0	0	0	0	0	0	0	0	NM_000567	CRP	CRP	chr1:159712288-159714589	E113K	WT	NOTEST	0	0	0	0	1	1	no
NM_000569	0	0	0	0	0	0	0	0	NM_000569	FCGR3A	FCGR3A	chr1:161541760-161550737	E113K	WT	NOTEST	0	0	0	0	1	1	no
NM_000570	0	0	0	0	0	0	0	0	NM_000570	FCGR3B	FCGR3B	chr1:161623197-161631963	E113K	WT	NOTEST	0	0	0	0	1	1	no
NM_000572	0	0	0	0	0	0	0	0.118972	NM_000572	IL10	IL10	chr1:206767601-206842981	E113K	WT	NOTEST	0	0.029743	inf	0	1	1	no
NM_000573	0	0	0	0	0	0	0	0	NM_000573	CR1	CR1	chr1:207496156-207641765	E113K	WT	NOTEST	0	0	0	0	1	1	no
NM_000574	51.4146	55.163	68.4154	54.5572	66.2709	56.4198	51.4067	50.2209	NM_000574	CD55	CD55	chr1:207321677-207360966	E113K	WT	OK	57.3876	56.0796	-0.0332631	-0.0912823	0.8534	0.998938	no
NM_000575	22.1405	21.7144	3.21459	3.3735	30.4535	24.2561	83.2147	96.7851	NM_000575	IL1A	IL1A	chr2:112773925-112784493	E113K	WT	OK	12.6108	58.6773	2.21815	4.73003	5e-05	0.0104581	yes
NM_000576	8.66791	12.4987	1.96776	0.84235	94.9047	51.4235	142.605	122.184	NM_000576	IL1B	IL1B	chr2:112829755-112836779	E113K	WT	OK	5.99419	102.779	4.09984	7.1534	5e-05	0.0104581	yes
NM_000577	0	0.00108508	0.0940821	0	0.0955368	0.110409	0.101168	0	NM_000577	IL1RN	IL1RN	chr2:113117892-113134016	E113K	WT	NOTEST	0.0237918	0.0767784	1.69024	0	1	1	no
NM_000578	0	0.0390672	0	0	0	0	0	0.0477866	NM_000578	SLC11A1	SLC11A1	chr2:218382272-218396894	E113K	WT	NOTEST	0.0097668	0.0119467	0.290649	0	1	1	no
NM_000579	0	0	0	0	0	0	0	0	NM_000579	CCR5	CCR5	chr3:46364659-46407059	E113K	WT	NOTEST	0	0	0	0	1	1	no
NM_000581	152.592	170.532	201.314	194.265	175.284	172.196	202.13	191.12	NM_000581	GPX1	GPX1	chr3:49357170-49358600	E113K	WT	OK	179.676	185.182	0.0435504	0.123532	0.8043	0.998938	no
NM_000582	0	0.204897	6.0385e-06	0	0	1.06417e-05	3.50407e-06	7.40012e-06	NM_000582	SPP1	SPP1	chr4:87975649-87983411	E113K	WT	NOTEST	0.0512259	5.38648e-06	-13.2152	0	1	1	no
NM_000583	0	0	0	0	0	0	0	0	NM_000583	GC	GC	chr4:71741693-71805520	E113K	WT	NOTEST	0	0	0	0	1	1	no
NM_000584	53.1871	107.806	14.587	10.3491	37.0994	16.0084	81.0949	71.8049	NM_000584	CXCL8	CXCL8	chr4:73740568-73743716	E113K	WT	OK	46.4824	51.5019	0.147942	0.343392	0.4905	0.998938	no
NM_000585	3.21354	1.4868	1.91213	2.49736	1.15401	0.80241	3.22052	2.12822	NM_000585	IL15	IL15	chr4:141636582-141733987	E113K	WT	OK	2.27746	1.82629	-0.318508	-0.296879	0.54265	0.998938	no
NM_000586	0	0	0	0	0	0	0	0	NM_000586	IL2	IL2	chr4:122451470-122456495	E113K	WT	NOTEST	0	0	0	0	1	1	no
NM_000587	0	0	0	0	0	0	0	0	NM_000587	C7	C7	chr5:40909496-40984643	E113K	WT	NOTEST	0	0	0	0	1	1	no
NM_000588	0	0	0	0	0	0	0	0	NM_000588	IL3	IL3	chr5:132060654-132063204	E113K	WT	NOTEST	0	0	0	0	1	1	no
NM_000589	0	0	0	0	0	0	0	0	NM_000589	IL4	IL4	chr5:132673985-132682678	E113K	WT	NOTEST	0	0	0	0	1	1	no
NM_000590	0	0	0	0	0	0	0	0	NM_000590	IL9	IL9	chr5:135892245-135895841	E113K	WT	NOTEST	0	0	0	0	1	1	no
NM_000591	1.13829	3.60759	5.83047e-05	0	0	0	5.1086	1.44003	NM_000591	CD14	CD14	chr5:140631727-140633701	E113K	WT	OK	1.18648	1.63716	0.4645	0.311228	0.7997	0.998938	no
NM_000593	0	0	0	0	0	0	0	0	NM_000593	TAP1	TAP1	chr6_GL000252v2_alt:4084286-4097541	E113K	WT	NOTEST	0	0	0	0	1	1	no
NM_000593_2	0	0	0	0	0	0	0	0	NM_000593_2	TAP1	TAP1	chr6_GL000251v2_alt:4252915-4266170	E113K	WT	NOTEST	0	0	0	0	1	1	no
NM_000593_3	0	0	0	0	0	0	0	0	NM_000593_3	TAP1	TAP1	chr6_GL000254v2_alt:4139785-4153040	E113K	WT	NOTEST	0	0	0	0	1	1	no
NM_000593_4	0	0	0	0	0	0	0	0	NM_000593_4	TAP1	TAP1	chr6_GL000255v2_alt:4035004-4048259	E113K	WT	NOTEST	0	0	0	0	1	1	no
NM_000593_5	0	0	0	0	0	0	0	0	NM_000593_5	TAP1	TAP1	chr6_GL000256v2_alt:4239968-4253223	E113K	WT	NOTEST	0	0	0	0	1	1	no
NM_000593_6	0	0	0	0	0	0	0	0	NM_000593_6	TAP1	TAP1	chr6_GL000253v2_alt:4260069-4273324	E113K	WT	NOTEST	0	0	0	0	1	1	no
NM_000593_7	5.38542	5.67865	2.19367	2.43835	1.56947	1.40412	6.2616	3.69449	NM_000593_7	TAP1	TAP1	chr6:32840716-32853971	E113K	WT	OK	3.92402	3.23242	-0.279718	-0.208063	0.69305	0.998938	no
NM_000593_8	0	0	0	0	0	0	0	0	NM_000593_8	TAP1	TAP1	chr6_GL000250v2_alt:4145581-4158836	E113K	WT	NOTEST	0	0	0	0	1	1	no
NM_000594	0	0	0	0	0	0	0	0	NM_000594	TNF	TNF	chr6_GL000250v2_alt:2909110-2910914	E113K	WT	NOTEST	0	0	0	0	1	1	no
NM_000594_2	0	0	0	0	0	0	0	0	NM_000594_2	TNF	TNF	chr6_GL000251v2_alt:3052851-3055622	E113K	WT	NOTEST	0	0	0	0	1	1	no
NM_000594_3	0	0	0	0	0	0	0	0	NM_000594_3	TNF	TNF	chr6_GL000252v2_alt:2823297-2826068	E113K	WT	NOTEST	0	0	0	0	1	1	no
NM_000594_4	0	0	0	0	0	0	0	0	NM_000594_4	TNF	TNF	chr6_GL000256v2_alt:2874844-2877615	E113K	WT	NOTEST	0	0	0	0	1	1	no
NM_000594_5	0	0	0	0	0	0	0	0	NM_000594_5	TNF	TNF	chr6:31575564-31578335	E113K	WT	NOTEST	0	0	0	0	1	1	no
NM_000594_6	0	0	0	0	0	0	0	0	NM_000594_6	TNF	TNF	chr6_GL000255v2_alt:2831383-2834156	E113K	WT	NOTEST	0	0	0	0	1	1	no
NM_000594_7	0	0	0	0	0	0	0	0	NM_000594_7	TNF	TNF	chr6_GL000253v2_alt:2880605-2883376	E113K	WT	NOTEST	0	0	0	0	1	1	no
NM_000594_8	0	0	0	0	0	0	0	0	NM_000594_8	TNF	TNF	chr6_GL000254v2_alt:2917462-2920233	E113K	WT	NOTEST	0	0	0	0	1	1	no
NM_000595	0	0	0	0	0	0	0	0	NM_000595	LTA	LTA	chr6_GL000255v2_alt:2815414-2830142	E113K	WT	NOTEST	0	0	0	0	1	1	no
NM_000595_2	0	0	0	0	0	0	0	0	NM_000595_2	LTA	LTA	chr6:31559570-31574323	E113K	WT	NOTEST	0	0	0	0	1	1	no
NM_000595_3	0	0	0	0	0	0	0	0	NM_000595_3	LTA	LTA	chr6_GL000252v2_alt:2807327-2822056	E113K	WT	NOTEST	0	0	0	0	1	1	no
NM_000595_4	0	0	0	0	0	0	0	0	NM_000595_4	LTA	LTA	chr6_GL000256v2_alt:2858851-2873603	E113K	WT	NOTEST	0	0	0	0	1	1	no
NM_000595_5	0	0	0	0	0	0	0	0	NM_000595_5	LTA	LTA	chr6_GL000254v2_alt:2901495-2916221	E113K	WT	NOTEST	0	0	0	0	1	1	no
NM_000595_6	0	0	0	0	0	0	0	0	NM_000595_6	LTA	LTA	chr6_GL000253v2_alt:2864617-2879364	E113K	WT	NOTEST	0	0	0	0	1	1	no
NM_000595_7	0	0	0	0	0	0	0	0	NM_000595_7	LTA	LTA	chr6_GL000251v2_alt:3036883-3051610	E113K	WT	NOTEST	0	0	0	0	1	1	no
NM_000596	15.6494	10.4632	53.1885	48.5333	56.9838	82.6982	14.0965	17.7436	NM_000596	IGFBP1	IGFBP1	chr7:45888487-45893659	E113K	WT	OK	31.9586	42.8805	0.424118	0.95067	0.0551	0.935748	no
NM_000597	0	0	0	0	0	0	0	0	NM_000597	IGFBP2	IGFBP2	chr2:216632827-216664435	E113K	WT	NOTEST	0	0	0	0	1	1	no
NM_000598	20.1392	20.3461	57.2193	75.1669	44.7692	72.5044	26.84	32.5357	NM_000598	IGFBP3	IGFBP3	chr7:45912244-45921272	E113K	WT	OK	43.2179	44.1623	0.0311892	0.0793841	0.8679	0.998938	no
NM_000599	0	0	0.044195	0	0	0	0	0	NM_000599	IGFBP5	IGFBP5	chr2:216672104-216695549	E113K	WT	NOTEST	0.0110488	0	#NAME?	0	1	1	no
NM_000600	30.6941	61.3507	11.1301	6.93654	41.6436	18.5115	98.4987	71.3223	NM_000600	IL6	IL6	chr7:22725394-22731998	E113K	WT	OK	27.5279	57.494	1.06252	2.06503	5e-05	0.0104581	yes
NM_000601	0	0	0	0	0	0	0	0	NM_000601	HGF	HGF	chr7:81699011-81770047	E113K	WT	NOTEST	0	0	0	0	1	1	no
NM_000602	926.958	893.954	692.542	683.021	687.751	868.695	908.121	1004.48	NM_000602	SERPINE1	SERPINE1	chr7:101127103-101139247	E113K	WT	OK	799.119	867.261	0.118056	0.327334	0.51085	0.998938	no
NM_000603	0	0	0.322815	0.178099	0.0994433	0.227079	0	0.0388733	NM_000603	NOS3	NOS3	chr7:150991016-151024499	E113K	WT	NOTEST	0.125229	0.0913488	-0.455106	0	1	1	no
NM_000605	0	0	0	0	0	0	0	0	NM_000605	IFNA2	IFNA2	chr9:21384254-21385398	E113K	WT	NOTEST	0	0	0	0	1	1	no
NM_000606	0	0	0	0	0	0	0	0	NM_000606	C8G	C8G	chr9:136945242-136946975	E113K	WT	NOTEST	0	0	0	0	1	1	no
NM_000607	0	0	0	0	0	0	0	0	NM_000607	ORM1	ORM1	chr9:114323022-114326479	E113K	WT	NOTEST	0	0	0	0	1	1	no
NM_000608	0	0	0	0	0	0	0	0	NM_000608	ORM2	ORM2	chr9:114329788-114333256	E113K	WT	NOTEST	0	0	0	0	1	1	no
NM_000609	0	0	0	0	0	0	0	0	NM_000609	CXCL12	CXCL12	chr10:44370164-44385097	E113K	WT	NOTEST	0	0	0	0	1	1	no
NM_000610	0	0	0.163823	0	0.388845	0.982191	0	0	NM_000610	CD44	CD44	chr11:35139170-35232402	E113K	WT	NOTEST	0.0409558	0.342759	3.06506	0	1	1	no
NM_000611	62.1252	62.0659	71.2714	68.1213	55.3024	50.1773	52.5279	50.995	NM_000611	CD59	CD59	chr11:33703009-33736479	E113K	WT	OK	65.8959	52.2507	-0.334741	-0.977093	0.05	0.908476	no
NM_000612	0	0	0	0	0	0	0	0	NM_000612	IGF2	IGF2	chr11:2129111-2161209	E113K	WT	NOTEST	0	0	0	0	1	1	no
NM_000613	0	0	0	0.113458	0	0	0	0	NM_000613	HPX	HPX	chr11:6431048-6440987	E113K	WT	NOTEST	0.0283645	0	#NAME?	0	1	1	no
NM_000614	0.981229	0.646614	0.738387	1.44619	1.50542	1.43869	0.794714	0.395225	NM_000614	CNTF	CNTF	chr11:58579062-58625732	E113K	WT	NOTEST	0.953105	1.03351	0.116847	0	1	1	no
NM_000615	0	0	0	0	0	0	0	0	NM_000615	NCAM1	NCAM1	chr11:112959279-113278436	E113K	WT	NOTEST	0	0	0	0	1	1	no
NM_000616	0	0	0	0	0	0	0	0	NM_000616	CD4	CD4	chr12:6789527-6820799	E113K	WT	NOTEST	0	0	0	0	1	1	no
NM_000617	6.41896	5.27613	2.40346	2.26056	0.00557839	0.000398307	0.00470461	9.69649	NM_000617	SLC11A2	SLC11A2	chr12:50979782-51028242	E113K	WT	OK	4.08977	2.42679	-0.752971	-0.284987	0.40505	0.998938	no
NM_000618	0	0	0	0	0	0	0	0	NM_000618	IGF1	IGF1	chr12:102395873-102480563	E113K	WT	NOTEST	0	0	0	0	1	1	no
NM_000619	0	0	0	0	0	0	0	0	NM_000619	IFNG	IFNG	chr12:68154767-68159740	E113K	WT	NOTEST	0	0	0	0	1	1	no
NM_000620	0	0	0	0	0	0	0	0	NM_000620	NOS1	NOS1	chr12:117208141-117361802	E113K	WT	NOTEST	0	0	0	0	1	1	no
NM_000621	0	0	0	0	0	0	0	0	NM_000621	HTR2A	HTR2A	chr13:46831541-46897076	E113K	WT	NOTEST	0	0	0	0	1	1	no
NM_000623	0	0	0	0	0.0345789	0	0.0363035	0.04056	NM_000623	BDKRB2	BDKRB2	chr14:96204797-96244329	E113K	WT	NOTEST	0	0.0278606	inf	0	1	1	no
NM_000624	0.072227	0.588508	0.531127	0.146357	0.0678332	0	1.71572	0.879488	NM_000624	SERPINA5	SERPINA5	chr14:94581425-94593118	E113K	WT	NOTEST	0.334555	0.665761	0.992762	0	1	1	no
NM_000625	0	0	0	0	0	0	0	0	NM_000625	NOS2	NOS2	chr17:27756765-27800529	E113K	WT	NOTEST	0	0	0	0	1	1	no
NM_000626	0	0	0	0	0	0	0	2.75482e-06	NM_000626	CD79B	CD79B	chr17:63928739-63932331	E113K	WT	NOTEST	0	6.88705e-07	inf	0	1	1	no
NM_000627	4.68004	6.46988	3.19494	4.10903	1.03421	1.88986	7.6719	7.07636	NM_000627	LTBP1	LTBP1	chr2:32946952-33399508	E113K	WT	OK	4.61347	4.41808	-0.0624322	-0.0696579	0.8896	0.998938	no
NM_000628	20.6267	25.7845	31.456	28.9253	28.1579	27.139	35.9253	35.184	NM_000628	IL10RB	IL10RB	chr21:33266366-33297221	E113K	WT	OK	26.6981	31.6016	0.243258	0.611563	0.21725	0.998938	no
NM_000629	17.5573	18.6313	13.6352	13.6952	13.0626	14.6616	16.4162	17.459	NM_000629	IFNAR1	IFNAR1	chr21:33324969-33359864	E113K	WT	OK	15.8798	15.3999	-0.0442717	-0.122409	0.80945	0.998938	no
NM_000631	0	0	0	0	0	0	0	0.146816	NM_000631	NCF4	NCF4	chr22:36847371-36878017	E113K	WT	NOTEST	0	0.0367041	inf	0	1	1	no
NM_000631_2	0	0	0	0	0	0	0	0	NM_000631_2	NCF4	NCF4	chr22_KI270877v1_alt:68158-101331	E113K	WT	NOTEST	0	0	0	0	1	1	no
NM_000632	0	0	0	0.0164047	0.0152707	0.0174311	0	0	NM_000632	ITGAM	ITGAM	chr16:31259974-31332877	E113K	WT	NOTEST	0.00410117	0.00817546	0.995264	0	1	1	no
NM_000633	3.15554	2.2528	4.55679	4.81922	3.0082	3.43121	2.30808	3.06259	NM_000633	BCL2	BCL2	chr18:63123345-63319380	E113K	WT	OK	3.69609	2.95252	-0.324051	-0.661849	0.1841	0.998938	no
NM_000634	0	0	0	0	0	0	0	0	NM_000634	CXCR1	CXCR1	chr2:218162840-218166962	E113K	WT	NOTEST	0	0	0	0	1	1	no
NM_000635	1.74672	0.000890037	1.75695	1.50393	0.000104282	1.13523	1.25325	0.873247	NM_000635	RFX2	RFX2	chr19:5978402-6110500	E113K	WT	NOTEST	1.25212	0.815455	-0.618696	0	1	1	no
NM_000636	8.81332	12.5461	10.1234	7.85839	16.297	7.57928	14.0656	9.00685	NM_000636	SOD2	SOD2	chr6:159669068-159789703	E113K	WT	OK	9.83532	11.7372	0.255041	0.278914	0.57265	0.998938	no
NM_000637	17.8772	14.1744	26.0748	28.7467	30.2214	29.3775	15.5533	19.356	NM_000637	GSR	GSR	chr8:30678062-30727999	E113K	WT	OK	21.7183	23.627	0.121531	0.309185	0.53385	0.998938	no
NM_000638	0	0	0	0	0	0	0	0	NM_000638	VTN	VTN	chr17:28367283-28370307	E113K	WT	NOTEST	0	0	0	0	1	1	no
NM_000639	0	0	0	0	0	0	0	0	NM_000639	FASLG	FASLG	chr1:172659007-172666876	E113K	WT	NOTEST	0	0	0	0	1	1	no
NM_000640	0	0	0	0	0	0	0	0	NM_000640	IL13RA2	IL13RA2	chrX:115003981-115017616	E113K	WT	NOTEST	0	0	0	0	1	1	no
NM_000641	1.64757	1.36916	6.05026	5.0434	8.43496e-05	9.15087e-05	2.42986	1.51983	NM_000641	IL11	IL11	chr19:55364381-55370463	E113K	WT	OK	3.5276	0.987467	-1.83688	-1.41564	0.1143	0.998938	no
NM_000642	8.29671	9.62043	6.78009	6.90895	8.28823	6.08249	9.11812	8.7479	NM_000642	AGL	AGL	chr1:99850360-99924023	E113K	WT	OK	7.90154	8.05919	0.0284996	0.0724863	0.88695	0.998938	no
NM_000643	0.00103466	0	0.00024711	0.000349169	0.00011662	0	0	0.00133262	NM_000643	AGL	AGL	chr1:99850360-99924023	E113K	WT	NOTEST	0.000407734	0.000362309	-0.170407	0	1	1	no
NM_000644	0	0.00280438	0.00251633	0.00207781	0.00191258	0.00201696	0.0085526	0.00018408	NM_000644	AGL	AGL	chr1:99850360-99924023	E113K	WT	NOTEST	0.00184963	0.00316655	0.775676	0	1	1	no
NM_000646	0	0	0	0	0	0	0	0	NM_000646	AGL	AGL	chr1:99850360-99924023	E113K	WT	NOTEST	0	0	0	0	1	1	no
NM_000651	0	0	0	0	0	0	0	0	NM_000651	CR1	CR1	chr1:207496156-207641765	E113K	WT	NOTEST	0	0	0	0	1	1	no
NM_000655	0	0	0	0	0	0	0	0	NM_000655	SELL	SELL	chr1:169690666-169711620	E113K	WT	NOTEST	0	0	0	0	1	1	no
NM_000657	0.374099	0	0	0	0	0	0	0	NM_000657	BCL2	BCL2	chr18:63123345-63319380	E113K	WT	NOTEST	0.0935246	0	#NAME?	0	1	1	no
NM_000660	13.5994	15.6396	19.1649	16.6964	8.45494	9.17524	12.1473	12.3047	NM_000660	TGFB1	TGFB1	chr19:41330322-41353922	E113K	WT	OK	16.2751	10.5206	-0.629455	-1.44843	0.0033	0.203289	no
NM_000661	487.825	473.738	425.323	416.186	484.847	474.449	364.074	375.682	NM_000661	RPL9	RPL9	chr4:39454124-39458948	E113K	WT	OK	450.768	424.763	-0.0857274	-0.248815	0.62	0.998938	no
NM_000662	6.52926	4.13866	6.00999	6.43281	4.28123	4.31744	5.72256	6.41673	NM_000662	NAT1	NAT1	chr8:18170466-18223689	E113K	WT	OK	5.77768	5.18449	-0.156288	-0.21714	0.66325	0.998938	no
NM_000663	0	0	0	0	0	0	0	0	NM_000663	ABAT	ABAT	chr16:8674616-8784575	E113K	WT	NOTEST	0	0	0	0	1	1	no
NM_000665	0	0	0.00700995	0.00632538	0.00652254	0	7.02413e-06	0	NM_000665	ACHE	ACHE	chr7:100889993-100896994	E113K	WT	NOTEST	0.00333383	0.00163239	-1.03019	0	1	1	no
NM_000666	19.5309	18.8071	20.4973	19.5924	14.7833	11.9425	18.4946	18.0784	NM_000666	ACY1	ACY1	chr3:51975063-51989197	E113K	WT	OK	19.6069	15.8247	-0.309183	-0.543707	0.26595	0.998938	no
NM_000667	0	0	0	0	0	0	0	0	NM_000667	ADH1A	ADH1A	chr4:99088856-99301356	E113K	WT	NOTEST	0	0	0	0	1	1	no
NM_000668	0	0	0	0	0	0	0	0	NM_000668	ADH1B	ADH1B	chr4:99304970-99321401	E113K	WT	NOTEST	0	0	0	0	1	1	no
NM_000669	0.370985	0.000870031	0	0.000780109	0.000741793	0	0	0	NM_000669	ADH1C	ADH1C	chr4:99336496-99352746	E113K	WT	NOTEST	0.0931588	0.000185448	-8.97253	0	1	1	no
NM_000670	0	0	0	0	0	0	0.0828519	0	NM_000670	ADH4	ADH4	chr4:99088856-99301356	E113K	WT	NOTEST	0	0.020713	inf	0	1	1	no
NM_000671	70.8117	67.9218	82.0423	78.2674	53.0926	55.5148	55.2233	53.7381	NM_000671	ADH5	ADH5	chr4:99070978-99088788	E113K	WT	OK	74.7608	54.3922	-0.458882	-1.34576	0.0064	0.316273	no
NM_000672	0	0	0	0	0	0	0	0	NM_000672	ADH6	ADH6	chr4:99088856-99301356	E113K	WT	NOTEST	0	0	0	0	1	1	no
NM_000673	0	0	0	0	0	0	0	0	NM_000673	ADH7	ADH7	chr4:99412260-99435510	E113K	WT	NOTEST	0	0	0	0	1	1	no
NM_000674	0	0	6.11478e-05	0.00014045	4.22735e-05	0	0.000142271	0	NM_000674	ADORA1	ADORA1	chr1:203127725-203167405	E113K	WT	NOTEST	5.03995e-05	4.61361e-05	-0.127513	0	1	1	no
NM_000675	0	0	0	0	0	0	0	0	NM_000675	ADORA2A	ADORA2A	chr22:24270816-24495074	E113K	WT	NOTEST	0	0	0	0	1	1	no
NM_000676	32.4365	25.1466	36.1323	44.8274	42.7416	44.9511	36.3011	40.7205	NM_000676	ADORA2B	ADORA2B	chr17:15944916-15975896	E113K	WT	OK	34.6357	41.1785	0.249633	0.651607	0.1911	0.998938	no
NM_000677	0	0	0	0	0	0	0	0	NM_000677	ADORA3	ADORA3	chr1:111483347-111716695	E113K	WT	NOTEST	0	0	0	0	1	1	no
NM_000678	0	0	0	0	0	0.0582016	0	0	NM_000678	ADRA1D	ADRA1D	chr20:4220629-4249287	E113K	WT	NOTEST	0	0.0145504	inf	0	1	1	no
NM_000679	0.582687	0.996071	2.37985	2.16458	0.18255	0.626795	0.576698	0.501545	NM_000679	ADRA1B	ADRA1B	chr5:159916481-159973012	E113K	WT	OK	1.5308	0.471897	-1.69774	-1.67538	0.0034	0.206619	no
NM_000680	0	0	0	0	0	0	0	0	NM_000680	ADRA1A	ADRA1A	chr8:26748149-26867278	E113K	WT	NOTEST	0	0	0	0	1	1	no
NM_000681	0	0	0	0	0	0	0	0	NM_000681	ADRA2A	ADRA2A	chr10:111077028-111080904	E113K	WT	NOTEST	0	0	0	0	1	1	no
NM_000682	0	0	0	0	0	0	0	0	NM_000682	ADRA2B	ADRA2B	chr2:96112875-96116571	E113K	WT	NOTEST	0	0	0	0	1	1	no
NM_000683	0.155102	0.0702284	0.570382	0.157151	0.218384	0.166804	0	0.0858636	NM_000683	ADRA2C	ADRA2C	chr4:3766384-3768526	E113K	WT	NOTEST	0.238216	0.117763	-1.01638	0	1	1	no
NM_000684	0.365272	0.0471951	0.0958643	0.105726	0.196423	0.168434	0.206563	0.173165	NM_000684	ADRB1	ADRB1	chr10:114043865-114046904	E113K	WT	NOTEST	0.153515	0.186146	0.278061	0	1	1	no
NM_000685	0	0	0	0	0	0	0	0	NM_000685	AGTR1	AGTR1	chr3:148697870-148743003	E113K	WT	NOTEST	0	0	0	0	1	1	no
NM_000686	0	0	0	0	0	0	0	0	NM_000686	AGTR2	AGTR2	chrX:116170743-116174974	E113K	WT	NOTEST	0	0	0	0	1	1	no
NM_000687	92.571	83.5369	111.336	118.044	107.552	119.209	103.125	110.831	NM_000687	AHCY	AHCY	chr20:34280264-34311802	E113K	WT	OK	101.372	110.179	0.120195	0.340732	0.4925	0.998938	no
NM_000688	13.5021	9.78471	11.5286	11.1351	7.58173	7.89734	8.95472	11.5054	NM_000688	ALAS1	ALAS1	chr3:52198082-52214327	E113K	WT	OK	11.4876	8.98479	-0.354523	-0.468513	0.3523	0.998938	no
NM_000689	0	0.144062	0	0	0	0	0	0	NM_000689	ALDH1A1	ALDH1A1	chr9:72900670-72953053	E113K	WT	NOTEST	0.0360156	0	#NAME?	0	1	1	no
NM_000690	5.99336	6.09405	3.28764	3.70791	3.53075	3.57752	6.86187	6.65491	NM_000690	ALDH2	ALDH2	chr12:111766932-111817531	E113K	WT	OK	4.77074	5.15626	0.112113	0.274053	0.5786	0.998938	no
NM_000691	0	0	4.91584e-05	0	0	0	0	0	NM_000691	ALDH3A1	ALDH3A1	chr17:19737984-19748298	E113K	WT	NOTEST	1.22896e-05	0	#NAME?	0	1	1	no
NM_000692	29.7695	27.9204	25.0826	26.2292	25.3014	28.4212	28.3198	28.6401	NM_000692	ALDH1B1	ALDH1B1	chr9:38392701-38398660	E113K	WT	OK	27.2504	27.6706	0.0220753	0.0598555	0.90315	0.998938	no
NM_000693	12.5427	11.5108	6.48069	5.8145	10.6894	10.5145	18.9722	29.3979	NM_000693	ALDH1A3	ALDH1A3	chr15:100879830-100919283	E113K	WT	OK	9.08719	17.3935	0.936644	1.56144	0.0019	0.140647	no
NM_000694	4.59049	3.79683	4.26427	4.27534	4.67207	3.74128	9.54194	8.87686	NM_000694	ALDH3B1	ALDH3B1	chr11:68008546-68029276	E113K	WT	OK	4.23173	6.70804	0.664642	0.994948	0.0561	0.942149	no
NM_000696	70.7932	69.2997	72.0015	73.5595	75.587	77.2919	72.5717	73.9989	NM_000696	ALDH9A1	ALDH9A1	chr1:165662211-165698663	E113K	WT	OK	71.4135	74.8624	0.0680445	0.197971	0.6892	0.998938	no
NM_000697	0	0	0	0	0	0	0	0	NM_000697	ALOX12	ALOX12	chr17:6985122-7012334	E113K	WT	NOTEST	0	0	0	0	1	1	no
NM_000698	0.886524	1.36256	0	0.000174789	0	0	0.316869	4.05251e-05	NM_000698	ALOX5	ALOX5	chr10:45374165-45453121	E113K	WT	NOTEST	0.562315	0.0792275	-2.82731	0	1	1	no
NM_000698_2	0	0	0	0	0	0	0	0	NM_000698_2	ALOX5	ALOX5	chr10_GL383546v1_alt:214996-293952	E113K	WT	NOTEST	0	0	0	0	1	1	no
NM_000699	0	0	0	0	0	0	0	0	NM_000699	AMY2A	AMY2A	chr1:103617331-103625780	E113K	WT	NOTEST	0	0	0	0	1	1	no
NM_000700	1710.21	1695.13	681.697	738.333	616.857	671.312	446.715	460.77	NM_000700	ANXA1	ANXA1	chr9:73151864-73170393	E113K	WT	OK	1206.34	548.913	-1.13599	-3.22815	5e-05	0.0104581	yes
NM_000701	226.446	251.336	324.869	229.563	218.278	255.921	280.981	271.774	NM_000701	ATP1A1	ATP1A1	chr1:116373243-116418622	E113K	WT	OK	258.053	256.738	-0.00736946	-0.0158195	0.97315	0.998938	no
NM_000702	0	0	0.0255936	0	0	0.0300171	0	0	NM_000702	ATP1A2	ATP1A2	chr1:160115758-160143584	E113K	WT	NOTEST	0.00639839	0.00750428	0.230004	0	1	1	no
NM_000704	0	0	0	0	0	0	0	0	NM_000704	ATP4A	ATP4A	chr19:35550030-35563658	E113K	WT	NOTEST	0	0	0	0	1	1	no
NM_000705	0	0	0	0	0	0	0	0	NM_000705	ATP4B	ATP4B	chr13:113648805-113658198	E113K	WT	NOTEST	0	0	0	0	1	1	no
NM_000706	0	0	0	0	0	0	0	0	NM_000706	AVPR1A	AVPR1A	chr12:63142758-63151201	E113K	WT	NOTEST	0	0	0	0	1	1	no
NM_000707	0	0	0	0	0	0	0	0	NM_000707	AVPR1B	AVPR1B	chr1:206106936-206117388	E113K	WT	NOTEST	0	0	0	0	1	1	no
NM_000709	3.3663	4.7574	4.28176	5.21752	3.98797	0.270033	4.70518	2.49255	NM_000709	BCKDHA	BCKDHA	chr19:41397817-41425002	E113K	WT	OK	4.40574	2.86393	-0.621388	-0.65571	0.21755	0.998938	no
NM_000710	0	0	0.393938	0.288892	0.531627	0.765402	0.564496	0.474478	NM_000710	BDKRB1	BDKRB1	chr14:96256209-96264763	E113K	WT	NOTEST	0.170708	0.584001	1.77444	0	1	1	no
NM_000712	52.1118	50.7525	67.118	59.9868	50.9538	44.6664	80.1349	76.1391	NM_000712	BLVRA	BLVRA	chr7:43758672-43807342	E113K	WT	OK	57.4923	62.9735	0.131377	0.325658	0.5159	0.998938	no
NM_000713	31.3508	30.2515	31.6702	26.8883	20.4437	22.902	44.9224	37.5198	NM_000713	BLVRB	BLVRB	chr19:40447767-40465745	E113K	WT	OK	30.0402	31.447	0.0660268	0.125974	0.80385	0.998938	no
NM_000714	30.917	31.2015	39.9306	29.987	26.8156	28.5198	38.6998	42.7179	NM_000714	TSPO	TSPO	chr22:43151558-43163242	E113K	WT	OK	33.009	34.1883	0.0506415	0.0899275	0.8547	0.998938	no
NM_000715	0	0	0	0	0	0	0	0	NM_000715	C4BPA	C4BPA	chr1:207104232-207144972	E113K	WT	NOTEST	0	0	0	0	1	1	no
NM_000716	0.546434	1.6967	0.819654	0	2.30824	0	0	0.616578	NM_000716	C4BPB	C4BPB	chr1:207088859-207099992	E113K	WT	NOTEST	0.765697	0.731204	-0.0664991	0	1	1	no
NM_000717	0	0	0	0	0	0	0	0	NM_000717	CA4	CA4	chr17:60149972-60392133	E113K	WT	NOTEST	0	0	0	0	1	1	no
NM_000718	0	0	0	0	0	0	0	0	NM_000718	CACNA1B	CACNA1B	chr9:137867924-138124617	E113K	WT	NOTEST	0	0	0	0	1	1	no
NM_000719	0	0	0	0	0	0	0	0	NM_000719	CACNA1C	CACNA1C	chr12_KZ208916v1_fix:395130-1046066	E113K	WT	NOTEST	0	0	0	0	1	1	no
NM_000719_2	0	0	0	0	0	0	0	0	NM_000719_2	CACNA1C	CACNA1C	chr12:2052986-2697950	E113K	WT	NOTEST	0	0	0	0	1	1	no
NM_000720	0	0	0	0	0	0	0	0	NM_000720	CACNA1D	CACNA1D	chr3:53494610-53846419	E113K	WT	NOTEST	0	0	0	0	1	1	no
NM_000721	0	0	0	0	0	0	0	0	NM_000721	CACNA1E	CACNA1E	chr1:181483516-181808084	E113K	WT	NOTEST	0	0	0	0	1	1	no
NM_000722	0.779578	0.00063548	0.761768	2.3613	0.00762551	1.07216	0.0366655	2.82429	NM_000722	CACNA2D1	CACNA2D1	chr7:81946443-82443956	E113K	WT	NOTEST	0.97582	0.985187	0.0137817	0	1	1	no
NM_000723	0.628653	1.06081	0.923611	0.849089	0.926385	1.52431	0.995351	0.463307	NM_000723	CACNB1	CACNB1	chr17:39173452-39197669	E113K	WT	NOTEST	0.865541	0.977337	0.175254	0	1	1	no
NM_000724	0	0	5.3418e-07	0	0	0	0	0	NM_000724	CACNB2	CACNB2	chr10:18140423-18543557	E113K	WT	NOTEST	1.33545e-07	0	#NAME?	0	1	1	no
NM_000725	0.187459	0	0.260782	0	0	0	0	0	NM_000725	CACNB3	CACNB3	chr12:48814479-48828941	E113K	WT	NOTEST	0.11206	0	#NAME?	0	1	1	no
NM_000726	0.000169496	0	0	0	4.14693e-05	0	0	0	NM_000726	CACNB4	CACNB4	chr2:151832770-152099167	E113K	WT	NOTEST	4.23741e-05	1.03673e-05	-2.03114	0	1	1	no
NM_000727	0	0	0	0	0	0	0	0	NM_000727	CACNG1	CACNG1	chr17:67044553-67056795	E113K	WT	NOTEST	0	0	0	0	1	1	no
NM_000728	0	0	0	0	0	0	0	0	NM_000728	CALCB	CALCB	chr11:15073592-15078637	E113K	WT	NOTEST	0	0	0	0	1	1	no
NM_000729	0	0	0	0	0	0	0	0	NM_000729	CCK	CCK	chr3:42257823-42266185	E113K	WT	NOTEST	0	0	0	0	1	1	no
NM_000730	0	0	0	0	0	0	0	0	NM_000730	CCKAR	CCKAR	chr4:26481395-26490484	E113K	WT	NOTEST	0	0	0	0	1	1	no
NM_000732	0	0	0	0	0	0	0	0	NM_000732	CD3D	CD3D	chr11:118338953-118342744	E113K	WT	NOTEST	0	0	0	0	1	1	no
NM_000733	0	0	0	0	0	0	0	0	NM_000733	CD3E	CD3E	chr11:118304729-118316173	E113K	WT	NOTEST	0	0	0	0	1	1	no
NM_000734	0	0	0	0	0	0	0	0	NM_000734	CD247	CD247	chr1:167430639-167518610	E113K	WT	NOTEST	0	0	0	0	1	1	no
NM_000735	0	0	0	0	0	0	0	0	NM_000735	CGA	CGA	chr6:87085497-87095106	E113K	WT	NOTEST	0	0	0	0	1	1	no
NM_000737	0	0	0	0	0	0	0	0	NM_000737	CGB3	CGB3	chr19:49022868-49024375	E113K	WT	NOTEST	0	0	0	0	1	1	no
NM_000738	0	0	0	0	0	0	0	0	NM_000738	CHRM1	CHRM1	chr11:62908678-62921363	E113K	WT	NOTEST	0	0	0	0	1	1	no
NM_000739	0	0	0	0	0	0	0	0	NM_000739	CHRM2	CHRM2	chr7:136868651-137164341	E113K	WT	NOTEST	0	0	0	0	1	1	no
NM_000740	0	0	0	0	0.015779	0	0	0	NM_000740	CHRM3	CHRM3	chr1:239386567-239915449	E113K	WT	NOTEST	0	0.00394475	inf	0	1	1	no
NM_000741	0	0	0	9.45869e-05	0	0	0	0	NM_000741	CHRM4	CHRM4	chr11:46380783-46391776	E113K	WT	NOTEST	2.36467e-05	0	#NAME?	0	1	1	no
NM_000742	0	0	0	0	0	0	0	0	NM_000742	CHRNA2	CHRNA2	chr8:27459755-27479261	E113K	WT	NOTEST	0	0	0	0	1	1	no
NM_000743	0.105285	0.142838	0.0483561	0	0.0989969	0.05664	0	0	NM_000743	CHRNA3	CHRNA3	chr15:78565519-78620996	E113K	WT	NOTEST	0.0741197	0.0389092	-0.929744	0	1	1	no
NM_000744	0	0	0	0	0	0	0	0	NM_000744	CHRNA4	CHRNA4	chr20:63343222-63371177	E113K	WT	NOTEST	0	0	0	0	1	1	no
NM_000745	6.67469	5.44043	4.35046	5.20059	4.67208	5.37757	6.13058	7.26239	NM_000745	CHRNA5	CHRNA5	chr15:78565519-78620996	E113K	WT	OK	5.41654	5.86066	0.11369	0.226189	0.64915	0.998938	no
NM_000746	0	0	0	0	0	0	0	0	NM_000746	CHRNA7	CHRNA7	chr15:31475397-32462969	E113K	WT	NOTEST	0	0	0	0	1	1	no
NM_000746_2	0	0	0	0	0	0	0	0	NM_000746_2	CHRNA7	CHRNA7	chr15_KN538374v1_fix:4203150-4345901	E113K	WT	NOTEST	0	0	0	0	1	1	no
NM_000746_3	0	0	0	0	0	0	0	0	NM_000746_3	CHRNA7	CHRNA7	chr15_KQ031389v1_alt:355065-497808	E113K	WT	NOTEST	0	0	0	0	1	1	no
NM_000746_5	0	0	0	0	0	0	0	0	NM_000746_5	CHRNA7	CHRNA7	chr15_KN538374v1_fix:2255674-2798273	E113K	WT	NOTEST	0	0	0	0	1	1	no
NM_000746_6	0	0	0	0	0	0	0.0262611	0.0293315	NM_000746_6	CHRNA7	CHRNA7	chr15:30357765-30393661	E113K	WT	NOTEST	0	0.0138981	inf	0	1	1	no
NM_000746_7	0	0	0	0	0	0	0	0	NM_000746_7	CHRNA7	CHRNA7	chr15_KI270905v1_alt:4315602-4458353	E113K	WT	NOTEST	0	0	0	0	1	1	no
NM_000747	3.85683	2.05977	6.56527	10.249	6.59716	8.7739	2.56562	2.93863	NM_000747	CHRNB1	CHRNB1	chr17:7445060-7457710	E113K	WT	OK	5.68273	5.21883	-0.122857	-0.212264	0.6681	0.998938	no
NM_000747_2	0	0	0	0	0	0	0	0	NM_000747_2	CHRNB1	CHRNB1	chr17_KV575245v1_fix:65517-78167	E113K	WT	NOTEST	0	0	0	0	1	1	no
NM_000748	0	0.0465143	0	0	0	0	0	0	NM_000748	CHRNB2	CHRNB2	chr1:154567777-154580010	E113K	WT	NOTEST	0.0116286	0	#NAME?	0	1	1	no
NM_000749	0	0	0	0	0	0	0	0	NM_000749	CHRNB3	CHRNB3	chr8:42697365-42737407	E113K	WT	NOTEST	0	0	0	0	1	1	no
NM_000750	0	0	0	0	0	0	0	0	NM_000750	CHRNB4	CHRNB4	chr15:78624110-78641210	E113K	WT	NOTEST	0	0	0	0	1	1	no
NM_000751	0	0	0	0	0	0	0	0	NM_000751	CHRND	CHRND	chr2:232526159-232536665	E113K	WT	NOTEST	0	0	0	0	1	1	no
NM_000754	15.1959	17.1799	15.4475	14.1888	10.8896	7.55785	22.7696	19.4735	NM_000754	COMT	COMT	chr22:19875517-20016823	E113K	WT	OK	15.503	15.1726	-0.0310795	-0.0482063	0.9239	0.998938	no
NM_000755	5.39742	4.52754	4.22327	5.57296	3.87795	3.88525	5.83949	5.43768	NM_000755	CRAT	CRAT	chr9:129094793-129110793	E113K	WT	OK	4.9303	4.7601	-0.0506844	-0.0773594	0.87645	0.998938	no
NM_000756	0	0	0	0	0.134625	0	0	0	NM_000756	CRH	CRH	chr8:66176375-66178464	E113K	WT	NOTEST	0	0.0336563	inf	0	1	1	no
NM_000757	97.3711	155.483	27.8289	14.9179	45.4848	26.4573	195.143	136.516	NM_000757	CSF1	CSF1	chr1:109910848-109930992	E113K	WT	OK	73.9001	100.9	0.44928	1.02291	0.04095	0.847651	no
NM_000758	38.7551	71.48	13.4945	5.91217	16.336	6.55544	133.748	91.3709	NM_000758	CSF2	CSF2	chr5:132073788-132076170	E113K	WT	OK	32.4104	62.0027	0.935871	1.73564	0.00045	0.0574085	no
NM_000759	2.13898	3.63936	0.00352727	0	0.901616	1.03075	17.6023	18.9944	NM_000759	CSF3	CSF3	chr17:40015439-40017813	E113K	WT	OK	1.44547	9.63225	2.73634	1.63603	0.1231	0.998938	no
NM_000760	0	0	0	0	0	0	0	0	NM_000760	CSF3R	CSF3R	chr1:36466042-36483314	E113K	WT	NOTEST	0	0	0	0	1	1	no
NM_000761	0	0	0	0	0	0	0	0	NM_000761	CYP1A2	CYP1A2	chr15:74748844-74756607	E113K	WT	NOTEST	0	0	0	0	1	1	no
NM_000762	0	0	0	0	0	0	0	0	NM_000762	CYP2A6	CYP2A6	chr19:40843540-40850447	E113K	WT	NOTEST	0	0	0	0	1	1	no
NM_000764	0	0	0	0	0	0	0	0	NM_000764	CYP2A7	CYP2A7	chr19:40875438-40882752	E113K	WT	NOTEST	0	0	0	0	1	1	no
NM_000765	0	0	0	0	0	0	0	0	NM_000765	CYP3A7	CYP3A7	chr7:99684676-99735196	E113K	WT	NOTEST	0	0	0	0	1	1	no
NM_000766	0	0	0	0	0	0	0	0	NM_000766	CYP2A13	CYP2A13	chr19:41088450-41096195	E113K	WT	NOTEST	0	0	0	0	1	1	no
NM_000767	0	0	0	0	0	0	0	0	NM_000767	CYP2B6	CYP2B6	chr19:40991281-41018398	E113K	WT	NOTEST	0	0	0	0	1	1	no
NM_000769	0	0	0	0	0	0	0	0	NM_000769	CYP2C19	CYP2C19	chr10:94762680-94855547	E113K	WT	NOTEST	0	0	0	0	1	1	no
NM_000770	0	0	0	0	0	0	0	0	NM_000770	CYP2C8	CYP2C8	chr10:95036771-95069497	E113K	WT	NOTEST	0	0	0	0	1	1	no
NM_000771	0	0	0	0	0	0	0	0	NM_000771	CYP2C9	CYP2C9	chr10:94938657-94990091	E113K	WT	NOTEST	0	0	0	0	1	1	no
NM_000772	8.80969e-05	0	0.0653329	0	0	0	0	0	NM_000772	CYP2C18	CYP2C18	chr10:94683728-94736190	E113K	WT	NOTEST	0.0163552	0	#NAME?	0	1	1	no
NM_000773	0.103907	0.18844	0	0	0.0972786	0	0.205737	0.345468	NM_000773	CYP2E1	CYP2E1	chr10:133527362-133539123	E113K	WT	NOTEST	0.0730867	0.162121	1.14939	0	1	1	no
NM_000774	0	0	0	0	0	0	0	0	NM_000774	CYP2F1	CYP2F1	chr19:41114431-41128381	E113K	WT	NOTEST	0	0	0	0	1	1	no
NM_000775	1.66425	2.34168	0.166296	0	0	0	7.45066e-05	6.95906e-05	NM_000775	CYP2J2	CYP2J2	chr1:59893307-59926798	E113K	WT	NOTEST	1.04306	3.60243e-05	-14.8215	0	1	1	no
NM_000777	0	0.18233	0	0	0	0	0	0	NM_000777	CYP3A5	CYP3A5	chr7:99616945-99679996	E113K	WT	NOTEST	0.0455826	0	#NAME?	0	1	1	no
NM_000778	0	0	0	0	0	0	0	0	NM_000778	CYP4A11	CYP4A11	chr1:46929187-46941476	E113K	WT	NOTEST	0	0	0	0	1	1	no
NM_000779	0	0	0	0	0	0	0	0	NM_000779	CYP4B1	CYP4B1	chr1:46799045-46819413	E113K	WT	NOTEST	0	0	0	0	1	1	no
NM_000780	0	0	0	0	0	0	0	0	NM_000780	CYP7A1	CYP7A1	chr8:58490177-58500163	E113K	WT	NOTEST	0	0	0	0	1	1	no
NM_000781	0.0928068	0.084089	0.341761	0.0940327	2.00269	0.99882	0.18384	8.35185e-06	NM_000781	CYP11A1	CYP11A1	chr15:74337761-74367646	E113K	WT	NOTEST	0.153172	0.796339	2.37823	0	1	1	no
NM_000782	9.88628e-05	9.45808e-05	0.396558	0.729278	0.000100416	0.568113	4.55852	7.16478	NM_000782	CYP24A1	CYP24A1	chr20:54153445-54173986	E113K	WT	OK	0.281507	3.07288	3.44835	2.35686	0.0506	0.911081	no
NM_000783	0	0	0	0	0	0	0	0	NM_000783	CYP26A1	CYP26A1	chr10:93073474-93077885	E113K	WT	NOTEST	0	0	0	0	1	1	no
NM_000784	1.52214	2.02829	1.56469	0.907266	2.18259	0.962721	3.7226	4.26467	NM_000784	CYP27A1	CYP27A1	chr2:218782146-218815293	E113K	WT	OK	1.5056	2.78314	0.886382	1.06229	0.03535	0.79089	no
NM_000785	0.206865	0.124835	0.0633762	0.0698624	0	0	0.0682484	0	NM_000785	CYP27B1	CYP27B1	chr12:57762333-57767078	E113K	WT	NOTEST	0.116235	0.0170621	-2.76817	0	1	1	no
NM_000786	16.792	23.4504	21.8065	30.622	40.1214	39.3743	22.3465	19.6145	NM_000786	CYP51A1	CYP51A1	chr7:92112148-92180725	E113K	WT	OK	23.1677	30.3642	0.390252	0.672338	0.1793	0.998938	no
NM_000787	0.292243	0.211518	0.214801	0.236856	0.274843	0	0.173536	0.258674	NM_000787	DBH	DBH	chr9:133636362-133659329	E113K	WT	NOTEST	0.238855	0.176763	-0.434313	0	1	1	no
NM_000788	68.5912	64.9503	60.4709	64.5001	37.1077	36.543	47.6102	49.9358	NM_000788	DCK	DCK	chr4:70993648-71030912	E113K	WT	OK	64.6281	42.7992	-0.594579	-1.7009	0.0008	0.0846494	no
NM_000789	0	0	0	0	0	0	0.0303489	0.0339013	NM_000789	ACE	ACE	chr17:63477060-63498373	E113K	WT	NOTEST	0	0.0160626	inf	0	1	1	no
NM_000790	0	0	0	0	0	0	0	0	NM_000790	DDC	DDC	chr7:50458435-50565405	E113K	WT	NOTEST	0	0	0	0	1	1	no
NM_000791	67.6902	63.5359	67.9296	68.4686	77.2577	79.5344	61.6139	69.8694	NM_000791	DHFR	DHFR	chr5:80626225-80876815	E113K	WT	OK	66.9061	72.0688	0.107239	0.294719	0.55445	0.998938	no
NM_000792	0	0	0	0	0	0	0	0	NM_000792	DIO1	DIO1	chr1:53894186-53911086	E113K	WT	NOTEST	0	0	0	0	1	1	no
NM_000793	0	0	3.10156e-07	0	2.85047e-07	0	0	0	NM_000793	DIO2	DIO2	chr14:80197525-80455467	E113K	WT	NOTEST	7.75389e-08	7.12618e-08	-0.121791	0	1	1	no
NM_000794	0	0	0	0	0	0	0	0	NM_000794	DRD1	DRD1	chr5:175440035-175444182	E113K	WT	NOTEST	0	0	0	0	1	1	no
NM_000795	0	0	0	0	0	0	0	0	NM_000795	DRD2	DRD2	chr11:113409594-113475398	E113K	WT	NOTEST	0	0	0	0	1	1	no
NM_000796	0	0	0	0	0	0	0	0	NM_000796	DRD3	DRD3	chr3:114127579-114199407	E113K	WT	NOTEST	0	0	0	0	1	1	no
NM_000797	0	0	0	0	0	0	0	0	NM_000797	DRD4	DRD4	chr11:637268-640705	E113K	WT	NOTEST	0	0	0	0	1	1	no
NM_000797_2	0	0	0	0	0	0	0	0	NM_000797_2	DRD4	DRD4	chr11_KI270832v1_alt:167141-170576	E113K	WT	NOTEST	0	0	0	0	1	1	no
NM_000798	0	0	0	0	0	0	0	0	NM_000798	DRD5	DRD5	chr4:9781633-9784009	E113K	WT	NOTEST	0	0	0	0	1	1	no
NM_000799	0	0	0	0	0.0981249	0	0	0	NM_000799	EPO	EPO	chr7:100720467-100723700	E113K	WT	NOTEST	0	0.0245312	inf	0	1	1	no
NM_000800	0.190908	0.657762	3.48416e-05	0	6.88258e-05	0	2.55869e-05	0	NM_000800	FGF1	FGF1	chr5:142592177-142698070	E113K	WT	NOTEST	0.212176	2.36032e-05	-13.134	0	1	1	no
NM_000801	551.436	563.066	497.061	486.383	545.536	546.835	643.43	694.403	NM_000801	FKBP1A	FKBP1A	chr20:1309910-1393172	E113K	WT	OK	524.486	607.551	0.2121	0.631292	0.20335	0.998938	no
NM_000802	0.0036575	2.42474e-05	0	0.00380019	0	0	0.00355079	0.00344253	NM_000802	FOLR1	FOLR1	chr11:72189708-72196323	E113K	WT	NOTEST	0.00187048	0.00174833	-0.0974334	0	1	1	no
NM_000803	0	0	0	0	0	0	0	0	NM_000803	FOLR2	FOLR2	chr11:72216793-72221950	E113K	WT	NOTEST	0	0	0	0	1	1	no
NM_000804	0	0	0	0	0	0	0	0	NM_000804	FOLR3	FOLR3	chr11:72135724-72139892	E113K	WT	NOTEST	0	0	0	0	1	1	no
NM_000805	0	0	0	0	0	0	0	0	NM_000805	GAST	GAST	chr17:41712330-41715969	E113K	WT	NOTEST	0	0	0	0	1	1	no
NM_000806	0	0	0	0	0	0	0	0	NM_000806	GABRA1	GABRA1	chr5:161847190-161899971	E113K	WT	NOTEST	0	0	0	0	1	1	no
NM_000807	0	0	0	0	0	0	0	0	NM_000807	GABRA2	GABRA2	chr4:46243547-46390128	E113K	WT	NOTEST	0	0	0	0	1	1	no
NM_000808	0	0	0	0	0	0	0	0	NM_000808	GABRA3	GABRA3	chrX:152166233-152451315	E113K	WT	NOTEST	0	0	0	0	1	1	no
NM_000809	0	0	0	0	0	0	0	0	NM_000809	GABRA4	GABRA4	chr4:46918899-46993581	E113K	WT	NOTEST	0	0	0	0	1	1	no
NM_000810	0	0	0	0	0	0	0	0	NM_000810	GABRA5	GABRA5	chr15:26867061-26949210	E113K	WT	NOTEST	0	0	0	0	1	1	no
NM_000811	0	0	0	0	0	0	0	0	NM_000811	GABRA6	GABRA6	chr5:161685720-161702592	E113K	WT	NOTEST	0	0	0	0	1	1	no
NM_000812	0	0	0	0	0	0	0	0	NM_000812	GABRB1	GABRB1	chr4:47031566-47426430	E113K	WT	NOTEST	0	0	0	0	1	1	no
NM_000813	0	0	0	0	0	0	0	0	NM_000813	GABRB2	GABRB2	chr5:161288428-161548404	E113K	WT	NOTEST	0	0	0	0	1	1	no
NM_000814	0	0	0	0	0	0	0	0	NM_000814	GABRB3	GABRB3	chr15:26543545-26773763	E113K	WT	NOTEST	0	0	0	0	1	1	no
NM_000815	0	0	0	0	0	0	0	0	NM_000815	GABRD	GABRD	chr1:2019344-2030758	E113K	WT	NOTEST	0	0	0	0	1	1	no
NM_000816	0	0	0	0	0	0	0	0	NM_000816	GABRG2	GABRG2	chr5:162067464-162155539	E113K	WT	NOTEST	0	0	0	0	1	1	no
NM_000817	2.59042	2.63427	1.76546	1.69212	1.6674	2.51542	2.16224	2.44974	NM_000817	GAD1	GAD1	chr2:170816689-170861149	E113K	WT	OK	2.17057	2.1987	0.018579	0.0267612	0.9561	0.998938	no
NM_000818	0	0	0	0	0	0	0	0	NM_000818	GAD2	GAD2	chr10:26216306-26304562	E113K	WT	NOTEST	0	0	0	0	1	1	no
NM_000819	30.282	25.9666	37.9031	35.7631	38.4616	37.9345	30.925	36.3682	NM_000819	GART	GART	chr21:33503930-33542892	E113K	WT	OK	32.4787	35.9223	0.145386	0.3331	0.51005	0.998938	no
NM_000819_2	0	0	0	0	0	0	0	0	NM_000819_2	GART	GART	chr21_GL383581v2_alt:108060-115590	E113K	WT	NOTEST	0	0	0	0	1	1	no
NM_000820	40.5108	34.3782	50.4299	42.0263	39.8996	39.9576	67.315	63.9538	NM_000820	GAS6	GAS6	chr13:113759225-113864076	E113K	WT	OK	41.8363	52.7815	0.335278	0.930937	0.0602	0.967719	no
NM_000821	9.39147	7.35277	10.7591	10.6004	8.55691	9.12881	12.6462	10.6081	NM_000821	GGCX	GGCX	chr2:85539167-85561493	E113K	WT	OK	9.52593	10.235	0.10358	0.132835	0.7865	0.998938	no
NM_000823	0	0	0	0	0	0	0	0	NM_000823	GHRHR	GHRHR	chr7:30963952-30979528	E113K	WT	NOTEST	0	0	0	0	1	1	no
NM_000824	13.2926	12.7717	5.80415	7.26056	3.97331	4.43915	14.7203	16.6997	NM_000824	GLRB	GLRB	chr4:157076124-157172090	E113K	WT	OK	9.78225	9.95812	0.0257059	0.0514504	0.91605	0.998938	no
NM_000825	0.617677	0.629316	0.354945	1.01707	1.08724	0.99651	0.611428	0.512951	NM_000825	GNRH1	GNRH1	chr8:25419257-25425040	E113K	WT	NOTEST	0.654751	0.802032	0.292714	0	1	1	no
NM_000826	0	4.98275e-05	0	0	0	0	0	0	NM_000826	GRIA2	GRIA2	chr4:157220583-157366074	E113K	WT	NOTEST	1.24569e-05	0	#NAME?	0	1	1	no
NM_000827	0	0	0	0	0	0	0	0	NM_000827	GRIA1	GRIA1	chr5:153490523-153813873	E113K	WT	NOTEST	0	0	0	0	1	1	no
NM_000828	0	0	0	0	0	0	0	0	NM_000828	GRIA3	GRIA3	chrX:123184242-123490915	E113K	WT	NOTEST	0	0	0	0	1	1	no
NM_000829	0.000537554	0	0	0	0	0	0	0	NM_000829	GRIA4	GRIA4	chr11:105610072-105982092	E113K	WT	NOTEST	0.000134389	0	#NAME?	0	1	1	no
NM_000830	0	0	0.023183	0	0.023837	0	0	0.0279165	NM_000830	GRIK1	GRIK1	chr21:29536932-29940052	E113K	WT	NOTEST	0.00579576	0.0129384	1.15858	0	1	1	no
NM_000831	0	0	0	0	0	0	0	0	NM_000831	GRIK3	GRIK3	chr1:36795526-37034515	E113K	WT	NOTEST	0	0	0	0	1	1	no
NM_000832	0	0	0	0	0	0	0	0	NM_000832	GRIN1	GRIN1	chr9:137139153-137168756	E113K	WT	NOTEST	0	0	0	0	1	1	no
NM_000833	0	0	0	0	0	0	0	0	NM_000833	GRIN2A	GRIN2A	chr16:9753404-10182908	E113K	WT	NOTEST	0	0	0	0	1	1	no
NM_000834	0.00952276	0	0	0	0	0	0	0	NM_000834	GRIN2B	GRIN2B	chr12:13537336-13980356	E113K	WT	NOTEST	0.00238069	0	#NAME?	0	1	1	no
NM_000835	0	0	0	0	0.0169371	0	0	0	NM_000835	GRIN2C	GRIN2C	chr17:74842022-74860843	E113K	WT	NOTEST	0	0.00423428	inf	0	1	1	no
NM_000836	0	0	0.0547662	0	0	0	0.118079	0.0659487	NM_000836	GRIN2D	GRIN2D	chr19:48394874-48444931	E113K	WT	NOTEST	0.0136915	0.0460069	1.74857	0	1	1	no
NM_000837	2.72897	2.3055	3.56659	4.7671	5.08018	8.60631	4.36681	0	NM_000837	GRINA	GRINA	chr8:143990055-143993415	E113K	WT	OK	3.34204	4.51332	0.433462	0.289058	0.5787	0.998938	no
NM_000839	0	0	0	0	0	0	0	0.0516274	NM_000839	GRM2	GRM2	chr3:51707067-51718609	E113K	WT	NOTEST	0	0.0129068	inf	0	1	1	no
NM_000840	0	0	0	0	0	0	0	0	NM_000840	GRM3	GRM3	chr7:86643908-86864876	E113K	WT	NOTEST	0	0	0	0	1	1	no
NM_000841	0	0	0	0	0	0	0	0	NM_000841	GRM4	GRM4	chr6:34018642-34155622	E113K	WT	NOTEST	0	0	0	0	1	1	no
NM_000842	0	0	0	0	0	0	0	0	NM_000842	GRM5	GRM5	chr11:88504575-89063678	E113K	WT	NOTEST	0	0	0	0	1	1	no
NM_000843	0	0	0	0	0	0	0	0	NM_000843	GRM6	GRM6	chr5:178978328-178995320	E113K	WT	NOTEST	0	0	0	0	1	1	no
NM_000844	0	0	0	0	0	0	0	0	NM_000844	GRM7	GRM7	chr3:6861114-7741533	E113K	WT	NOTEST	0	0	0	0	1	1	no
NM_000845	0	0	0	0	0	0	0	0	NM_000845	GRM8	GRM8	chr7:126438597-127252941	E113K	WT	NOTEST	0	0	0	0	1	1	no
NM_000846	0	0	0	0	0	0	0	0	NM_000846	GSTA2	GSTA2	chr6:52750086-52763475	E113K	WT	NOTEST	0	0	0	0	1	1	no
NM_000847	0	0	0	0	0	0	0	0	NM_000847	GSTA3	GSTA3	chr6:52896645-52909698	E113K	WT	NOTEST	0	0	0	0	1	1	no
NM_000848	0.823234	1.04825	0.151828	0.500719	0.153217	0.176789	1.30459	2.3774	NM_000848	GSTM2	GSTM2	chr1:109668021-109683997	E113K	WT	NOTEST	0.631007	1.003	0.668589	0	1	1	no
NM_000849	23.371	24.8875	8.72322	8.25466	11.8798	11.3964	22.908	23.0176	NM_000849	GSTM3	GSTM3	chr1:109733931-109741038	E113K	WT	OK	16.3091	17.3005	0.0851325	0.209582	0.6707	0.998938	no
NM_000850	18.725	23.8518	22.4398	15.3968	14.1397	15.133	32.5552	29.9844	NM_000850	GSTM4	GSTM4	chr1:109656075-109665497	E113K	WT	OK	20.1033	22.9531	0.191254	0.378834	0.4484	0.998938	no
NM_000851	0	0	0	0	0	0	0	0	NM_000851	GSTM5	GSTM5	chr1:109712250-109718268	E113K	WT	NOTEST	0	0	0	0	1	1	no
NM_000852	292.581	291.556	369.873	348.508	322.713	343.612	323.993	302.745	NM_000852	GSTP1	GSTP1	chr11:67583811-67586653	E113K	WT	OK	325.63	323.266	-0.0105118	-0.0308425	0.95175	0.998938	no
NM_000853	0	0	0	0	0	0	0	0	NM_000853	GSTT1	GSTT1	chr22_KI270879v1_alt:234769-296074	E113K	WT	NOTEST	0	0	0	0	1	1	no
NM_000854	0	0	0	0	0	0	0	0	NM_000854	GSTT2	GSTT2	chr22_KI270879v1_alt:193775-197663	E113K	WT	NOTEST	0	0	0	0	1	1	no
NM_000854_2	0	0	0	0	0	0	0	0	NM_000854_2	GSTT2	GSTT2	chr22:23786965-24005453	E113K	WT	NOTEST	0	0	0	0	1	1	no
NM_000854_3	0	0	0	0	0	0	0	0	NM_000854_3	GSTT2	GSTT2	chr22_KI270879v1_alt:216393-220281	E113K	WT	NOTEST	0	0	0	0	1	1	no
NM_000854_4	0	0	0	0	0	0	0	0	NM_000854_4	GSTT2	GSTT2	chr22:23786965-24005453	E113K	WT	NOTEST	0	0	0	0	1	1	no
NM_000855	0.014878	0.0460823	0.00417546	0	0.00430271	0.00490194	0	0	NM_000855	GUCY1A2	GUCY1A2	chr11:106674018-107018476	E113K	WT	NOTEST	0.0162839	0.00230116	-2.82301	0	1	1	no
NM_000856	0	0	0	0	0	0	0	0	NM_000856	GUCY1A1	GUCY1A1	chr4:155666709-155737057	E113K	WT	NOTEST	0	0	0	0	1	1	no
NM_000857	5.37121	1.77015	0.000765052	0.940585	0.000759068	0	0.000754166	0.000750181	NM_000857	GUCY1B1	GUCY1B1	chr4:155759020-155807774	E113K	WT	OK	2.02068	0.000565854	-11.8021	-0.0991693	0.24675	0.998938	no
NM_000858	15.1068	18.6784	15.8209	7.32536	19.371	15.8667	16.4184	15.8869	NM_000858	GUK1	GUK1	chr1:228140083-228148984	E113K	WT	OK	14.2328	16.8858	0.246582	0.251687	0.615	0.998938	no
NM_000859	4.40931	19.0928	30.7816	34.0292	34.1997	35.2038	16.606	10.6452	NM_000859	HMGCR	HMGCR	chr5:75337167-75362116	E113K	WT	OK	22.0782	24.1637	0.130216	0.193889	0.6631	0.998938	no
NM_000860	0.616013	0.501646	4.52615e-06	0.249553	0	0.0661267	0.0608168	0	NM_000860	HPGD	HPGD	chr4:174490174-174522898	E113K	WT	NOTEST	0.341804	0.0317359	-3.42898	0	1	1	no
NM_000861	6.85657	9.70492	7.55056	10.2852	11.1696	9.23818	3.78068	5.05077	NM_000861	HRH1	HRH1	chr3:11137237-11263557	E113K	WT	OK	8.59932	7.30982	-0.234388	-0.310905	0.5354	0.998938	no
NM_000862	0	0	0	0	0	0	0	0	NM_000862	HSD3B1	HSD3B1	chr1:119507202-119515058	E113K	WT	NOTEST	0	0	0	0	1	1	no
NM_000863	0	0	0	0	0	0	0	0	NM_000863	HTR1B	HTR1B	chr6:77460923-77463491	E113K	WT	NOTEST	0	0	0	0	1	1	no
NM_000864	0.732888	1.42797	0.569715	0.571136	0.689396	0.606528	0.278966	0.187112	NM_000864	HTR1D	HTR1D	chr1:23191894-23194729	E113K	WT	NOTEST	0.825428	0.4405	-0.905999	0	1	1	no
NM_000865	0	0	0	0	0	0	0	0	NM_000865	HTR1E	HTR1E	chr6:86937527-87016679	E113K	WT	NOTEST	0	0	0	0	1	1	no
NM_000866	0	0	0	0	0	0	0	0	NM_000866	HTR1F	HTR1F	chr3:87792705-87993838	E113K	WT	NOTEST	0	0	0	0	1	1	no
NM_000867	0	0.207524	0	0	0	0	0	0	NM_000867	HTR2B	HTR2B	chr2:231056863-231172826	E113K	WT	NOTEST	0.0518809	0	#NAME?	0	1	1	no
NM_000868	0	0	0	0	0	0	0	0	NM_000868	HTR2C	HTR2C	chrX:114584077-114910061	E113K	WT	NOTEST	0	0	0	0	1	1	no
NM_000869	0	0	0	0	0	0	0	0	NM_000869	HTR3A	HTR3A	chr11:113975074-113990312	E113K	WT	NOTEST	0	0	0	0	1	1	no
NM_000870	0	0	0	0	0	0	0	0	NM_000870	HTR4	HTR4	chr5:148451031-148654527	E113K	WT	NOTEST	0	0	0	0	1	1	no
NM_000871	0	0	0	0	0	0	0	0	NM_000871	HTR6	HTR6	chr1:19664874-19680966	E113K	WT	NOTEST	0	0	0	0	1	1	no
NM_000872	3.26557	2.97596	2.16966	1.86522	1.56298	1.2988	3.03055	3.81491	NM_000872	HTR7	HTR7	chr10:90740822-90858039	E113K	WT	OK	2.5691	2.42681	-0.0822042	-0.0737114	0.86135	0.998938	no
NM_000873	0	0	0	0	0	0	0	0	NM_000873	ICAM2	ICAM2	chr17:63996070-64020634	E113K	WT	NOTEST	0	0	0	0	1	1	no
NM_000874	2.87937	2.38711	1.09812	1.9069	0.634321	0.000635639	1.49652	1.9409	NM_000874	IFNAR2	IFNAR2	chr21:33229894-33266260	E113K	WT	OK	2.06787	1.0181	-1.02228	-0.704166	0.19285	0.998938	no
NM_000875	4.22481	3.16379	3.24334	4.47522	5.80883	5.51745	2.8683	2.16904	NM_000875	IGF1R	IGF1R	chr15:98645865-98964530	E113K	WT	OK	3.77679	4.09091	0.11526	0.184509	0.71735	0.998938	no
NM_000876	20.6428	22.493	23.5367	21.3923	27.279	26.3075	27.3125	25.697	NM_000876	IGF2R	IGF2R	chr6:159969098-160111502	E113K	WT	OK	22.0162	26.649	0.275517	0.846374	0.087	0.998938	no
NM_000877	3.10279	2.0397	1.56818	0.571455	0	0	0.72436	0	NM_000877	IL1R1	IL1R1	chr2:102070389-102179874	E113K	WT	OK	1.82053	0.18109	-3.32958	-1.36662	0.1582	0.998938	no
NM_000878	0	0.0159935	0	0	0	0.0201348	0.0700211	0.079848	NM_000878	IL2RB	IL2RB	chr22:37125839-37175118	E113K	WT	NOTEST	0.00399838	0.042501	3.41001	0	1	1	no
NM_000879	0	0	0	0	0	0	0	0	NM_000879	IL5	IL5	chr5:132541444-132543522	E113K	WT	NOTEST	0	0	0	0	1	1	no
NM_000880	2.33042	1.39579	1.09268	0.627822	3.12272	4.02777	1.84764	1.8435	NM_000880	IL7	IL7	chr8:78732771-78805523	E113K	WT	OK	1.36168	2.71041	0.993122	1.08505	0.0421	0.853771	no
NM_000882	1.49691	1.10703	0.918953	1.21939	0.815779	0	1.2351	4.50969e-05	NM_000882	IL12A	IL12A	chr3:159913400-160207092	E113K	WT	NOTEST	1.18557	0.51273	-1.20931	0	1	1	no
NM_000883	0	0	0.00244118	0	0	0	0	0	NM_000883	IMPDH1	IMPDH1	chr7:128386681-128409982	E113K	WT	NOTEST	0.000610295	0	#NAME?	0	1	1	no
NM_000884	165.973	143.306	165.225	170.341	150.194	168.037	135.881	132.504	NM_000884	IMPDH2	IMPDH2	chr3:49024328-49029398	E113K	WT	OK	161.211	146.654	-0.136538	-0.410115	0.41455	0.998938	no
NM_000885	0.220706	0.438499	0.222773	0.245904	0.124995	0.142559	0.327554	0.195096	NM_000885	ITGA4	ITGA4	chr2:181456891-181657107	E113K	WT	NOTEST	0.281971	0.197551	-0.513322	0	1	1	no
NM_000887	0	0	0	0	1.58591e-05	1.47504e-05	1.50801e-05	1.48761e-05	NM_000887	ITGAX	ITGAX	chr16:31355175-31382999	E113K	WT	NOTEST	0	1.51415e-05	inf	0	1	1	no
NM_000888	0	7.16282e-06	0	0	0	0	0	0	NM_000888	ITGB6	ITGB6	chr2:160099665-160200313	E113K	WT	NOTEST	1.7907e-06	0	#NAME?	0	1	1	no
NM_000889	0	0	0	0	0	0	0	0	NM_000889	ITGB7	ITGB7	chr12:53157662-53207251	E113K	WT	NOTEST	0	0	0	0	1	1	no
NM_000890	0	0	0	0	0	0	0.0244631	0	NM_000890	KCNJ5	KCNJ5	chr11:128891355-128921163	E113K	WT	NOTEST	0	0.00611579	inf	0	1	1	no
NM_000891	0	0	0	0	0	0	0	0	NM_000891	KCNJ2	KCNJ2	chr17:70169531-70180042	E113K	WT	NOTEST	0	0	0	0	1	1	no
NM_000892	0.0696949	0.0630051	0	0.000475985	0.000488329	0.000334162	0.285893	0	NM_000892	KLKB1	KLKB1	chr4:186227506-186258471	E113K	WT	NOTEST	0.033294	0.071679	1.10629	0	1	1	no
NM_000893	0	0	0	0	0	0	0	0	NM_000893	KNG1	KNG1	chr3:186717358-186744410	E113K	WT	NOTEST	0	0	0	0	1	1	no
NM_000894	0	0	0	0	0	0	0	0	NM_000894	LHB	LHB	chr19:48993447-49017091	E113K	WT	NOTEST	0	0	0	0	1	1	no
NM_000895	54.5422	61.4292	42.2899	37.5067	47.2837	42.1961	61.9354	49.5146	NM_000895	LTA4H	LTA4H	chr12:96000752-96043520	E113K	WT	OK	48.942	50.2325	0.0375465	0.0941855	0.84535	0.998938	no
NM_000896	0	0	0	0	0	0	0	0	NM_000896	CYP4F3	CYP4F3	chr19:15640896-15662825	E113K	WT	NOTEST	0	0	0	0	1	1	no
NM_000898	0.314743	0.34178	0	0.191324	0	0	0	0	NM_000898	MAOB	MAOB	chrX:43766609-43882450	E113K	WT	NOTEST	0.211962	0	#NAME?	0	1	1	no
NM_000899	2.89349	3.5612	2.4576	4.29005	3.22682	3.65192	3.31885	7.30628	NM_000899	KITLG	KITLG	chr12:88492792-88580473	E113K	WT	OK	3.30058	4.37597	0.40688	0.578731	0.24505	0.998938	no
NM_000900	0	0.191411	0	0	0	0	0	0	NM_000900	MGP	MGP	chr12:14880863-14885854	E113K	WT	NOTEST	0.0478527	0	#NAME?	0	1	1	no
NM_000901	1.98604	1.36716	1.29035	1.3975	0.171916	0.300237	3.45059	3.48179	NM_000901	NR3C2	NR3C2	chr4:148078763-148444698	E113K	WT	OK	1.51026	1.85113	0.293608	0.376816	0.4188	0.998938	no
NM_000902	0	0	0	0.0227502	0	0	0	0	NM_000902	MME	MME	chr3:155024123-155183729	E113K	WT	NOTEST	0.00568754	0	#NAME?	0	1	1	no
NM_000903	254.879	236.481	201.867	188.115	124.397	127.142	188.455	180.399	NM_000903	NQO1	NQO1	chr16:69709400-69726560	E113K	WT	OK	220.336	155.098	-0.506518	-1.47818	0.00245	0.163831	no
NM_000904	26.1662	24.2481	27.1301	26.5838	20.6356	22.0051	27.1517	27.6934	NM_000904	NQO2	NQO2	chr6:2999815-3023890	E113K	WT	OK	26.032	24.3714	-0.0950966	-0.101372	0.83675	0.998938	no
NM_000905	0	0	0	0	0	0	0	0	NM_000905	NPY	NPY	chr7:24284189-24291860	E113K	WT	NOTEST	0	0	0	0	1	1	no
NM_000906	0.110404	0.232812	0.0675724	0.149114	0.104056	0.0792142	0.0728311	0.0813708	NM_000906	NPR1	NPR1	chr1:153678687-153693992	E113K	WT	NOTEST	0.139975	0.0843679	-0.730407	0	1	1	no
NM_000908	0	0.000138765	0.0600283	0	0	0.143956	0.0988616	0	NM_000908	NPR3	NPR3	chr5:32690871-32791724	E113K	WT	NOTEST	0.0150418	0.0607044	2.01283	0	1	1	no
NM_000909	0.754592	0.42011	0.159987	0.176417	0	0.249788	0.0574461	0.0642217	NM_000909	NPY1R	NPY1R	chr4:163323961-163332596	E113K	WT	NOTEST	0.377776	0.0928641	-2.02434	0	1	1	no
NM_000910	0	0	0	0	0	0	0	0	NM_000910	NPY2R	NPY2R	chr4:155173722-155217076	E113K	WT	NOTEST	0	0	0	0	1	1	no
NM_000911	0.015863	0	0.0145528	0	0.0149823	0	0	0.0175238	NM_000911	OPRD1	OPRD1	chr1:28812169-28871267	E113K	WT	NOTEST	0.00760395	0.00812654	0.0958928	0	1	1	no
NM_000912	0	0.0554036	0	0	0	0	0	0	NM_000912	OPRK1	OPRK1	chr8:53225715-53251697	E113K	WT	NOTEST	0.0138509	0	#NAME?	0	1	1	no
NM_000913_2	0	0	1.35926e-05	0.0488118	0	3.01249e-06	0	0	NM_000913_2	OPRL1	OPRL1	chr20:64080081-64100643	E113K	WT	NOTEST	0.0122063	7.53123e-07	-13.9844	0	1	1	no
NM_000914	0	0	0	0	0	0	0	0	NM_000914	OPRM1	OPRM1	chr6:154010495-154356766	E113K	WT	NOTEST	0	0	0	0	1	1	no
NM_000915	0	0	0	0	0	0	0	0	NM_000915	OXT	OXT	chr20:3071619-3072517	E113K	WT	NOTEST	0	0	0	0	1	1	no
NM_000916	0.0111803	0	0.731147	1.27941	0	0	0	0.743487	NM_000916	OXTR	OXTR	chr3:8750408-8769614	E113K	WT	NOTEST	0.505434	0.185872	-1.44322	0	1	1	no
NM_000917	39.0123	56.557	42.6958	37.7031	42.0248	36.1867	77.5116	61.8859	NM_000917	P4HA1	P4HA1	chr10:73007221-73096974	E113K	WT	OK	43.992	54.4023	0.306424	0.784345	0.10945	0.998938	no
NM_000918	344.199	370.717	249.044	253.346	179.685	183.25	405.187	389.455	NM_000918	P4HB	P4HB	chr17:81843165-81860535	E113K	WT	OK	304.326	289.394	-0.0725837	-0.213401	0.6673	0.998938	no
NM_000919	8.08085	7.34224	4.20367	8.5158	9.79381	8.16501	5.62438	8.30951	NM_000919	PAM	PAM	chr5:102754782-103031104	E113K	WT	OK	7.03564	7.97318	0.180474	0.165631	0.7392	0.998938	no
NM_000920	5.68188	8.66532	6.94645	5.28349	1.80752	3.32714	5.85419	5.38274	NM_000920	PC	PC	chr11:66848419-66958383	E113K	WT	OK	6.64428	4.0929	-0.698992	-0.92454	0.0793	0.998938	no
NM_000921	1.55578e-05	1.56778e-05	1.50636e-05	1.55176e-05	1.60092e-05	1.52479e-05	1.56615e-05	0	NM_000921	PDE3A	PDE3A	chr12:20369244-20684107	E113K	WT	NOTEST	1.54542e-05	1.17297e-05	-0.397836	0	1	1	no
NM_000922	0.54835	0.634704	2.48532	2.36542	2.10867	2.73009	0.00265535	0.00246692	NM_000922	PDE3B	PDE3B	chr11:14643722-14872058	E113K	WT	OK	1.50845	1.21097	-0.316898	-0.332743	0.5888	0.998938	no
NM_000923	0	0	0	0	0	0	0	0	NM_000923	PDE4C	PDE4C	chr19:18207960-18248200	E113K	WT	NOTEST	0	0	0	0	1	1	no
NM_000924	0	0	0	0	0	0	0	0	NM_000924	PDE1B	PDE1B	chr12:54549392-54579239	E113K	WT	NOTEST	0	0	0	0	1	1	no
NM_000925	91.8785	80.2103	112.28	113.486	121.407	122.695	91.9872	90.1645	NM_000925	PDHB	PDHB	chr3:58427629-58433852	E113K	WT	OK	99.4637	106.563	0.0994705	0.275397	0.58005	0.998938	no
NM_000926	0	0	0	0	0	0	0	0	NM_000926	PGR	PGR	chr11:101029623-101159270	E113K	WT	NOTEST	0	0	0	0	1	1	no
NM_000927	0	2.77318e-05	0	0	0	0	0	0	NM_000927	ABCB1	ABCB1	chr7:87503016-87832296	E113K	WT	NOTEST	6.93296e-06	0	#NAME?	0	1	1	no
NM_000928	0	0	0	0	0	0	0	0	NM_000928	PLA2G1B	PLA2G1B	chr12:120322114-120327779	E113K	WT	NOTEST	0	0	0	0	1	1	no
NM_000929	0	0	0	0	0	0	0	0	NM_000929	PLA2G5	PLA2G5	chr1:20070193-20091911	E113K	WT	NOTEST	0	0	0	0	1	1	no
NM_000930	53.5112	68.2228	13.3545	9.63827	9.96938	11.131	85.8318	80.8702	NM_000930	PLAT	PLAT	chr8:42174717-42207565	E113K	WT	OK	36.1817	46.9506	0.375883	0.864463	0.08165	0.998938	no
NM_000932	6.59672	6.22425	6.27371	8.67672	8.5812	8.06194	6.83151	6.18399	NM_000932	PLCB3	PLCB3	chr11:64251529-64269452	E113K	WT	OK	6.94285	7.41466	0.0948531	0.145312	0.7689	0.998938	no
NM_000933	0.0184784	0.0367567	0	0.0188385	4.22074e-06	0.241133	0.0700696	0.0206013	NM_000933	PLCB4	PLCB4	chr20:9069053-9480815	E113K	WT	NOTEST	0.0185184	0.0829521	2.16332	0	1	1	no
NM_000934	1.58538e-05	1.39759e-05	1.65901e-05	0	0	1.73719e-05	1.36237e-05	1.45902e-05	NM_000934	SERPINF2	SERPINF2	chr17:1742835-1755265	E113K	WT	NOTEST	1.16049e-05	1.13965e-05	-0.026152	0	1	1	no
NM_000934_2	0	0	0	0	0	0	0	0	NM_000934_2	SERPINF2	SERPINF2	chr17_KI270861v1_alt:171787-184214	E113K	WT	NOTEST	0	0	0	0	1	1	no
NM_000935	11.3904	15.7818	19.2431	17.3	13.4403	17.8379	15.7765	12.9841	NM_000935	PLOD2	PLOD2	chr3:146069440-146161495	E113K	WT	OK	15.9288	15.0097	-0.0857461	-0.100293	0.83795	0.998938	no
NM_000936	0	0	0	0	0	0	0	0	NM_000936	PNLIP	PNLIP	chr10:116545930-116567855	E113K	WT	NOTEST	0	0	0	0	1	1	no
NM_000937	25.3035	26.0958	25.2537	24.1245	27.9026	29.6991	20.6034	20.9756	NM_000937	POLR2A	POLR2A	chr17:7484365-7514614	E113K	WT	OK	25.1944	24.7952	-0.0230425	-0.0675027	0.8932	0.998938	no
NM_000937_2	0	0	0	0	0	0	0	0	NM_000937_2	POLR2A	POLR2A	chr17_KV575245v1_fix:104822-135069	E113K	WT	NOTEST	0	0	0	0	1	1	no
NM_000938	87.6129	87.8214	92.1372	99.7345	68.4998	72.3448	63.3332	66.9796	NM_000938	POLR2B	POLR2B	chr4:56978639-57205299	E113K	WT	OK	91.8265	67.7894	-0.437852	-0.877046	0.075	0.998938	no
NM_000939	0	0	0	0	0	0	0	0	NM_000939	POMC	POMC	chr2:25160852-25168851	E113K	WT	NOTEST	0	0	0	0	1	1	no
NM_000940	1.44039	1.16423	0.442676	0.32447	1.341	1.37488	1.42657	1.42186	NM_000940	PON3	PON3	chr7:95359871-95396375	E113K	WT	NOTEST	0.84294	1.39108	0.722702	0	1	1	no
NM_000941	15.4467	18.8616	15.1748	13.0189	14.0146	13.6072	16.4742	15.6955	NM_000941	POR	POR	chr7:75915154-75994595	E113K	WT	OK	15.6255	14.9479	-0.0639601	-0.135841	0.7868	0.998938	no
NM_000942	353.093	402.413	315.835	310.574	295.978	337.121	403.702	383.493	NM_000942	PPIB	PPIB	chr15:64151730-64163155	E113K	WT	OK	345.478	355.073	0.0395206	0.114921	0.8163	0.998938	no
NM_000943	39.9603	46.1531	40.6393	36.56	29.4136	26.2197	51.6529	45.6741	NM_000943	PPIC	PPIC	chr5:123023249-123036725	E113K	WT	OK	40.8282	38.2401	-0.0944813	-0.230404	0.63815	0.998938	no
NM_000944	0	0	0.499068	0	0	0	0	0	NM_000944	PPP3CA	PPP3CA	chr4:101023417-101347526	E113K	WT	NOTEST	0.124767	0	#NAME?	0	1	1	no
NM_000945	89.0395	79.8199	78.1262	76.4887	82.949	85.8089	79.1855	86.1891	NM_000945	PPP3R1	PPP3R1	chr2:68178856-68252532	E113K	WT	OK	80.8686	83.5331	0.0467692	0.141671	0.7747	0.998938	no
NM_000946	33.8003	31.6073	28.7877	25.2418	32.2834	30.72	33.2165	38.0549	NM_000946	PRIM1	PRIM1	chr12:56731579-56752323	E113K	WT	OK	29.8593	33.5687	0.168937	0.400717	0.41105	0.998938	no
NM_000947	73.4246	68.3559	106.177	105.224	118.855	125.44	64.966	70.6287	NM_000947	PRIM2	PRIM2	chr6:57314804-57646850	E113K	WT	OK	88.2954	94.9723	0.105169	0.306258	0.5295	0.998938	no
NM_000948	0	0	0	0	0	0	0	0	NM_000948	PRL	PRL	chr6:22287247-22302835	E113K	WT	NOTEST	0	0	0	0	1	1	no
NM_000949	0.778106	0.737788	0.518676	0.5535	1.88817	0.882383	1.22534	0.615303	NM_000949	PRLR	PRLR	chr5:35048755-35230487	E113K	WT	NOTEST	0.647017	1.1528	0.833266	0	1	1	no
NM_000950	0.000419634	1.20374	0.000575218	1.61614	0.000582517	3.0018	2.26645	4.37498	NM_000950	PRRG1	PRRG1	chrX:37349329-37457295	E113K	WT	OK	0.705218	2.41095	1.77346	0.588004	0.23915	0.998938	no
NM_000951	0.258661	0	0.119082	0	0.120749	0	0	0	NM_000951	PRRG2	PRRG2	chr19:49581315-49591004	E113K	WT	NOTEST	0.0944358	0.0301873	-1.64539	0	1	1	no
NM_000952	0.035205	0.276018	0.102766	0.113687	0.105543	0	0.340819	0.124484	NM_000952	PTAFR	PTAFR	chr1:28147165-28193936	E113K	WT	NOTEST	0.131919	0.142712	0.113449	0	1	1	no
NM_000953	0	0	0	0	0	0	0	0	NM_000953	PTGDR	PTGDR	chr14:52267697-52276724	E113K	WT	NOTEST	0	0	0	0	1	1	no
NM_000954	0	0	0	0	0	0	0	0	NM_000954	PTGDS	PTGDS	chr9:136977503-136981742	E113K	WT	NOTEST	0	0	0	0	1	1	no
NM_000955	0	0	0	0	0	0	0	0	NM_000955	PTGER1	PTGER1	chr19:14472465-14475354	E113K	WT	NOTEST	0	0	0	0	1	1	no
NM_000956	0.66303	0.600089	0.426531	0.268698	0.0623065	0	0.393734	0.366899	NM_000956	PTGER2	PTGER2	chr14:52314311-52328595	E113K	WT	NOTEST	0.489587	0.205735	-1.25078	0	1	1	no
NM_000958	2.96757	2.68311	1.71902	1.71123	2.1066	1.76861	2.21379	1.61568	NM_000958	PTGER4	PTGER4	chr5:40679914-40693735	E113K	WT	OK	2.27023	1.92617	-0.237106	-0.354942	0.478	0.998938	no
NM_000959	0.528243	0.579193	0.433553	0.39537	0.445629	0.719251	0.0260262	0.0292608	NM_000959	PTGFR	PTGFR	chr1:78490973-78540701	E113K	WT	NOTEST	0.48409	0.305042	-0.666268	0	1	1	no
NM_000960	0	0	0	0	0	0.0863946	0	0	NM_000960	PTGIR	PTGIR	chr19:46620467-46625089	E113K	WT	NOTEST	0	0.0215987	inf	0	1	1	no
NM_000961	0	0	0	0	0	0	0	0	NM_000961	PTGIS	PTGIS	chr20:49503873-49568137	E113K	WT	NOTEST	0	0	0	0	1	1	no
NM_000962	0.000117707	0	0	0	0.000116261	0.000111272	2.88819e-06	0	NM_000962	PTGS1	PTGS1	chr9:122370532-122395703	E113K	WT	NOTEST	2.94269e-05	5.76053e-05	0.969068	0	1	1	no
NM_000963	1.83396	2.2096	0.155884	0.137609	0.320186	0.365536	2.28519	2.21504	NM_000963	PTGS2	PTGS2	chr1:186671790-186680423	E113K	WT	NOTEST	1.08426	1.29649	0.25789	0	1	1	no
NM_000964	0.000541536	0	0.000334568	0.000378258	0.00033866	0.000514449	0.000803018	0.000419871	NM_000964	RARA	RARA	chr17:40309179-40357643	E113K	WT	NOTEST	0.000313591	0.000519	0.726852	0	1	1	no
NM_000966	1.05246	1.19309	0	0.436739	0.474584	0	0.972969	0.327474	NM_000966	RARG	RARG	chr12:53210565-53232256	E113K	WT	NOTEST	0.67057	0.443757	-0.595619	0	1	1	no
NM_000967	680.689	636.286	696.259	661.473	750.118	806.813	555.667	575.595	NM_000967	RPL3	RPL3	chr22:39312881-39319623	E113K	WT	OK	668.677	672.048	0.00725563	0.0215403	0.9641	0.998938	no
NM_000968	290.555	280.88	341.287	340.623	367.348	390.18	285.238	295.502	NM_000968	RPL4	RPL4	chr15:66498014-66504855	E113K	WT	OK	313.336	334.567	0.0945838	0.286191	0.56405	0.998938	no
NM_000969	1529.24	1516.8	1488.22	1543.01	1504.7	1616.7	1233.91	1254.52	NM_000969	RPL5	RPL5	chr1:92831985-92961522	E113K	WT	OK	1519.32	1402.46	-0.115465	-0.334496	0.4994	0.998938	no
NM_000970	1108.9	1091.11	1317	1360.83	1381.29	1512.76	1104.76	1155.56	NM_000970	RPL6	RPL6	chr12:112405180-112418835	E113K	WT	OK	1219.46	1288.59	0.0795505	0.229299	0.6422	0.998938	no
NM_000971	560.391	501.742	642.447	646.744	662.607	746.646	530.468	558.089	NM_000971	RPL7	RPL7	chr8:73290241-73294466	E113K	WT	OK	587.831	624.453	0.087191	0.265883	0.5962	0.998938	no
NM_000972	0	0	0	0	0	0	0	0	NM_000972	RPL7A	RPL7A	chr9_KN196479v1_fix:174311-177520	E113K	WT	NOTEST	0	0	0	0	1	1	no
NM_000972_2	1577.46	1557.03	1825.64	1835.94	1815.71	1937.39	1553.9	1588.85	NM_000972_2	RPL7A	RPL7A	chr9:133348217-133351426	E113K	WT	OK	1699.02	1723.96	0.0210245	0.0632611	0.8983	0.998938	no
NM_000973	532.822	500.379	1006.21	973.923	956.847	1065.22	560.371	580.989	NM_000973	RPL8	RPL8	chr8:144789768-144792390	E113K	WT	OK	753.334	790.858	0.0701277	0.203778	0.68105	0.998938	no
NM_000975	50.2154	44.525	53.4299	61.174	60.4773	61.5267	40.9508	44.0073	NM_000975	RPL11	RPL11	chr1:23691778-23696835	E113K	WT	OK	52.3361	51.7405	-0.0165104	-0.0162457	0.97535	0.998938	no
NM_000976	677.966	689.188	925.945	907.995	1363.52	1422.9	802.786	749.429	NM_000976	RPL12	RPL12	chr9:127447673-127451406	E113K	WT	OK	800.274	1084.66	0.438676	1.30765	0.00775	0.345923	no
NM_000977	77.8112	75.2117	63.9226	57.7715	64.0642	69.6549	82.769	73.0067	NM_000977	RPL13	RPL13	chr16:89560656-89566829	E113K	WT	OK	68.6793	72.3737	0.0755912	0.211748	0.67215	0.998938	no
NM_000978	121.641	115.322	133.045	133.825	176.776	197.826	118.446	123.089	NM_000978	RPL23	RPL23	chr17:38847859-38853721	E113K	WT	OK	125.958	154.034	0.290307	0.881466	0.07165	0.998938	no
NM_000979	745.139	717.788	891.271	890.884	558.544	638.461	746.697	762.263	NM_000979	RPL18	RPL18	chr19:48615330-48619178	E113K	WT	OK	811.271	676.491	-0.262111	-0.794324	0.10685	0.998938	no
NM_000980	848.518	817.41	1047.12	961.356	959.698	1035.91	796.889	814.617	NM_000980	RPL18A	RPL18A	chr19:17859909-17863319	E113K	WT	OK	918.6	901.778	-0.0266636	-0.0813457	0.8662	0.998938	no
NM_000981	1184.36	1179.51	1416.99	1429.75	1821.01	1975.77	1131.22	1182.71	NM_000981	RPL19	RPL19	chr17:39200282-39204732	E113K	WT	OK	1302.65	1527.68	0.229883	0.689792	0.1612	0.998938	no
NM_000982	3.75498	5.46679	7.00938	1.62936	3.85306	8.56368	2.13442	4.83515	NM_000982	RPL21	RPL21	chr10:120354660-120355223	E113K	WT	OK	4.46512	4.84658	0.118266	0.104602	0.83755	0.998938	no
NM_000982_2	1089.16	1040.23	1685.25	1694.36	1684.27	1808.88	1334.47	1442.58	NM_000982_2	RPL21	RPL21	chr13:27251554-27256565	E113K	WT	OK	1377.25	1567.55	0.186723	0.564885	0.2533	0.998938	no
NM_000983	102.12	92.9346	115.376	112.593	130.833	125.693	99.6371	100.327	NM_000983	RPL22	RPL22	chr1:6185019-6199595	E113K	WT	OK	105.756	114.122	0.109842	0.328076	0.5047	0.998938	no
NM_000984	569.116	553.367	656.07	674.095	752.164	842.054	555.448	589.716	NM_000984	RPL23A	RPL23A	chr17:28719984-28726931	E113K	WT	OK	613.162	684.845	0.15951	0.481612	0.333	0.998938	no
NM_000985	28.7969	29.1865	39.8058	47.3312	31.3259	28.4297	36.5116	28.1321	NM_000985	RPL17	RPL17	chr18:49477242-49492465	E113K	WT	OK	36.2801	31.0998	-0.222271	-0.184486	0.71565	0.998938	no
NM_000986	842.987	803.846	1048.72	1047.78	1083.09	1172.31	831.645	816.763	NM_000986	RPL24	RPL24	chr3:101681090-101686718	E113K	WT	OK	935.835	975.952	0.0605549	0.181833	0.71335	0.998938	no
NM_000987	1226.71	1205.49	1534.08	1467.06	1198.51	1293.79	1277.64	1309.22	NM_000987	RPL26	RPL26	chr17:8377515-8383193	E113K	WT	OK	1358.33	1269.79	-0.097246	-0.286347	0.5573	0.998938	no
NM_000988	976.281	1027.03	1366.72	1316.96	1686.29	1631.75	1140.55	1098.52	NM_000988	RPL27	RPL27	chr17:42998272-43002954	E113K	WT	OK	1171.75	1389.28	0.245673	0.70971	0.14915	0.998938	no
NM_000989	580.567	550.925	982.843	931.886	999.938	1051.83	557.058	546.987	NM_000989	RPL30	RPL30	chr8:98041723-98045545	E113K	WT	OK	761.556	788.953	0.0509908	0.144018	0.76865	0.998938	no
NM_000990	78.429	78.4045	89.6309	88.5416	96.6689	97.0229	95.0441	92.5567	NM_000990	RPL27A	RPL27A	chr11:8682791-8689872	E113K	WT	OK	83.7515	95.3231	0.186712	0.574765	0.24475	0.998938	no
NM_000991	35.1028	35.39	43.0626	37.1656	31.9384	31.3962	35.2699	34.435	NM_000991	RPL28	RPL28	chr19:55385931-55407788	E113K	WT	OK	37.6802	33.2599	-0.180026	-0.351244	0.47755	0.998938	no
NM_000992	964.865	947.52	1124.16	1083.74	991.409	1126.76	875.361	881.763	NM_000992	RPL29	RPL29	chr3:51993521-51995895	E113K	WT	OK	1030.07	968.822	-0.0884423	-0.271044	0.5885	0.998938	no
NM_000993	170.167	154.322	199.197	193.056	221.348	233.673	173.081	184.431	NM_000993	RPL31	RPL31	chr2:101002228-101151447	E113K	WT	OK	179.186	203.133	0.180972	0.438945	0.37825	0.998938	no
NM_000994	154.033	124.787	164.995	153.609	165.432	178.742	121.809	124.603	NM_000994	RPL32	RPL32	chr3:12796679-12841582	E113K	WT	OK	149.356	147.647	-0.0166062	-0.0422007	0.93135	0.998938	no
NM_000995	13.9534	14.6431	15.3638	16.1214	14.6126	20.7635	7.31667	8.1535	NM_000995	RPL34	RPL34	chr4:108620557-108630483	E113K	WT	OK	15.0204	12.7116	-0.240784	-0.159721	0.7544	0.998938	no
NM_000996	170.736	173.712	203.567	226.778	252.527	235.336	174.143	170.728	NM_000996	RPL35A	RPL35A	chr3:197889074-197960019	E113K	WT	OK	193.698	208.184	0.104047	0.255985	0.609	0.998938	no
NM_000997	4.05935	3.65047	3.44264	3.91356	4.51847	5.62186	2.88373	2.95946	NM_000997	RPL37	RPL37	chr5:40825262-40835222	E113K	WT	OK	3.7665	3.99588	0.0852882	0.0849564	0.86075	0.998938	no
NM_000998	84.7876	76.4483	91.5405	96.2759	102.413	102.935	80.9667	82.751	NM_000998	RPL37A	RPL37A	chr2:216498843-216504086	E113K	WT	OK	87.2631	92.2665	0.0804361	0.243552	0.6169	0.998938	no
NM_000999	108.693	102.233	133.38	147.411	109.859	118.159	108.536	103.915	NM_000999	RPL38	RPL38	chr17:74203677-74213321	E113K	WT	OK	122.929	110.117	-0.158792	-0.440364	0.3766	0.998938	no
NM_001000	1356.05	1331.12	1612.84	1491.07	1516.81	1512.8	1340.43	1408.48	NM_001000	RPL39	RPL39	chrX:119786503-119791630	E113K	WT	OK	1447.77	1444.63	-0.00313058	-0.0091698	0.9866	0.998938	no
NM_001001	435.519	426.728	385.98	407.034	293.411	304.302	420.497	442.781	NM_001001	RPL36AL	RPL36AL	chr14:49618529-49620626	E113K	WT	OK	413.815	365.248	-0.18011	-0.527109	0.29095	0.998938	no
NM_001001132	0	0	0	0	0	0	0	0	NM_001001132	ITSN1	ITSN1	chr21:33642500-33899861	E113K	WT	NOTEST	0	0	0	0	1	1	no
NM_001001290	0	0	0	0	0	0	0	0	NM_001001290	SLC2A9	SLC2A9	chr4:9826223-10040248	E113K	WT	NOTEST	0	0	0	0	1	1	no
NM_001001317	0	0	0	0	0	0	0	0	NM_001001317	PRSS58	PRSS58	chr7_KI270803v1_alt:214042-219958	E113K	WT	NOTEST	0	0	0	0	1	1	no
NM_001001317_2	0	0	0	0	0	0	0	0	NM_001001317_2	PRSS58	PRSS58	chr7:142252142-142258058	E113K	WT	NOTEST	0	0	0	0	1	1	no
NM_001001323	0	0	0	0	0	0	0	0	NM_001001323	ATP2B1	ATP2B1	chr12:89588048-89711952	E113K	WT	NOTEST	0	0	0	0	1	1	no
NM_001001325	0	0	0	0	0	0	0	0	NM_001001325	SPINK14	SPINK14	chr5:148168545-148175619	E113K	WT	NOTEST	0	0	0	0	1	1	no
NM_001001329	20.2272	19.0839	24.1036	23.663	15.5371	15.076	29.8256	25.3517	NM_001001329	PRKCSH	PRKCSH	chr19:11420604-11450967	E113K	WT	OK	21.7694	21.4476	-0.0214854	-0.0209584	0.967	0.998938	no
NM_001001330	34.8389	39.349	34.2932	34.6649	35.4626	31.7505	39.4381	41.5225	NM_001001330	REEP3	REEP3	chr10:63167220-63625128	E113K	WT	OK	35.7865	37.0434	0.0498006	0.112165	0.82085	0.998938	no
NM_001001331	0	0	0	0	0	0	0.00051069	0	NM_001001331	ATP2B2	ATP2B2	chr3:10324022-10619961	E113K	WT	NOTEST	0	0.000127672	inf	0	1	1	no
NM_001001342	1.01883	1.68187	2.81159	0.943349	2.37918	0	0	1.77866	NM_001001342	BLOC1S2	BLOC1S2	chr10:100273277-100286712	E113K	WT	OK	1.61391	1.03946	-0.634726	-0.266877	0.60505	0.998938	no
NM_001001343	0	0	0	0	0	0	0	0	NM_001001343	FNDC9	FNDC9	chr5:157266122-157474722	E113K	WT	NOTEST	0	0	0	0	1	1	no
NM_001001344	0	0	0	0	0	0	0	0	NM_001001344	ATP2B3	ATP2B3	chrX:153536121-153582929	E113K	WT	NOTEST	0	0	0	0	1	1	no
NM_001001346	0	0	0	0	0	0	0	0	NM_001001346	CLDN20	CLDN20	chr6:155090288-155314484	E113K	WT	NOTEST	0	0	0	0	1	1	no
NM_001001349	0	0	0	0	0	0	0	0.00334542	NM_001001349	NKIRAS2	NKIRAS2	chr17:41966794-42038026	E113K	WT	NOTEST	0	0.000836355	inf	0	1	1	no
NM_001001389	4.65861	4.79316	5.32293	4.60204	9.6271	14.7363	3.25013	1.77252	NM_001001389	CD44	CD44	chr11:35139170-35232402	E113K	WT	OK	4.84418	7.34653	0.600809	0.192433	0.75095	0.998938	no
NM_001001390	7.23474	10.2729	12.6005	13.4748	19.9723	24.9795	5.31271	4.09343	NM_001001390	CD44	CD44	chr11:35139170-35232402	E113K	WT	OK	10.8957	13.5895	0.318729	0.126003	0.82605	0.998938	no
NM_001001391	340.34	375.233	296.939	313.334	251.095	269.392	451.695	455.146	NM_001001391	CD44	CD44	chr11:35139170-35232402	E113K	WT	OK	331.462	356.832	0.106403	0.27144	0.59105	0.998938	no
NM_001001392	0	0	0	0	0	0	0	0	NM_001001392	CD44	CD44	chr11:35139170-35232402	E113K	WT	NOTEST	0	0	0	0	1	1	no
NM_001001394	0	0	0	0	0	0	0	0	NM_001001394	DNAJB3	DNAJB3	chr2:233617644-233773305	E113K	WT	NOTEST	0	0	0	0	1	1	no
NM_001001395	0	0	6.77021e-07	0	0	0	0	0	NM_001001395	LMO3	LMO3	chr12:16548371-16608214	E113K	WT	NOTEST	1.69255e-07	0	#NAME?	0	1	1	no
NM_001001396	0.622338	0.541794	0.256992	0.339576	0.897011	0	1.2473	0.439322	NM_001001396	ATP2B4	ATP2B4	chr1:203626786-203744081	E113K	WT	NOTEST	0.440175	0.645908	0.55325	0	1	1	no
NM_001001410	21.9398	22.6538	19.9371	20.0158	21.3084	20.7003	20.7976	20.5336	NM_001001410	TSR3	TSR3	chr16:1333644-1351878	E113K	WT	OK	21.1366	20.8349	-0.0207389	-0.0410449	0.93545	0.998938	no
NM_001001411	0	0	0	0	0	0	0	0	NM_001001411	ZNF676	ZNF676	chr19_GL383576v1_alt:111922-129785	E113K	WT	NOTEST	0	0	0	0	1	1	no
NM_001001411_2	0	0	0	0	0	0	0	0	NM_001001411_2	ZNF676	ZNF676	chr19:22179088-22196951	E113K	WT	NOTEST	0	0	0	0	1	1	no
NM_001001412	0	0	0.0476363	0	0	0	0.0513224	0.114731	NM_001001412	CALHM1	CALHM1	chr10:103453386-103458891	E113K	WT	NOTEST	0.0119091	0.0415133	1.80151	0	1	1	no
NM_001001413	0	0	0	0	0	0	0	0	NM_001001413	GOLGA6L1	GOLGA6L1	chr15_KI270905v1_alt:595061-605383	E113K	WT	NOTEST	0	0	0	0	1	1	no
NM_001001413_2	0	0	0	0	0	0	0	0	NM_001001413_2	GOLGA6L1	GOLGA6L1	chr15_KI270906v1_alt:96575-106394	E113K	WT	NOTEST	0	0	0	0	1	1	no
NM_001001413_3	0	0	0	0	0	0	0	0	NM_001001413_3	GOLGA6L1	GOLGA6L1	chr15_KI270851v1_alt:102994-112828	E113K	WT	NOTEST	0	0	0	0	1	1	no
NM_001001413_4	0	0	0	0	0	0	0	0	NM_001001413_4	GOLGA6L1	GOLGA6L1	chr15_KN538374v1_fix:481275-491597	E113K	WT	NOTEST	0	0	0	0	1	1	no
NM_001001413_5	0	0	0	0	0	0	0	0	NM_001001413_5	GOLGA6L1	GOLGA6L1	chr15:23127065-23334210	E113K	WT	NOTEST	0	0	0	0	1	1	no
NM_001001413_6	0	0	0	0	0	0	0	0	NM_001001413_6	GOLGA6L1	GOLGA6L1	chr15_KI270848v1_alt:227573-237392	E113K	WT	NOTEST	0	0	0	0	1	1	no
NM_001001413_7	0	0	0	0	0	0	0	0	NM_001001413_7	GOLGA6L1	GOLGA6L1	chr15_GL383554v1_alt:35805-46127	E113K	WT	NOTEST	0	0	0	0	1	1	no
NM_001001414	0	0	0	0	0	0	0	0	NM_001001414	NCCRP1	NCCRP1	chr19:39196963-39201884	E113K	WT	NOTEST	0	0	0	0	1	1	no
NM_001001415	1.05912	1.26687	0.000377386	0.775142	0.000312319	1.18348	1.37275	8.97141e-05	NM_001001415	ZNF429	ZNF429	chr19:21505601-21540667	E113K	WT	NOTEST	0.775377	0.639159	-0.278723	0	1	1	no
NM_001001417	0	0	0	0	0	0	0	0	NM_001001417	TBC1D3B	TBC1D3B	chr17:36165623-36176624	E113K	WT	NOTEST	0	0	0	0	1	1	no
NM_001001417_2	0	0	0	0	0	0	0	0	NM_001001417_2	TBC1D3B	TBC1D3B	chr17_KI270857v1_alt:400531-411512	E113K	WT	NOTEST	0	0	0	0	1	1	no
NM_001001417_3	0	0	0	0	0	0	0	0	NM_001001417_3	TBC1D3B	TBC1D3B	chr17_KI270909v1_alt:119726-218762	E113K	WT	NOTEST	0	0	0	0	1	1	no
NM_001001418	0	0	0	0	0	0	0	0	NM_001001418	TBC1D3C	TBC1D3C	chr17:38003992-38139051	E113K	WT	NOTEST	0	0	0	0	1	1	no
NM_001001418_2	0	0	0	0	0	0	0	0	NM_001001418_2	TBC1D3C	TBC1D3C	chr17:38003992-38139051	E113K	WT	NOTEST	0	0	0	0	1	1	no
NM_001001418_3	0	0	0	0	0	0	0	0	NM_001001418_3	TBC1D3C	TBC1D3C	chr17:38181475-38192583	E113K	WT	NOTEST	0	0	0	0	1	1	no
NM_001001418_4	0	0	0	0	0	0	0	0	NM_001001418_4	TBC1D3C	TBC1D3C	chr17_KI270857v1_alt:488359-499457	E113K	WT	NOTEST	0	0	0	0	1	1	no
NM_001001418_5	0	0	0	0	0	0	0	0	NM_001001418_5	TBC1D3C	TBC1D3C	chr17_KI270857v1_alt:558747-569719	E113K	WT	NOTEST	0	0	0	0	1	1	no
NM_001001418_6	0	0	0	0	0	0	0	0	NM_001001418_6	TBC1D3C	TBC1D3C	chr17_KI270857v1_alt:2163041-2174163	E113K	WT	NOTEST	0	0	0	0	1	1	no
NM_001001418_7	0	0	0	0	0	0	0	0	NM_001001418_7	TBC1D3C	TBC1D3C	chr17_KI270909v1_alt:119726-218762	E113K	WT	NOTEST	0	0	0	0	1	1	no
NM_001001419	2.28351	0.677984	0	0.924114	0	1.68758	0.898159	0.765922	NM_001001419	SMAD5	SMAD5	chr5:136129513-136182734	E113K	WT	NOTEST	0.971403	0.837915	-0.213266	0	1	1	no
NM_001001420	13.4533	16.3062	23.6342	21.4179	23.045	13.1696	19.1451	16.0561	NM_001001420	SMAD5	SMAD5	chr5:136129513-136182734	E113K	WT	OK	18.7029	17.854	-0.0670181	-0.125719	0.78985	0.998938	no
NM_001001430	0	0	0	0	0	0.000948241	0	0	NM_001001430	TNNT2	TNNT2	chr1:201359013-201377680	E113K	WT	NOTEST	0	0.00023706	inf	0	1	1	no
NM_001001431	0	0	0	0	0	0.012654	0	0	NM_001001431	TNNT2	TNNT2	chr1:201359013-201377680	E113K	WT	NOTEST	0	0.0031635	inf	0	1	1	no
NM_001001432	0	0	0	0	0	0.173556	0	0	NM_001001432	TNNT2	TNNT2	chr1:201359013-201377680	E113K	WT	NOTEST	0	0.0433889	inf	0	1	1	no
NM_001001433	6.77578	5.72505	10.0282	5.9394	6.70489	10.1307	1.88154	4.93361	NM_001001433	STX16	STX16	chr20:58651252-58715844	E113K	WT	OK	7.11712	5.9127	-0.267477	-0.265318	0.58065	0.998938	no
NM_001001436	3.96119	3.19266	2.18862	2.3879	1.61394	2.30572	4.46767	4.20735	NM_001001436	C16orf87	C16orf87	chr16:46796602-46831180	E113K	WT	OK	2.93259	3.14867	0.102566	0.193339	0.7021	0.998938	no
NM_001001437_4	0	0	0	0	0	0	0	0	NM_001001437_4	CCL3L3	CCL3L3	chr17_KI270909v1_alt:42353-44240	E113K	WT	NOTEST	0	0	0	0	1	1	no
NM_001001437_5	0	0.269501	0	0	0	0	0	0	NM_001001437_5	CCL3L3	CCL3L3	chr17:36194869-36196758	E113K	WT	NOTEST	0.0673752	0	#NAME?	0	1	1	no
NM_001001438	0	0	0	0	0	0	0	0	NM_001001438	LSS	LSS	chr21_KI270872v1_alt:49815-80944	E113K	WT	NOTEST	0	0	0	0	1	1	no
NM_001001438_2	4.04234	5.67701	3.15692	5.27365	6.50494	5.38434	4.01344	4.65388	NM_001001438_2	LSS	LSS	chr21:46188445-46228824	E113K	WT	OK	4.53748	5.13915	0.179638	0.26188	0.6113	0.998938	no
NM_001001479	2.76374	1.97183	1.30397	1.47582	2.16098	1.20578	2.0305	2.42238	NM_001001479	SLC35E4	SLC35E4	chr22:30635780-30669019	E113K	WT	OK	1.87884	1.95491	0.0572594	0.0608828	0.90995	0.998938	no
NM_001001480	0	0	0	0	0	0	0	0	NM_001001480	KRTAP5-5	KRTAP5-5	chr11:1629802-1630929	E113K	WT	NOTEST	0	0	0	0	1	1	no
NM_001001480_2	0	0	0	0	0	0	0	0	NM_001001480_2	KRTAP5-5	KRTAP5-5	chr11_KI270830v1_alt:54977-104381	E113K	WT	NOTEST	0	0	0	0	1	1	no
NM_001001480_3	0	0	0	0	0	0	0	0	NM_001001480_3	KRTAP5-5	KRTAP5-5	chr11_KI270830v1_alt:112039-113166	E113K	WT	NOTEST	0	0	0	0	1	1	no
NM_001001480_4	0	0	0	0	0	0	0	0	NM_001001480_4	KRTAP5-5	KRTAP5-5	chr11_KI270903v1_alt:106538-107617	E113K	WT	NOTEST	0	0	0	0	1	1	no
NM_001001481	1.11167	1.55708	0.000790688	0.000416704	1.43091	1.06319	1.04962	0.762272	NM_001001481	UBE2W	UBE2W	chr8:73780095-73878862	E113K	WT	NOTEST	0.66749	1.0765	0.689529	0	1	1	no
NM_001001483	0.0341955	7.4323	11.1876	0.00458683	0.0255022	5.76648	0.000816553	0.00131889	NM_001001483	ZDHHC13	ZDHHC13	chr11:19117144-19176420	E113K	WT	OK	4.66468	1.44853	-1.68719	-0.485438	0.3956	0.998938	no
NM_001001484	2.22247	0.00217167	0.0518593	0.918169	0.000223604	0.410354	4.6541	3.69052	NM_001001484	PTER	PTER	chr10:16436942-16521879	E113K	WT	OK	0.798668	2.1888	1.45447	0.551663	0.3577	0.998938	no
NM_001001485	0	0	0.562226	0.528556	0	0	0	0	NM_001001485	ATP2C1	ATP2C1	chr3:130850594-131026854	E113K	WT	NOTEST	0.272695	0	#NAME?	0	1	1	no
NM_001001486	6.81326	8.01107	10.115	9.88664	12.4863	8.82578	6.49381	8.98013	NM_001001486	ATP2C1	ATP2C1	chr3:130850594-131026854	E113K	WT	OK	8.70651	9.1965	0.0789909	0.0818161	0.8714	0.998938	no
NM_001001487	7.49375	9.14828	3.8124	3.24437	5.36906	7.43628	7.93708	8.82812	NM_001001487	ATP2C1	ATP2C1	chr3:130850594-131026854	E113K	WT	OK	5.9247	7.39263	0.319347	0.271414	0.5935	0.998938	no
NM_001001502	0	0	0	0	0	0	0	0	NM_001001502	SNCB	SNCB	chr5:176620081-176630561	E113K	WT	NOTEST	0	0	0	0	1	1	no
NM_001001503	0.964984	1.04365	1.49463	1.55651	2.27852	2.02346	1.58543	1.73636	NM_001001503	NDUFV3	NDUFV3	chr21:42893308-42913299	E113K	WT	OK	1.26494	1.90594	0.591432	0.581748	0.24385	0.998938	no
NM_001001520	20.6034	19.2623	17.2562	23.8806	23.0733	24.9707	18.8039	18.4645	NM_001001520	HDGFL2	HDGFL2	chr19:4472296-4518486	E113K	WT	OK	20.2506	21.3281	0.0747885	0.147432	0.76715	0.998938	no
NM_001001521	82.958	95.329	80.7175	83.551	79.8575	80.3773	103.756	96.7817	NM_001001521	UGP2	UGP2	chr2:63840963-63891562	E113K	WT	OK	85.6388	90.1931	0.0747511	0.194143	0.6961	0.998938	no
NM_001001522	0	0.149392	0	0.13514	0.132885	0.521387	0	0	NM_001001522	TAGLN	TAGLN	chr11:117178742-117232073	E113K	WT	NOTEST	0.0711332	0.163568	1.2013	0	1	1	no
NM_001001523	0	0	0	0	0	0	0	0	NM_001001523	RORC	RORC	chr1:151806070-151831802	E113K	WT	NOTEST	0	0	0	0	1	1	no
NM_001001524	0	0	0	0	0	0	0	0	NM_001001524	TM6SF2	TM6SF2	chr19:19264365-19273301	E113K	WT	NOTEST	0	0	0	0	1	1	no
NM_001001547	0	0	0	0	0	0	0	0	NM_001001547	CD36	CD36	chr7:80602206-80679277	E113K	WT	NOTEST	0	0	0	0	1	1	no
NM_001001548	0	5.51896e-05	5.05618e-05	5.01071e-05	0	0	0	0	NM_001001548	CD36	CD36	chr7:80602206-80679277	E113K	WT	NOTEST	3.89646e-05	0	#NAME?	0	1	1	no
NM_001001549	0.744658	1.90833	0.496152	0.460459	0	1.85418	2.96419	0.000388933	NM_001001549	GRB10	GRB10	chr7:50590067-50793453	E113K	WT	NOTEST	0.9024	1.20469	0.416823	0	1	1	no
NM_001001550	6.91405	7.76174	23.4197	16.5933	20.5569	12.0507	14.2493	16.8685	NM_001001550	GRB10	GRB10	chr7:50590067-50793453	E113K	WT	OK	13.6722	15.9314	0.220624	0.425304	0.3958	0.998938	no
NM_001001551	2.23899	1.95822	1.1498	3.40071	2.61703	6.72049	4.21532	3.98772	NM_001001551	IDNK	IDNK	chr9:83623048-83644130	E113K	WT	OK	2.18693	4.38514	1.00372	0.767306	0.12765	0.998938	no
NM_001001552	0	0	0	0	0	0	0	0	NM_001001552	LEMD1	LEMD1	chr1:205373251-205422056	E113K	WT	NOTEST	0	0	0	0	1	1	no
NM_001001555	1.28906	1.44076	2.20896	5.58129	1.38262	3.91914	1.94745	1.69355	NM_001001555	GRB10	GRB10	chr7:50590067-50793453	E113K	WT	OK	2.63002	2.23569	-0.234352	-0.169383	0.7328	0.998938	no
NM_001001556	0.111178	0	0	0.322273	0.205829	5.83262e-05	0	0.000196971	NM_001001556	GALK2	GALK2	chr15:49155758-49620818	E113K	WT	NOTEST	0.108363	0.051521	-1.07263	0	1	1	no
NM_001001557	0	0	0	0	0	0	0	0	NM_001001557	GDF6	GDF6	chr8:96142332-96160806	E113K	WT	NOTEST	0	0	0	0	1	1	no
NM_001001560	0	0.570003	0.382006	1.08231	0.828263	0.710377	0.375405	0.51567	NM_001001560	GGA1	GGA1	chr22:37608473-37633564	E113K	WT	NOTEST	0.50858	0.607429	0.256241	0	1	1	no
NM_001001563	14.6015	13.786	17.2141	16.5968	17.7595	20.8185	14.0084	14.4946	NM_001001563	TIMM50	TIMM50	chr19:39480837-39493779	E113K	WT	OK	15.5496	16.7702	0.109025	0.294489	0.5526	0.998938	no
NM_001001567	0.271139	0	2.67169	0	4.77787	2.47758	0	0	NM_001001567	PDE9A	PDE9A	chr21:42653620-42775508	E113K	WT	OK	0.735708	1.81386	1.30186	0.371434	0.41535	0.998938	no
NM_001001568	0	0	0.288246	0	0	0	0	0	NM_001001568	PDE9A	PDE9A	chr21:42653620-42775508	E113K	WT	NOTEST	0.0720615	0	#NAME?	0	1	1	no
NM_001001569	0	0	0	0	0	0.000137497	0.000687168	0	NM_001001569	PDE9A	PDE9A	chr21:42653620-42775508	E113K	WT	NOTEST	0	0.000206166	inf	0	1	1	no
NM_001001570	0	0	0	0	0.506714	0	0	0	NM_001001570	PDE9A	PDE9A	chr21:42653620-42775508	E113K	WT	NOTEST	0	0.126679	inf	0	1	1	no
NM_001001571	0	0	0.0554193	0	0	0	0	0	NM_001001571	PDE9A	PDE9A	chr21:42653620-42775508	E113K	WT	NOTEST	0.0138548	0	#NAME?	0	1	1	no
NM_001001572	0	0	1.58769	0.0273333	0	0	0.000153037	0	NM_001001572	PDE9A	PDE9A	chr21:42653620-42775508	E113K	WT	NOTEST	0.403756	3.82593e-05	-13.3654	0	1	1	no
NM_001001573	0	0.494405	0.217457	2.19745	0.000315411	0.654895	0	0	NM_001001573	PDE9A	PDE9A	chr21:42653620-42775508	E113K	WT	NOTEST	0.727328	0.163803	-2.15065	0	1	1	no
NM_001001574	0	0	0	0	0	0.00761819	0	0	NM_001001574	PDE9A	PDE9A	chr21:42653620-42775508	E113K	WT	NOTEST	0	0.00190455	inf	0	1	1	no
NM_001001575	0	0	0	4.59093	0.319804	5.27004	0.317446	0	NM_001001575	PDE9A	PDE9A	chr21:42653620-42775508	E113K	WT	OK	1.14773	1.47682	0.363709	0.125029	0.82525	0.998938	no
NM_001001576	5.40916e-06	0	0	0	0	0	0	0.000909607	NM_001001576	PDE9A	PDE9A	chr21:42653620-42775508	E113K	WT	NOTEST	1.35229e-06	0.000227402	7.39369	0	1	1	no
NM_001001577	0	0	0	0	0	0	6.9959e-06	0	NM_001001577	PDE9A	PDE9A	chr21:42653620-42775508	E113K	WT	NOTEST	0	1.74897e-06	inf	0	1	1	no
NM_001001578	0	0	0	0	1.10691	0	0	0	NM_001001578	PDE9A	PDE9A	chr21:42653620-42775508	E113K	WT	NOTEST	0	0.276728	inf	0	1	1	no
NM_001001579	0	0	0	0	0	0	0	0	NM_001001579	PDE9A	PDE9A	chr21:42653620-42775508	E113K	WT	NOTEST	0	0	0	0	1	1	no
NM_001001580	1.7905e-05	0	0	0	0	0	0	0.506676	NM_001001580	PDE9A	PDE9A	chr21:42653620-42775508	E113K	WT	NOTEST	4.47625e-06	0.126669	14.7884	0	1	1	no
NM_001001581	0	0.00107559	0	0	0.00330224	0	0	0	NM_001001581	PDE9A	PDE9A	chr21:42653620-42775508	E113K	WT	NOTEST	0.000268899	0.00082556	1.61831	0	1	1	no
NM_001001582	0	0	0	0	0	0	0	0	NM_001001582	PDE9A	PDE9A	chr21:42653620-42775508	E113K	WT	NOTEST	0	0	0	0	1	1	no
NM_001001583	0	0	0	0	0	0	0	0	NM_001001583	PDE9A	PDE9A	chr21:42653620-42775508	E113K	WT	NOTEST	0	0	0	0	1	1	no
NM_001001584	0	0	0	0	0	0	0	0	NM_001001584	PDE9A	PDE9A	chr21:42653620-42775508	E113K	WT	NOTEST	0	0	0	0	1	1	no
NM_001001585	0	0	0	0	0	0	0	0	NM_001001585	PDE9A	PDE9A	chr21:42653620-42775508	E113K	WT	NOTEST	0	0	0	0	1	1	no
NM_001001653	0.543892	0	0	0	0	0	0	0.677826	NM_001001653	MED8	MED8	chr1:43383916-43389800	E113K	WT	NOTEST	0.135973	0.169457	0.317596	0	1	1	no
NM_001001655	0	1.30252	0	0	0.00439792	0	0.00159036	0	NM_001001655	ALKBH2	ALKBH2	chr12:109088187-109093488	E113K	WT	NOTEST	0.325629	0.00149707	-7.76495	0	1	1	no
NM_001001656	0	0	0	0	0	0	0	0	NM_001001656	OR9A4	OR9A4	chr7:141918816-141919909	E113K	WT	NOTEST	0	0	0	0	1	1	no
NM_001001657	0	0	0	0	0	0	0	0	NM_001001657	OR2Y1	OR2Y1	chr5:180739122-180740058	E113K	WT	NOTEST	0	0	0	0	1	1	no
NM_001001658	0	0	0	0	0	0	0	0	NM_001001658	OR9A2	OR9A2	chr7:142411223-143836717	E113K	WT	NOTEST	0	0	0	0	1	1	no
NM_001001658_2	0	0	0	0	0	0	0	0	NM_001001658_2	OR9A2	OR9A2	chr7_KI270803v1_alt:1049266-1050199	E113K	WT	NOTEST	0	0	0	0	1	1	no
NM_001001659	0	0	0	0	0	0	0	0	NM_001001659	OR2A14	OR2A14	chr7:144129057-144130147	E113K	WT	NOTEST	0	0	0	0	1	1	no
NM_001001659_2	0	0	0	0	0	0	0	0	NM_001001659_2	OR2A14	OR2A14	chr7_KZ208913v1_alt:83615-84701	E113K	WT	NOTEST	0	0	0	0	1	1	no
NM_001001660	8.47873	7.15602	8.37323	6.13888	7.19507	5.36617	7.04739	6.89162	NM_001001660	ETFRF1	ETFRF1	chr12:25195236-25205143	E113K	WT	OK	7.53671	6.62506	-0.186002	-0.281553	0.56865	0.998938	no
NM_001001661	0.937761	0.892658	0.407987	0.799993	0.278757	0.265534	0.928018	0.655081	NM_001001661	ZNF425	ZNF425	chr7:149102785-149126324	E113K	WT	NOTEST	0.7596	0.531848	-0.514226	0	1	1	no
NM_001001662	0.818242	1.45913	0.474833	0	0	1.60392	0	0.296277	NM_001001662	ZNF782	ZNF782	chr9:96816270-96854514	E113K	WT	NOTEST	0.688051	0.475048	-0.534441	0	1	1	no
NM_001001663	0	0	0.182189	0	0	0	0	0	NM_001001663	TMEM211	TMEM211	chr22:24934953-24946695	E113K	WT	NOTEST	0.0455473	0	#NAME?	0	1	1	no
NM_001001664	11.7269	12.993	12.791	12.0795	13.5511	13.6669	11.7997	11.0371	NM_001001664	SPOPL	SPOPL	chr2:138501769-138573547	E113K	WT	OK	12.3976	12.5137	0.0134465	0.0363694	0.9417	0.998938	no
NM_001001665	0.325922	0.294476	0.0609835	0.264084	0.184322	0.245523	0.225702	0.0359119	NM_001001665	CYP27C1	CYP27C1	chr2:127183833-127220299	E113K	WT	NOTEST	0.236366	0.172865	-0.451381	0	1	1	no
NM_001001666	0	0	0	0	0	0	0	0	NM_001001666	ANO7	ANO7	chr2:241188676-241225975	E113K	WT	NOTEST	0	0	0	0	1	1	no
NM_001001667	0	0	0	0	0	0	0	0	NM_001001667	OR6V1	OR6V1	chr7:142411223-143836717	E113K	WT	NOTEST	0	0	0	0	1	1	no
NM_001001667_2	0	0	0	0	0	0	0	0	NM_001001667_2	OR6V1	OR6V1	chr7_KI270803v1_alt:1075407-1076349	E113K	WT	NOTEST	0	0	0	0	1	1	no
NM_001001668	2.55173	3.12857	2.45559	2.96281	1.89969	1.9654	2.91469	2.65895	NM_001001668	ZNF470	ZNF470	chr19:56567467-56582894	E113K	WT	OK	2.77468	2.35968	-0.233726	-0.463415	0.3451	0.998938	no
NM_001001669	0.123215	0.528778	0.282742	0.15601	0.0871501	0.033156	1.28014	0.476665	NM_001001669	ARHGEF37	ARHGEF37	chr5:149581497-149634967	E113K	WT	NOTEST	0.272686	0.469278	0.783202	0	1	1	no
NM_001001670	0	0	0	0	0	0	0	0	NM_001001670	SPATA31D1	SPATA31D1	chr9:81988771-81995253	E113K	WT	NOTEST	0	0	0	0	1	1	no
NM_001001671	1.78194	1.7592	1.4237	0.86908	1.36899	0.887938	1.92648	1.71441	NM_001001671	MAP3K15	MAP3K15	chrX:19343892-19515261	E113K	WT	OK	1.45848	1.47445	0.0157148	0.0090964	0.98495	0.998938	no
NM_001001673	0	0	0	0	0	0	0	0	NM_001001673	RNASE9	RNASE9	chr14:20556092-20560931	E113K	WT	NOTEST	0	0	0	0	1	1	no
NM_001001674	0	0	0	0	0	0	0	0	NM_001001674	OR4F15	OR4F15	chr15:101818186-101819125	E113K	WT	NOTEST	0	0	0	0	1	1	no
NM_001001676	0	0	0	0	0	0	0	0	NM_001001676	LCN9	LCN9	chr9:135663321-135665909	E113K	WT	NOTEST	0	0	0	0	1	1	no
NM_001001683	19.2189	20.2541	32.4362	33.3401	35.4789	42.9668	28.5741	22.9151	NM_001001683	MED11	MED11	chr17:4731427-4746119	E113K	WT	OK	26.3123	32.4837	0.303979	0.557997	0.2647	0.998938	no
NM_001001694	0	0	0	0	0	0.00419464	0	0	NM_001001694	IL17REL	IL17REL	chr22:49991810-50012765	E113K	WT	NOTEST	0	0.00104866	inf	0	1	1	no
NM_001001701	38.4526	53.3728	36.8646	28.2934	22.8954	19.2998	41.3179	34.4781	NM_001001701	C4orf3	C4orf3	chr4:119296418-119304445	E113K	WT	OK	39.2458	29.4978	-0.411933	-1.10146	0.0275	0.711003	no
NM_001001710	0	0	0	0	0	0	0.178496	0	NM_001001710	FAM166A	FAM166A	chr9:137241286-137247751	E113K	WT	NOTEST	0	0.0446241	inf	0	1	1	no
NM_001001711	0	0	0	0	0	0	0	0	NM_001001711	DDI1	DDI1	chr11:103907190-104164147	E113K	WT	NOTEST	0	0	0	0	1	1	no
NM_001001712	0	0	0	0	0	0	0	0	NM_001001712	LCN10	LCN10	chr9:136738173-136742940	E113K	WT	NOTEST	0	0	0	0	1	1	no
NM_001001713	1.13886	0.000792119	0.00102016	0	0.000495717	0	3.62657	0.000991762	NM_001001713	SH3BGR	SH3BGR	chr21:39380243-39515506	E113K	WT	NOTEST	0.285168	0.907015	1.66931	0	1	1	no
NM_001001715	0.14501	0.123296	0.673489	0.29118	1.10321	0.315514	0.551287	0.480971	NM_001001715	FARP1	FARP1	chr13:98142588-98577151	E113K	WT	NOTEST	0.308244	0.612746	0.991218	0	1	1	no
NM_001001722	0	0	0	0	0	0	0	0	NM_001001722	CDY2B	CDY2B	chrY:17878259-17880220	E113K	WT	NOTEST	0	0	0	0	1	1	no
NM_001001722_2	0	0	0	0	0	0	0	0	NM_001001722_2	CDY2B	CDY2B	chrY:18025786-18027747	E113K	WT	NOTEST	0	0	0	0	1	1	no
NM_001001732	0	0	0	0	0	0	0	0.102459	NM_001001732	CC2D2B	CC2D2B	chr10:95711763-96090235	E113K	WT	NOTEST	0	0.0256148	inf	0	1	1	no
NM_001001734	0	0	0	0	0	0	0	0	NM_001001734	ATP1A4	ATP1A4	chr1:160151602-160186980	E113K	WT	NOTEST	0	0	0	0	1	1	no
NM_001001740	3.53149	4.51825	3.98786	2.088	4.56421	5.54526	4.43818	2.50426	NM_001001740	COP1	COP1	chr1:175944825-176207286	E113K	WT	OK	3.5314	4.26298	0.27162	0.228485	0.6438	0.998938	no
NM_001001786	0.495111	0.226074	0	0	0	0.265473	0.490633	0	NM_001001786	BLID	BLID	chr11:122028328-122422871	E113K	WT	NOTEST	0.180296	0.189027	0.0682207	0	1	1	no
NM_001001788	1.12749	0	0.768809	0	0	0	0	0	NM_001001788	RAET1G	RAET1G	chr6:149818756-149923121	E113K	WT	NOTEST	0.474074	0	#NAME?	0	1	1	no
NM_001001790	280.213	247.585	295.814	291.939	299.994	317.055	271.447	275.829	NM_001001790	TOMM5	TOMM5	chr9:37588414-37592639	E113K	WT	OK	278.888	291.081	0.0617365	0.175072	0.71995	0.998938	no
NM_001001794	0.21802	0.253259	0.200119	0.0630971	0.293715	0.268191	0.215726	0.41311	NM_001001794	DENND6B	DENND6B	chr22:50309029-50327012	E113K	WT	NOTEST	0.183624	0.297686	0.697038	0	1	1	no
NM_001001795	1.45867	1.80027	3.41225	2.8885	2.49226	1.783	2.29678	1.98126	NM_001001795	C8orf82	C8orf82	chr8:144517991-144529111	E113K	WT	OK	2.38992	2.13832	-0.160482	-0.17132	0.7373	0.998938	no
NM_001001802_3	0	0	0	0	0	0.241289	0	0	NM_001001802_3	OR2A42	OR2A42	chr7:144186082-144380632	E113K	WT	NOTEST	0	0.0603222	inf	0	1	1	no
NM_001001821	0	0	0	0	0	0	0	0	NM_001001821	OR2T34	OR2T34	chr1:248573800-248574757	E113K	WT	NOTEST	0	0	0	0	1	1	no
NM_001001824	0	0	0	0	0	0	0	0	NM_001001824	OR2T27	OR2T27	chr1:248649930-248650884	E113K	WT	NOTEST	0	0	0	0	1	1	no
NM_001001827	0	0	0	0	0	0	0	0	NM_001001827	OR2T35	OR2T35	chr1:248638286-248639258	E113K	WT	NOTEST	0	0	0	0	1	1	no
NM_001001850	0	0	0	0	0	0	0	0	NM_001001850	STX19	STX19	chr3:93980138-94055678	E113K	WT	NOTEST	0	0	0	0	1	1	no
NM_001001851	0	0	0	0	0	0	0	0	NM_001001851	ITIH5	ITIH5	chr10:7559269-7666998	E113K	WT	NOTEST	0	0	0	0	1	1	no
NM_001001852	8.08548	8.18415	6.77803	5.78285	10.4153	9.37723	7.06167	6.14403	NM_001001852	PIM3	PIM3	chr22:49960771-49964072	E113K	WT	OK	7.20763	8.24956	0.194792	0.362229	0.4656	0.998938	no
NM_001001872	1.15336	0.903493	0.570126	0.495282	0.696709	0.647833	1.00842	1.00665	NM_001001872	ARMH4	ARMH4	chr14:58000764-58152213	E113K	WT	NOTEST	0.780566	0.839903	0.105702	0	1	1	no
NM_001001874	0	0	0	0	0	0	0	0	NM_001001874	TPD52L3	TPD52L3	chr9:6328374-6331891	E113K	WT	NOTEST	0	0	0	0	1	1	no
NM_001001875	0	0	0	0	0	0	0	0	NM_001001875	TPD52L3	TPD52L3	chr9:6328374-6331891	E113K	WT	NOTEST	0	0	0	0	1	1	no
NM_001001877	0	0	0	0	0	0	0	0	NM_001001877	HSFY2	HSFY2	chrY:18546670-18590521	E113K	WT	NOTEST	0	0	0	0	1	1	no
NM_001001888	0	0	0	0	0	0	0	0	NM_001001888	VCX3B	VCX3B	chrX:8464829-8466510	E113K	WT	NOTEST	0	0	0	0	1	1	no
NM_001001890	10.8231	8.99908	8.45594	11.4756	8.09886	7.2082	9.32902	8.36072	NM_001001890	RUNX1	RUNX1	chr21:34787800-35049298	E113K	WT	OK	9.93841	8.2492	-0.268761	-0.476268	0.32915	0.998938	no
NM_001001894	0	0	0	0.745548	0.209916	0.477587	0.870215	0	NM_001001894	TTC3	TTC3	chr21:37073183-37203118	E113K	WT	NOTEST	0.186387	0.389429	1.06306	0	1	1	no
NM_001001895	0	0	0	0	0	0	0	0	NM_001001895	UBASH3A	UBASH3A	chr21:42403901-42447682	E113K	WT	NOTEST	0	0	0	0	1	1	no
NM_001001912	0	0	0	0	0	0	0	0	NM_001001912	OR4E2	OR4E2	chr14:21665082-21666024	E113K	WT	NOTEST	0	0	0	0	1	1	no
NM_001001913	0	0	0	0	0	0	0	0	NM_001001913	OR52N1	OR52N1	chr11:5787853-5788816	E113K	WT	NOTEST	0	0	0	0	1	1	no
NM_001001914	0	0	0	0	0	0	0	0	NM_001001914	OR2G3	OR2G3	chr1:247605585-247606515	E113K	WT	NOTEST	0	0	0	0	1	1	no
NM_001001915	0	0	0	0	0	0	0	0	NM_001001915	OR2G2	OR2G2	chr1:247588359-247589313	E113K	WT	NOTEST	0	0	0	0	1	1	no
NM_001001916	0	0	0	0	0	0	0	0	NM_001001916	OR52J3	OR52J3	chr11:5046525-5047461	E113K	WT	NOTEST	0	0	0	0	1	1	no
NM_001001917	0	0	0	0	0	0	0	0	NM_001001917	OR56A1	OR56A1	chr11:6026670-6027741	E113K	WT	NOTEST	0	0	0	0	1	1	no
NM_001001918	0	0	0	0	0	0	0	0	NM_001001918	OR14C36	OR14C36	chr1:248348774-248349713	E113K	WT	NOTEST	0	0	0	0	1	1	no
NM_001001919	0	0	0	0	0	0	0	0	NM_001001919	OR13C4	OR13C4	chr9:104526252-104527209	E113K	WT	NOTEST	0	0	0	0	1	1	no
NM_001001920	0	0	0	0	0	0	0	0	NM_001001920	OR4C15	OR4C15	chr11:55554268-55555616	E113K	WT	NOTEST	0	0	0	0	1	1	no
NM_001001921	0	0	0	0	0	0	0	0	NM_001001921	OR5AS1	OR5AS1	chr11:56030418-56031393	E113K	WT	NOTEST	0	0	0	0	1	1	no
NM_001001922	0	0	0	0	0	0	0	0	NM_001001922	OR52N5	OR52N5	chr11:5777633-5778667	E113K	WT	NOTEST	0	0	0	0	1	1	no
NM_001001923	0	0	0	0	0	0	0	0	NM_001001923	OR5C1	OR5C1	chr9:122788932-122789895	E113K	WT	NOTEST	0	0	0	0	1	1	no
NM_001001924	0	0	0	0	0	0	0	0	NM_001001924	MTUS1	MTUS1	chr8:17643793-17801579	E113K	WT	NOTEST	0	0	0	0	1	1	no
NM_001001925	0	0	0	0	0	0	0	0	NM_001001925	MTUS1	MTUS1	chr8:17643793-17801579	E113K	WT	NOTEST	0	0	0	0	1	1	no
NM_001001928	0.00934314	2.83919	0.00166484	0.454201	0.25108	1.99473	0.0234678	2.61361	NM_001001928	PPARA	PPARA	chr22:46150525-46243756	E113K	WT	NOTEST	0.826101	1.22072	0.563346	0	1	1	no
NM_001001931	0	0	0	0	0	0	0	0	NM_001001931	MTUS1	MTUS1	chr8:17643793-17801579	E113K	WT	NOTEST	0	0	0	0	1	1	no
NM_001001933	0	0	0	0	0	0	0	0	NM_001001933	LHX8	LHX8	chr1:75128433-75161533	E113K	WT	NOTEST	0	0	0	0	1	1	no
NM_001001935	0	0	0	0	0	0	0	0	NM_001001935	ATP5F1A	ATP5F1A	chr18:46080247-46104233	E113K	WT	NOTEST	0	0	0	0	1	1	no
NM_001001936	6.80486	9.71419	9.24114	6.64972	14.4548	7.26947	22.1818	16.9468	NM_001001936	AFAP1L2	AFAP1L2	chr10:114294823-114404778	E113K	WT	OK	8.10248	15.2132	0.908892	1.74861	0.001	0.0951746	no
NM_001001937	175.654	177.158	188.915	191.364	195.976	197.378	195.31	209.793	NM_001001937	ATP5F1A	ATP5F1A	chr18:46080247-46104233	E113K	WT	OK	183.272	199.614	0.123226	0.378089	0.44975	0.998938	no
NM_001001938	0	0	0	0.0020784	0.00217179	0	0	0	NM_001001938	C9orf47	C9orf47	chr9:88990862-89005154	E113K	WT	NOTEST	0.0005196	0.000542947	0.0634084	0	1	1	no
NM_001001952	0	0	0	0	0	0	0	0	NM_001001952	OR5D18	OR5D18	chr11:55819629-55820571	E113K	WT	NOTEST	0	0	0	0	1	1	no
NM_001001953	0	0	0	0	0	0	0	0	NM_001001953	OR10G9	OR10G9	chr11:124023012-124023948	E113K	WT	NOTEST	0	0	0	0	1	1	no
NM_001001954	0	0	0	0	0	0	0	0	NM_001001954	OR5A2	OR5A2	chr11:59421978-59422953	E113K	WT	NOTEST	0	0	0	0	1	1	no
NM_001001955	0	0	0	0	0	0	0	0	NM_001001955	OR4C13	OR4C13	chr11:49952390-49953419	E113K	WT	NOTEST	0	0	0	0	1	1	no
NM_001001956	0	0	0	0	0	0	0	0	NM_001001956	OR13C9	OR13C9	chr9:104617247-104618204	E113K	WT	NOTEST	0	0	0	0	1	1	no
NM_001001957	0	0	0	0	0	0	0	0	NM_001001957	OR2W3	OR2W3	chr1:247895586-247896531	E113K	WT	NOTEST	0	0	0	0	1	1	no
NM_001001958	0	0	0	0	0	0	0	0	NM_001001958	OR7G3	OR7G3	chr19:9126011-9126950	E113K	WT	NOTEST	0	0	0	0	1	1	no
NM_001001959	0	0	0	0	0	0	0	0	NM_001001959	OR11L1	OR11L1	chr1:247840927-247841896	E113K	WT	NOTEST	0	0	0	0	1	1	no
NM_001001960	0	0	0	0	0	0	0	0	NM_001001960	OR5W2	OR5W2	chr11:55913649-55914582	E113K	WT	NOTEST	0	0	0	0	1	1	no
NM_001001961	0	0.17444	0	0	0	0	0	0	NM_001001961	OR13C3	OR13C3	chr9:104535769-104536813	E113K	WT	NOTEST	0.04361	0	#NAME?	0	1	1	no
NM_001001963	0	0	0	0	0	0	0	0	NM_001001963	OR2L8	OR2L8	chr1:247937028-248100922	E113K	WT	NOTEST	0	0	0	0	1	1	no
NM_001001964	0	0	0	0	0	0	0	0	NM_001001964	OR2T11	OR2T11	chr1:248626177-248627128	E113K	WT	NOTEST	0	0	0	0	1	1	no
NM_001001965	0	0	0	0	0	0	0	0	NM_001001965	OR4D5	OR4D5	chr11:123939616-123940573	E113K	WT	NOTEST	0	0	0	0	1	1	no
NM_001001966	0	0	0	0	0	0	0	0	NM_001001966	OR14A16	OR14A16	chr1:247814799-247815729	E113K	WT	NOTEST	0	0	0	0	1	1	no
NM_001001967	0	0	0	0	0	0	0	0	NM_001001967	OR5D13	OR5D13	chr11:55773437-55774382	E113K	WT	NOTEST	0	0	0	0	1	1	no
NM_001001968	0	0	0	0	0	0	0	0	NM_001001968	OR6S1	OR6S1	chr14:20640695-20641691	E113K	WT	NOTEST	0	0	0	0	1	1	no
NM_001001971	0.011415	1.13624	0.650862	0.28245	0.144976	0.497259	0.770561	0.567871	NM_001001971	FAM13C	FAM13C	chr10:59176642-59363181	E113K	WT	NOTEST	0.520241	0.495167	-0.0712648	0	1	1	no
NM_001001973	253.651	265.317	269.515	272.449	205.598	209.65	411.439	392.074	NM_001001973	ATP5F1C	ATP5F1C	chr10:7788103-7807799	E113K	WT	OK	265.233	304.69	0.200083	0.585518	0.2404	0.998938	no
NM_001001974	0.0185579	0.0200462	0	0	0	0	0	0	NM_001001974	PLEKHA1	PLEKHA1	chr10:122374707-122442600	E113K	WT	NOTEST	0.00965101	0	#NAME?	0	1	1	no
NM_001001975	14.6798	9.90528	17.7568	23.4476	17.851	21.2528	15.5349	10.366	NM_001001975	ATP5F1D	ATP5F1D	chr19:1241750-1244825	E113K	WT	OK	16.4474	16.2512	-0.0173113	-0.0191299	0.9683	0.998938	no
NM_001001976	7.84355	2.91704	6.38195	6.12013	6.73863	7.44431	6.63258	8.08067	NM_001001976	ATE1	ATE1	chr10:121740420-121951965	E113K	WT	OK	5.81567	7.22405	0.312862	0.414936	0.392	0.998938	no
NM_001001991	0	0	0	0	0	0	0	0	NM_001001991	PAMR1	PAMR1	chr11:35431828-35530300	E113K	WT	NOTEST	0	0	0	0	1	1	no
NM_001001992	12.1759	6.93111	13.4027	12.3557	8.82675	11.2091	13.1904	9.55942	NM_001001992	USP16	USP16	chr21:29024616-29054486	E113K	WT	OK	11.2163	10.6964	-0.0684737	-0.0991687	0.84695	0.998938	no
NM_001001994	0.104574	0.0928241	0.0314108	0	0.161431	0	0	0	NM_001001994	GPM6B	GPM6B	chrX:13770921-13938824	E113K	WT	NOTEST	0.0572022	0.0403577	-0.503225	0	1	1	no
NM_001001995	0.00349183	0	0	0.00315791	0	0.00341411	0	0.00310094	NM_001001995	GPM6B	GPM6B	chrX:13770921-13938824	E113K	WT	NOTEST	0.00166244	0.00162876	-0.0295226	0	1	1	no
NM_001001996	0	3.22171e-06	3.86656e-06	0	2.7864e-06	0	0	0	NM_001001996	GPM6B	GPM6B	chrX:13770921-13938824	E113K	WT	NOTEST	1.77207e-06	6.96599e-07	-1.34703	0	1	1	no
NM_001001998	37.8803	36.9463	39.6637	43.3472	41.0762	43.0129	33.4342	32.573	NM_001001998	EXOSC10	EXOSC10	chr1:11066618-11102106	E113K	WT	OK	39.4594	37.524	-0.0725525	-0.202591	0.6832	0.998938	no
NM_001002	1128.39	1067.49	1311.63	1269.02	1336.33	1385.22	980.665	997.979	NM_001002	RPLP0	RPLP0	chr12:120196698-120201211	E113K	WT	OK	1194.13	1175.05	-0.023241	-0.0670161	0.89205	0.998938	no
NM_001002000	0.205035	0.00107071	1.53715	0	0.542077	0.442168	0.00055797	0.965678	NM_001002000	GMPR2	GMPR2	chr14:24232621-24239241	E113K	WT	NOTEST	0.435813	0.48762	0.162048	0	1	1	no
NM_001002000_2	0	0	0	0	0	0	0	0	NM_001002000_2	GMPR2	GMPR2	chr14_KZ208920v1_fix:533599-540219	E113K	WT	NOTEST	0	0	0	0	1	1	no
NM_001002001	4.29685	6.18279	8.61971	8.33654	8.1534	6.63725	6.84541	3.31113	NM_001002001	GMPR2	GMPR2	chr14:24232621-24239241	E113K	WT	OK	6.85897	6.2368	-0.137186	-0.128172	0.78935	0.998938	no
NM_001002001_2	0	0	0	0	0	0	0	0	NM_001002001_2	GMPR2	GMPR2	chr14_KZ208920v1_fix:533599-540219	E113K	WT	NOTEST	0	0	0	0	1	1	no
NM_001002002	19.2381	15.3279	23.2969	28.8164	14.2133	16.401	13.5139	23.3576	NM_001002002	GMPR2	GMPR2	chr14:24232621-24239241	E113K	WT	OK	21.6698	16.8715	-0.361104	-0.593026	0.24215	0.998938	no
NM_001002002_2	0	0	0	0	0	0	0	0	NM_001002002_2	GMPR2	GMPR2	chr14_KZ208920v1_fix:533599-540219	E113K	WT	NOTEST	0	0	0	0	1	1	no
NM_001002006	0	0	0	0	0	0	0	0	NM_001002006	NT5C1B	NT5C1B	chr2:18554722-18589580	E113K	WT	NOTEST	0	0	0	0	1	1	no
NM_001002009	5.08712	8.43558	6.21389	5.27245	2.5167	6.72368	8.75452	2.76791	NM_001002009	NT5C3A	NT5C3A	chr7:33014112-33062776	E113K	WT	OK	6.25226	5.1907	-0.268448	-0.185702	0.70175	0.998938	no
NM_001002010	12.2069	9.43736	21.4074	13.5312	15.4816	15.773	20.6693	19.0051	NM_001002010	NT5C3A	NT5C3A	chr7:33014112-33062776	E113K	WT	OK	14.1457	17.7323	0.326011	0.41565	0.39815	0.998938	no
NM_001002017	3.31269	4.45917	2.18757	5.69291	2.67427	4.31556	3.75842	4.05394	NM_001002017	HCFC1R1	HCFC1R1	chr16:3022619-3039132	E113K	WT	OK	3.91308	3.70055	-0.0805675	-0.0372447	0.94395	0.998938	no
NM_001002018	4.84132	5.15134	9.47948	5.51578	4.25387	0	9.61175	2.90624	NM_001002018	HCFC1R1	HCFC1R1	chr16:3022619-3039132	E113K	WT	OK	6.24698	4.19296	-0.575189	-0.256663	0.63445	0.998938	no
NM_001002019	0.000111767	0.00010667	7.55676e-05	0.000385978	2.5275	0.000230243	0.569189	1.24932	NM_001002019	PUS1	PUS1	chr12:131929275-131945896	E113K	WT	NOTEST	0.000169996	1.08656	12.642	0	1	1	no
NM_001002020	0.00105086	3.04004	2.47198	3.40976	1.00865	3.03086	1.24311	1.50727	NM_001002020	PUS1	PUS1	chr12:131929275-131945896	E113K	WT	OK	2.23071	1.69747	-0.394115	-0.299936	0.5499	0.998938	no
NM_001002021	0	0	0	0	0	0	0	0	NM_001002021	PFKL	PFKL	chr21:44300052-44327373	E113K	WT	NOTEST	0	0	0	0	1	1	no
NM_001002026	0	0	0	0	0	0	0.0233041	0	NM_001002026	CLDN18	CLDN18	chr3:137998815-138033649	E113K	WT	NOTEST	0	0.00582602	inf	0	1	1	no
NM_001002027	174.541	163.872	212.72	239.392	348.745	383.874	229.545	243.704	NM_001002027	ATP5MC1	ATP5MC1	chr17:48874859-48929056	E113K	WT	OK	197.631	301.467	0.60919	0.88647	0.07485	0.998938	no
NM_001002029_2	0	0	0	0	0	0	0	0	NM_001002029_2	C4B	C4B	chr6_GL000254v2_alt:3356830-3377455	E113K	WT	NOTEST	0	0	0	0	1	1	no
NM_001002029_3	0.000382665	0	0.000357354	0.000374675	0.00036828	0.000349641	0.000366869	0.0003739	NM_001002029_3	C4B	C4B	chr6:31982056-32002681	E113K	WT	NOTEST	0.000278674	0.000364673	0.388025	0	1	1	no
NM_001002029_6	0.0278915	0	0.0255986	0	0.0263113	0.030023	0	0.0616506	NM_001002029_6	C4B	C4B	chr6:32014794-32035418	E113K	WT	NOTEST	0.0133725	0.0294962	1.14126	0	1	1	no
NM_001002029_8	0	0	0	0	0	0	0	0	NM_001002029_8	C4B	C4B	chr6_GL000251v2_alt:3459483-3473740	E113K	WT	NOTEST	0	0	0	0	1	1	no
NM_001002030	13.1401	16.7297	12.8299	14.4381	14.0544	13.8705	16.3777	22.2848	NM_001002030	ECHDC1	ECHDC1	chr6:127288711-127343609	E113K	WT	OK	14.2844	16.6468	0.220805	0.313691	0.5304	0.998938	no
NM_001002031	0	0	0	0	0	0	0	0	NM_001002031	ATP5MC2	ATP5MC2	chr12:53665159-53676330	E113K	WT	NOTEST	0	0	0	0	1	1	no
NM_001002032	0	0	0	0	0	0.348511	0	0	NM_001002032	JPT1	JPT1	chr17:75135242-75154512	E113K	WT	NOTEST	0	0.0871277	inf	0	1	1	no
NM_001002033	3.20285	2.24053	1.69154	2.01834	0.56417	1.92367	0.584597	0.661353	NM_001002033	JPT1	JPT1	chr17:75135242-75154512	E113K	WT	OK	2.28831	0.933449	-1.29364	-0.402259	0.54915	0.998938	no
NM_001002034	0	0	0	0	0	0	0	0	NM_001002034	PHETA2	PHETA2	chr22_GL383582v2_alt:0-1783	E113K	WT	NOTEST	0	0	0	0	1	1	no
NM_001002034_2	0	0	0	0	0	0	0	0	NM_001002034_2	PHETA2	PHETA2	chr22_KB663609v1_alt:0-1783	E113K	WT	NOTEST	0	0	0	0	1	1	no
NM_001002034_3	0	0	0	0	0	0	0	0	NM_001002034_3	PHETA2	PHETA2	chr22_KI270928v1_alt:0-1783	E113K	WT	NOTEST	0	0	0	0	1	1	no
NM_001002034_4	0	0	0.129059	0.355656	0.0659494	0.151028	0	0	NM_001002034_4	PHETA2	PHETA2	chr22:42074247-42079438	E113K	WT	NOTEST	0.121179	0.0542444	-1.15959	0	1	1	no
NM_001002035	0	0	0	0	0	0	0	0	NM_001002035	DEFB108B	DEFB108B	chr11:71833199-71837708	E113K	WT	NOTEST	0	0	0	0	1	1	no
NM_001002036	0	0	0	0	0	0	0	0	NM_001002036	ASTL	ASTL	chr2:96123849-96138436	E113K	WT	NOTEST	0	0	0	0	1	1	no
NM_001002231	0	0	0	0	0	0	0	0	NM_001002231	KLK2	KLK2	chr19:50873432-50880567	E113K	WT	NOTEST	0	0	0	0	1	1	no
NM_001002235	0	0	0	0	0	0	0	0	NM_001002235	SERPINA1	SERPINA1	chr14_KI270847v1_alt:1493318-1507207	E113K	WT	NOTEST	0	0	0	0	1	1	no
NM_001002235_2	12.3048	14.9968	7.80448	5.44241	10.3881	7.45896	34.3474	27.878	NM_001002235_2	SERPINA1	SERPINA1	chr14:94376746-94390635	E113K	WT	OK	10.1371	20.0181	0.981659	1.2284	0.0065	0.318589	no
NM_001002236	0.862304	5.56066	0	0	0.466144	0.65239	5.40096	6.16887	NM_001002236	SERPINA1	SERPINA1	chr14:94376746-94390635	E113K	WT	OK	1.60574	3.17209	0.982196	0.528115	0.49745	0.998938	no
NM_001002236_2	0	0	0	0	0	0	0	0	NM_001002236_2	SERPINA1	SERPINA1	chr14_KI270847v1_alt:1493318-1507207	E113K	WT	NOTEST	0	0	0	0	1	1	no
NM_001002243	7.71559	8.72938	6.89103	5.36194	8.11217	10.5122	0.717651	3.83943	NM_001002243	AFTPH	AFTPH	chr2:64524304-64593004	E113K	WT	OK	7.17449	5.79537	-0.307975	-0.281784	0.55305	0.998938	no
NM_001002244	1.38263	1.88752	0.47161	0.745947	0.680914	0.733356	1.57814	2.18307	NM_001002244	ANAPC11	ANAPC11	chr17:81887834-81900533	E113K	WT	NOTEST	1.12193	1.29387	0.205714	0	1	1	no
NM_001002245	12.376	4.79167	7.45338	9.42705	7.49841	2.23056	9.47028	9.85787	NM_001002245	ANAPC11	ANAPC11	chr17:81887834-81900533	E113K	WT	OK	8.51202	7.26428	-0.228681	-0.105409	0.8475	0.998938	no
NM_001002246	16.0091	17.0834	20.3466	16.5226	17.4326	12.6099	15.9151	21.7169	NM_001002246	ANAPC11	ANAPC11	chr17:81887834-81900533	E113K	WT	OK	17.4904	16.9186	-0.047953	-0.0389314	0.93555	0.998938	no
NM_001002247	8.55965	10.7378	11.2855	13.8853	6.04083	4.02644	12.7294	9.22574	NM_001002247	ANAPC11	ANAPC11	chr17:81887834-81900533	E113K	WT	OK	11.117	8.00559	-0.473693	-0.262721	0.636	0.998938	no
NM_001002248	29.0584	27.6138	18.6271	15.6849	11.7922	20.3626	26.4378	29.7671	NM_001002248	ANAPC11	ANAPC11	chr17:81887834-81900533	E113K	WT	OK	22.7461	22.0899	-0.0422275	-0.0368117	0.94105	0.998938	no
NM_001002249	2.34355	2.76918	1.59188	0.529533	0.58192	2.2679	1.74604	0.59515	NM_001002249	ANAPC11	ANAPC11	chr17:81887834-81900533	E113K	WT	OK	1.80854	1.29775	-0.478805	-0.130933	0.8225	0.998938	no
NM_001002251	24.5147	29.7997	22.2719	20.8508	21.8013	23.0518	24.4697	23.5983	NM_001002251	ARL6IP4	ARL6IP4	chr12:122980059-122982913	E113K	WT	OK	24.3593	23.2303	-0.0684648	-0.109395	0.8256	0.998938	no
NM_001002252	3.23126	3.5264	2.10994	2.79976	2.54003	4.04795	3.30474	2.26766	NM_001002252	ARL6IP4	ARL6IP4	chr12:122980059-122982913	E113K	WT	OK	2.91684	3.0401	0.0597096	0.0322696	0.94915	0.998938	no
NM_001002254	0.0783149	0	0	0	0	0	0	0	NM_001002254	AWAT2	AWAT2	chrX:70040541-70049938	E113K	WT	NOTEST	0.0195787	0	#NAME?	0	1	1	no
NM_001002255	0.198994	0	0	0.201765	0	0.427074	0	0	NM_001002255	SUMO4	SUMO4	chr6:149217923-149411613	E113K	WT	NOTEST	0.10019	0.106768	0.0917481	0	1	1	no
NM_001002257	14.8329	13.6836	13.9011	12.0806	15.0801	16.4779	14.4915	13.0292	NM_001002257	LCLAT1	LCLAT1	chr2:30447245-30644225	E113K	WT	OK	13.6246	14.7697	0.11643	0.292523	0.5562	0.998938	no
NM_001002258	0.888532	1.86799	2.33309	0.899094	0.429761	1.19984	3.21821	0.389903	NM_001002258	ATP5MC3	ATP5MC3	chr2:175176257-175181710	E113K	WT	OK	1.49718	1.30943	-0.193308	-0.0708567	0.91965	0.998938	no
NM_001002259	0	0	0	0	0	0	0	0	NM_001002259	CAPRIN2	CAPRIN2	chr12:30709551-30754951	E113K	WT	NOTEST	0	0	0	0	1	1	no
NM_001002261	0	0	0	0	0	0	0	0.848182	NM_001002261	ZFYVE27	ZFYVE27	chr10:97737120-97760907	E113K	WT	NOTEST	0	0.212045	inf	0	1	1	no
NM_001002262	1.58553	4.11349	1.64501	1.66757	2.96369	3.17115	3.58413	3.35788	NM_001002262	ZFYVE27	ZFYVE27	chr10:97737120-97760907	E113K	WT	OK	2.2529	3.26921	0.537161	0.587574	0.23425	0.998938	no
NM_001002264	0	0	0.240884	0.326387	0	0.133061	0.0903916	0.280248	NM_001002264	EPSTI1	EPSTI1	chr13:42886387-42992241	E113K	WT	NOTEST	0.141818	0.125925	-0.171471	0	1	1	no
NM_001002266	1.09329e-05	0	0.0394871	2.14344e-05	3.36763e-05	0.000229987	0	0.000483882	NM_001002266	MARCHF8	MARCHF8	chr10:45454584-45594906	E113K	WT	NOTEST	0.00987988	0.000186886	-5.72426	0	1	1	no
NM_001002266_2	0	0	0	0	0	0	0	0	NM_001002266_2	MARCHF8	MARCHF8	chr10_GL383546v1_alt:295415-305160	E113K	WT	NOTEST	0	0	0	0	1	1	no
NM_001002269	1.62961	2.29391	1.17772	2.79015	5.46129	7.11823	2.49178	0.993549	NM_001002269	EXOSC3	EXOSC3	chr9:37779713-37785092	E113K	WT	OK	1.97285	4.01621	1.02556	0.533607	0.37615	0.998938	no
NM_001002273	0	0	0	0	0	0	0	0	NM_001002273	FCGR2B	FCGR2B	chr1:161663114-161678654	E113K	WT	NOTEST	0	0	0	0	1	1	no
NM_001002274	0	0	0	0	0	0	0	0	NM_001002274	FCGR2B	FCGR2B	chr1:161663114-161678654	E113K	WT	NOTEST	0	0	0	0	1	1	no
NM_001002275	0	0	0	0	0	0	0	0	NM_001002275	FCGR2B	FCGR2B	chr1:161663114-161678654	E113K	WT	NOTEST	0	0	0	0	1	1	no
NM_001002292	0.523937	0.694219	0.9713	1.38608	0.974899	1.39759	0.640702	0.517285	NM_001002292	WLS	WLS	chr1:67701474-68232546	E113K	WT	NOTEST	0.893885	0.882618	-0.018299	0	1	1	no
NM_001002294	0	0	0	0	0	0	0	0	NM_001002294	FMO3	FMO3	chr1:171090904-171117819	E113K	WT	NOTEST	0	0	0	0	1	1	no
NM_001002295	1.95385	4.8718	0.579857	0.597038	0.338319	0.303435	9.50193	7.7825	NM_001002295	GATA3	GATA3	chr10:8054687-8075198	E113K	WT	OK	2.00064	4.48155	1.16354	1.15835	0.06495	0.998938	no
NM_001002296	3.12273	3.62774	1.65709	0	0.546075	0	2.22528	1.31715	NM_001002296	GOLGA7	GOLGA7	chr8:41490395-41510980	E113K	WT	OK	2.10189	1.02213	-1.04011	-0.500969	0.4672	0.998938	no
NM_001002755	65.5549	66.6808	65.6515	65.0788	56.497	55.431	76.7773	73.558	NM_001002755	NFU1	NFU1	chr2:69395750-69439567	E113K	WT	OK	65.7415	65.5658	-0.00386008	-0.0092999	0.98485	0.998938	no
NM_001002756	0.327854	0	0	0.493472	0.623262	0.375552	0.194266	0.651675	NM_001002756	NFU1	NFU1	chr2:69395750-69439567	E113K	WT	NOTEST	0.205331	0.461189	1.1674	0	1	1	no
NM_001002758_2	0	0	0	0	0	0	0	0	NM_001002758_2	PRY2	PRY2	chrY:22490396-22514637	E113K	WT	NOTEST	0	0	0	0	1	1	no
NM_001002759	24.8759	24.2782	10.311	12.2707	22.0445	21.493	33.2025	35.6544	NM_001002759	SFR1	SFR1	chr10:104122057-104126385	E113K	WT	OK	17.9339	28.0986	0.647807	1.21875	0.01915	0.593914	no
NM_001002760_3	0	0	0	0	0	0	0	0	NM_001002760_3	BPY2B	BPY2B	chrY:22984262-23005463	E113K	WT	NOTEST	0	0	0	0	1	1	no
NM_001002761	0	0	0	0	0	0	0	0	NM_001002761	BPY2C	BPY2C	chrY:24618003-24639205	E113K	WT	NOTEST	0	0	0	0	1	1	no
NM_001002762	3.43342	3.35857	2.7421	3.61792	3.87186	3.37256	2.4361	2.72223	NM_001002762	DNAJB12	DNAJB12	chr10:72332834-72354919	E113K	WT	OK	3.288	3.10069	-0.0846227	-0.100399	0.8389	0.998938	no
NM_001002796	4.36793	4.29814	9.35026	11.961	9.77186	10.8167	6.03937	7.11866	NM_001002796	MCTP1	MCTP1	chr5:94705536-95284575	E113K	WT	OK	7.49432	8.43663	0.17087	0.341036	0.49525	0.998938	no
NM_001002800	81.6103	67.418	99.3903	95.0175	68.6771	98.1429	55.1433	73.5568	NM_001002800	SMC4	SMC4	chr3:160225635-160485747	E113K	WT	OK	85.859	73.88	-0.216785	-0.494581	0.31785	0.998938	no
NM_001002810	0	0	0	0	0	0	0	0	NM_001002810	PDE4DIP	PDE4DIP	chr1:148808180-149033019	E113K	WT	NOTEST	0	0	0	0	1	1	no
NM_001002811	17.4272	16.3801	7.47977	6.35079	6.61813	6.24413	11.147	12.3321	NM_001002811	PDE4DIP	PDE4DIP	chr1:148808180-149033019	E113K	WT	OK	11.9095	9.08534	-0.390496	-0.926386	0.064	0.998467	no
NM_001002812	0	0.188511	0	0	0	0	0	0	NM_001002812	PDE4DIP	PDE4DIP	chr1:148808180-149033019	E113K	WT	NOTEST	0.0471277	0	#NAME?	0	1	1	no
NM_001002814	1.01688	0.537796	1.01259	0.841272	1.16279	0.522238	0.416459	0.820758	NM_001002814	RAB11FIP1	RAB11FIP1	chr8:37858617-37899497	E113K	WT	NOTEST	0.852135	0.730563	-0.222074	0	1	1	no
NM_001002836	14.8045	12.5451	18.0202	14.8244	10.29	12.1731	13.3617	13.8893	NM_001002836	ZNF787	ZNF787	chr19:56087365-56121295	E113K	WT	OK	15.0485	12.4285	-0.275969	-0.583156	0.237	0.998938	no
NM_001002837	0.0198586	0.332873	5.21196e-05	0	0.0594721	0.224472	0	0	NM_001002837	INPP5J	INPP5J	chr22:31122922-31134697	E113K	WT	NOTEST	0.088196	0.070986	-0.313179	0	1	1	no
NM_001002838	1.28443	1.60914	0.419919	0.477005	0.630632	0.398524	1.02442	0.720019	NM_001002838	WNK3	WNK3	chrX:54192822-54358046	E113K	WT	NOTEST	0.947625	0.693398	-0.450633	0	1	1	no
NM_001002841	0.000238574	0.00027652	0	0	0.000271578	0.000336658	0	0	NM_001002841	MYL4	MYL4	chr17:47209061-47223679	E113K	WT	NOTEST	0.000128774	0.000152059	0.239795	0	1	1	no
NM_001002843	0.664746	0	0	0.000399403	7.47967e-05	6.65028e-05	0.000252449	1.22913	NM_001002843	ZNF280D	ZNF280D	chr15:56630175-56734086	E113K	WT	NOTEST	0.166286	0.307381	0.886357	0	1	1	no
NM_001002844	2.08596	2.36889	0.272933	0	0.818774	0.937179	0.238229	0.465526	NM_001002844	ZNF280D	ZNF280D	chr15:56630175-56734086	E113K	WT	NOTEST	1.18195	0.614927	-0.942679	0	1	1	no
NM_001002847	11.9721	5.88365	4.87658	13.6027	9.24473	1.02962	9.69615	8.86655	NM_001002847	DERPC	DERPC	chr16:69105652-69132588	E113K	WT	OK	9.08375	7.20926	-0.333438	-0.264114	0.60535	0.998938	no
NM_001002857	285.916	253.158	194.142	222.094	211.848	256.653	259.381	243.23	NM_001002857	ANXA2	ANXA2	chr15:60347150-60397986	E113K	WT	OK	238.827	242.778	0.0236681	0.0302912	0.9491	0.998938	no
NM_001002858	0	0.914841	0	0	1.97469	1.12567	0	1.17277	NM_001002858	ANXA2	ANXA2	chr15:60347150-60397986	E113K	WT	NOTEST	0.22871	1.06828	2.2237	0	1	1	no
NM_001002860	0	0	0	0	0	0	0	0	NM_001002860	BTBD7	BTBD7	chr14_KI270847v1_alt:352111-447598	E113K	WT	NOTEST	0	0	0	0	1	1	no
NM_001002860_2	0.830258	0.53205	1.00408	1.16124	0.912627	1.31262	0.743088	0.399111	NM_001002860_2	BTBD7	BTBD7	chr14:93237549-93333036	E113K	WT	NOTEST	0.881906	0.841861	-0.0670427	0	1	1	no
NM_001002862	0	0.092563	0	0	0	0	0	0	NM_001002862	DERL3	DERL3	chr22:23786965-24005453	E113K	WT	NOTEST	0.0231407	0	#NAME?	0	1	1	no
NM_001002862_2	0	0	0	0	0	0	0	0	NM_001002862_2	DERL3	DERL3	chr22_KI270879v1_alt:23327-75368	E113K	WT	NOTEST	0	0	0	0	1	1	no
NM_001002876	0.00037336	2.50725	1.30002	1.69091	2.88898	0.00754404	0.794216	5.66168	NM_001002876	CENPM	CENPM	chr22:41938720-41947164	E113K	WT	OK	1.37464	2.3381	0.766286	0.287124	0.6662	0.998938	no
NM_001002877	0.28988	0	0.608842	0.799431	0.654968	0.252716	0	0.486223	NM_001002877	THOC5	THOC5	chr22:29505878-29553757	E113K	WT	NOTEST	0.424538	0.348477	-0.284831	0	1	1	no
NM_001002878	3.54507	5.50232	4.13148	12.5634	3.43412	5.70635	7.22411	0.77855	NM_001002878	THOC5	THOC5	chr22:29505878-29553757	E113K	WT	OK	6.43557	4.28578	-0.586509	-0.480822	0.35905	0.998938	no
NM_001002879	5.02936	3.28721	7.09357	0.6176	7.73188	6.00513	3.20108	9.00854	NM_001002879	THOC5	THOC5	chr22:29505878-29553757	E113K	WT	OK	4.00693	6.48666	0.694977	0.542626	0.2582	0.998938	no
NM_001002880	5.78079	10.2155	6.44839	11.7544	12.7989	10.1288	4.55781	7.98418	NM_001002880	CBY1	CBY1	chr22:38656652-38673851	E113K	WT	OK	8.54976	8.86743	0.0526312	0.0427471	0.9282	0.998938	no
NM_001002901	0	0	2.8427e-05	0	5.68359e-05	0	0	0	NM_001002901	FCRLB	FCRLB	chr1:161721543-161728143	E113K	WT	NOTEST	7.10675e-06	1.4209e-05	0.999541	0	1	1	no
NM_001002905	0	0	0	0	0	0	0	0	NM_001002905	OR8G1	OR8G1	chr11:124249675-124250611	E113K	WT	NOTEST	0	0	0	0	1	1	no
NM_001002907	0	0	0	0	0	0	0	0	NM_001002907	OR8K1	OR8K1	chr11:56346038-56346998	E113K	WT	NOTEST	0	0	0	0	1	1	no
NM_001002907_2	0	0	0	0	0	0	0	0	NM_001002907_2	OR8K1	OR8K1	chr11_JH159136v1_alt:156787-157747	E113K	WT	NOTEST	0	0	0	0	1	1	no
NM_001002909	17.5018	21.0772	19.5493	18.4087	23.018	18.7697	19.7777	17.9115	NM_001002909	GPATCH8	GPATCH8	chr17:44395276-44503406	E113K	WT	OK	19.1343	19.8692	0.0543781	0.149425	0.76145	0.998938	no
NM_001002911	0	0	0	0	0	0	0	0	NM_001002911	GPR139	GPR139	chr16:20031484-20073778	E113K	WT	NOTEST	0	0	0	0	1	1	no
NM_001002912	0.0621742	0.0561448	0.0190163	0	0.0586939	0	0.0205052	0.0228987	NM_001002912	ERICH3	ERICH3	chr1:74568122-74673792	E113K	WT	NOTEST	0.0343338	0.0255245	-0.427751	0	1	1	no
NM_001002913	3.87274	1.78699	0.713782	2.39986	1.74682	1.81211	2.45453	1.85334	NM_001002913	PTRH1	PTRH1	chr9:127706987-127716002	E113K	WT	OK	2.19334	1.9667	-0.157355	-0.115409	0.8175	0.998938	no
NM_001002914	1.05305	4.42659e-05	4.51502e-05	4.33735e-05	4.75734e-05	4.5334e-05	0	4.52221e-05	NM_001002914	KCTD11	KCTD11	chr17:7351888-7354943	E113K	WT	NOTEST	0.263297	3.45324e-05	-12.8965	0	1	1	no
NM_001002915	0	0	0	0	0	0	0	0	NM_001002915	IGFL2	IGFL2	chr19:46147781-46161304	E113K	WT	NOTEST	0	0	0	0	1	1	no
NM_001002916	0	0	0	0	0	0	0	0	NM_001002916	H2BW1	H2BW1	chrX:104011146-104013687	E113K	WT	NOTEST	0	0	0	0	1	1	no
NM_001002917	0	0	0	0	0	0	0	0	NM_001002917	OR8D1	OR8D1	chr11:124309839-124310766	E113K	WT	NOTEST	0	0	0	0	1	1	no
NM_001002918	0	0	0	0	0	0	0	0	NM_001002918	OR8D2	OR8D2	chr11:124319261-124320197	E113K	WT	NOTEST	0	0	0	0	1	1	no
NM_001002919	0	0	0	0	0	0	0	0.179144	NM_001002919	ALKAL2	ALKAL2	chr2:279557-288091	E113K	WT	NOTEST	0	0.0447859	inf	0	1	1	no
NM_001002920	0	0	0	0	0	0	0	0	NM_001002920	POTEA	POTEA	chr8:43292441-43363185	E113K	WT	NOTEST	0	0	0	0	1	1	no
NM_001002923	0	0	0	0	0	0	0	0	NM_001002923	IGFL4	IGFL4	chr19:46039181-46077629	E113K	WT	NOTEST	0	0	0	0	1	1	no
NM_001002924	4.16118	2.82621	3.98709	1.52896	1.30258	0	1.44436	0	NM_001002924	AP3S1	AP3S1	chr5:115841934-115914081	E113K	WT	OK	3.12586	0.686733	-2.18643	-0.578936	0.4277	0.998938	no
NM_001002925	0	0	0	0	0	0	0	0	NM_001002925	OR5AP2	OR5AP2	chr11:56641488-56642439	E113K	WT	NOTEST	0	0	0	0	1	1	no
NM_001002926	29.0463	23.1614	32.4417	32.9704	30.6297	34.8134	30.5537	33.6993	NM_001002926	TWISTNB	TWISTNB	chr7:19695460-19709037	E113K	WT	OK	29.4049	32.424	0.141004	0.402174	0.4173	0.998938	no
NM_001003	233.326	223.918	275.597	263.62	295.742	307.494	222.663	228.491	NM_001003	RPLP1	RPLP1	chr15:69452817-69456205	E113K	WT	OK	249.115	263.598	0.0815241	0.24517	0.6177	0.998938	no
NM_001003395	5.83814e-05	0.000335155	0.000316157	0	0	0.00034573	0	0.000356562	NM_001003395	TPD52L1	TPD52L1	chr6:125153772-125264406	E113K	WT	NOTEST	0.000177423	0.000175573	-0.0151247	0	1	1	no
NM_001003396	0	0.148566	0.153281	0.158681	0.670033	0.196951	0.189981	0.113131	NM_001003396	TPD52L1	TPD52L1	chr6:125153772-125264406	E113K	WT	NOTEST	0.115132	0.292524	1.34526	0	1	1	no
NM_001003397	0.15925	0	1.08902e-05	0	0.632703	0	0	0	NM_001003397	TPD52L1	TPD52L1	chr6:125153772-125264406	E113K	WT	NOTEST	0.0398152	0.158176	1.99014	0	1	1	no
NM_001003398	0.000403786	0.614896	0.407785	0.387587	0.164693	0.503848	0.479105	0.00265328	NM_001003398	BICD1	BICD1	chr12:32106806-32383633	E113K	WT	NOTEST	0.352668	0.287575	-0.294371	0	1	1	no
NM_001003406	0	0	0	0	0.0127205	0	0	0	NM_001003406	CACNA1I	CACNA1I	chr22:39570752-39689735	E113K	WT	NOTEST	0	0.00318013	inf	0	1	1	no
NM_001003407	0	0	0	0	0	0	0	0	NM_001003407	ABLIM1	ABLIM1	chr10:114431109-114779903	E113K	WT	NOTEST	0	0	0	0	1	1	no
NM_001003443	0	0	0	0	0	0	0	0	NM_001003443	OR56A3	OR56A3	chr11:5947346-5948294	E113K	WT	NOTEST	0	0	0	0	1	1	no
NM_001003652	2.55371e-05	1.82133e-05	0.00215594	0	0.000102585	2.80102e-05	0	0	NM_001003652	SMAD2	SMAD2	chr18:47808956-47931146	E113K	WT	NOTEST	0.000549922	3.26488e-05	-4.07413	0	1	1	no
NM_001003665	0	0	0	0	0	0	0	0	NM_001003665	STUM	STUM	chr1:226548763-226609229	E113K	WT	NOTEST	0	0	0	0	1	1	no
NM_001003674	0	0	0	0	0	0	0	0	NM_001003674	LDLRAD4	LDLRAD4	chr18:13218759-13652754	E113K	WT	NOTEST	0	0	0	0	1	1	no
NM_001003675	0	0	0	0	0	0	0	0	NM_001003675	LDLRAD4	LDLRAD4	chr18:13218759-13652754	E113K	WT	NOTEST	0	0	0	0	1	1	no
NM_001003676	1.18019	1.78902	0.487328	1.33055	0.581378	0.633505	1.22313	0.560993	NM_001003676	C11orf49	C11orf49	chr11:46936688-47177125	E113K	WT	NOTEST	1.19677	0.749751	-0.674662	0	1	1	no
NM_001003677	0.54234	2.98663	2.97931	4.20669	1.28337	2.5594	3.3564	1.59371	NM_001003677	C11orf49	C11orf49	chr11:46936688-47177125	E113K	WT	OK	2.67874	2.19822	-0.28522	-0.150149	0.78235	0.998938	no
NM_001003678	0.610073	0.300336	2.681	3.18879	0	0	0	1.58063	NM_001003678	C11orf49	C11orf49	chr11:46936688-47177125	E113K	WT	OK	1.69505	0.395157	-2.10083	-0.555563	0.4106	0.998938	no
NM_001003679	0.00708744	0.00541293	6.33478	6.50031	2.52436	2.75629	0.00491686	2.4648	NM_001003679	LEPR	LEPR	chr1:65420651-65637493	E113K	WT	OK	3.2119	1.93759	-0.729163	-0.355156	0.50075	0.998938	no
NM_001003680	0.172263	0.251094	0.253374	0.25885	0.160191	0	0.431642	0.182181	NM_001003680	LEPR	LEPR	chr1:65420651-65637493	E113K	WT	NOTEST	0.233895	0.193503	-0.273503	0	1	1	no
NM_001003681	0.538506	1.9438	3.74868	4.33971	4.62696	4.57308	1.77874	2.78764	NM_001003681	HMGXB4	HMGXB4	chr22:35257492-35295807	E113K	WT	OK	2.64267	3.4416	0.381083	0.295093	0.5591	0.998938	no
NM_001003682	16.2076	18.2524	15.8081	15.2908	8.79489	8.29454	18.0033	18.7455	NM_001003682	TMEM200B	TMEM200B	chr1:28887090-29123903	E113K	WT	OK	16.3897	13.4595	-0.284164	-0.489726	0.335	0.998938	no
NM_001003683	0	0	0	0	0.000104689	0	0	0	NM_001003683	PDE1A	PDE1A	chr2:182136452-182522845	E113K	WT	NOTEST	0	2.61722e-05	inf	0	1	1	no
NM_001003684	13.7991	12.8693	16.6092	21.3888	17.2255	22.0722	15.7707	15.9195	NM_001003684	UQCR10	UQCR10	chr22:29767368-29770413	E113K	WT	OK	16.1666	17.747	0.134554	0.139731	0.78205	0.998938	no
NM_001003688	4.0488	0.027858	5.49855	1.83105	2.91787	1.89596	5.146	3.35986	NM_001003688	SMAD1	SMAD1	chr4:145481305-145559173	E113K	WT	OK	2.85156	3.32992	0.223734	0.154323	0.70185	0.998938	no
NM_001003690	0	0	0.325663	0	0	0.373834	0	0	NM_001003690	MAD2L1BP	MAD2L1BP	chr6:43629541-43640951	E113K	WT	NOTEST	0.0814158	0.0934585	0.199017	0	1	1	no
NM_001003692	0	2.33665	1.10234	0	1.59021	2.76062	3.0639	2.87375	NM_001003692	ZMAT5	ZMAT5	chr22:29720002-29767011	E113K	WT	OK	0.859746	2.57212	1.58097	0.615636	0.2595	0.998938	no
NM_001003693	0	0	0	0	0	0	0	0	NM_001003693	LY6G6F	LY6G6F	chr6:31706865-31717919	E113K	WT	NOTEST	0	0	0	0	1	1	no
NM_001003693_2	0	0	0	0	0	0	0	0	NM_001003693_2	LY6G6F	LY6G6F	chr6_GL000256v2_alt:3006157-3017215	E113K	WT	NOTEST	0	0	0	0	1	1	no
NM_001003693_3	0	0	0	0	0	0	0	0	NM_001003693_3	LY6G6F	LY6G6F	chr6_GL000252v2_alt:2954629-2965681	E113K	WT	NOTEST	0	0	0	0	1	1	no
NM_001003693_4	0	0	0	0	0	0	0	0	NM_001003693_4	LY6G6F	LY6G6F	chr6_GL000251v2_alt:3184155-3195207	E113K	WT	NOTEST	0	0	0	0	1	1	no
NM_001003693_5	0	0	0	0	0	0	0	0	NM_001003693_5	LY6G6F	LY6G6F	chr6_GL000253v2_alt:3011914-3022965	E113K	WT	NOTEST	0	0	0	0	1	1	no
NM_001003693_6	0	0	0	0	0	0	0	0	NM_001003693_6	LY6G6F	LY6G6F	chr6_GL000254v2_alt:3048738-3059794	E113K	WT	NOTEST	0	0	0	0	1	1	no
NM_001003693_7	0	0	0	0	0	0	0	0	NM_001003693_7	LY6G6F	LY6G6F	chr6_GL000255v2_alt:2962682-2973733	E113K	WT	NOTEST	0	0	0	0	1	1	no
NM_001003694	2.25936	3.92641	1.78626	1.54866	2.97796	2.70426	1.47985	2.6627	NM_001003694	BRPF1	BRPF1	chr3:9731728-9748016	E113K	WT	OK	2.38017	2.45619	0.0453569	0.0428723	0.9307	0.998938	no
NM_001003696	8.44147	1.81153	7.59948	6.42018	9.66892	9.12516	3.61408	3.14222	NM_001003696	ATP5PF	ATP5PF	chr21:25724479-25772460	E113K	WT	OK	6.06817	6.38759	0.074012	0.0322771	0.95735	0.998938	no
NM_001003697	33.6265	45.4866	58.887	57.8785	62.9322	70.693	48.39	55.7425	NM_001003697	ATP5PF	ATP5PF	chr21:25724479-25772460	E113K	WT	OK	48.9697	59.4394	0.279532	0.330323	0.50715	0.998938	no
NM_001003698	0	0.00490193	0.810433	0.00194858	0.0156112	0.154657	0.00484909	6.68872e-05	NM_001003698	RREB1	RREB1	chr6:7107742-7251980	E113K	WT	NOTEST	0.204321	0.0437959	-2.22197	0	1	1	no
NM_001003699	3.77806	3.10207	1.37983	1.13276	1.47059	1.45478	3.3096	2.57405	NM_001003699	RREB1	RREB1	chr6:7107742-7251980	E113K	WT	OK	2.34818	2.20226	-0.0925626	-0.0971136	0.84915	0.998938	no
NM_001003700	0.00195706	0	0.000372233	0.197581	1.42234	0.771334	0	0.826036	NM_001003700	RREB1	RREB1	chr6:7107742-7251980	E113K	WT	NOTEST	0.0499775	0.754927	3.91699	0	1	1	no
NM_001003701	0	0.657923	1.47403	0.685493	0.680791	0	0	1.04845	NM_001003701	ATP5PF	ATP5PF	chr21:25724479-25772460	E113K	WT	NOTEST	0.70436	0.43231	-0.704246	0	1	1	no
NM_001003702	1.5773	1.66552	1.99318	0.503672	1.48235	1.20183	0.515746	0.502478	NM_001003702	ARHGEF35	ARHGEF35	chr7:144186082-144380632	E113K	WT	OK	1.43492	0.925603	-0.632503	-0.417296	0.3964	0.998938	no
NM_001003703	15.8901	17.7997	20.0018	20.958	25.7119	21.7875	23.351	24.0201	NM_001003703	ATP5PF	ATP5PF	chr21:25724479-25772460	E113K	WT	OK	18.6624	23.7176	0.345823	0.435389	0.3839	0.998938	no
NM_001003704	0	0	3.04525	1.07211	0.207582	3.70479	2.44855	0	NM_001003704	MTFP1	MTFP1	chr22:30425767-30429054	E113K	WT	OK	1.02934	1.59023	0.627517	0.202831	0.7422	0.998938	no
NM_001003712	28.5059	30.496	24.6418	27.4497	24.3062	28.8691	38.8353	30.8226	NM_001003712	OSBPL8	OSBPL8	chr12:76351797-76559771	E113K	WT	OK	27.7733	30.7083	0.144928	0.302221	0.5339	0.998938	no
NM_001003713	356.83	370.636	431.631	407.423	352.161	379.282	341.866	325.291	NM_001003713	ATP5MF	ATP5MF	chr7:99408968-99466167	E113K	WT	OK	391.63	349.65	-0.163581	-0.258476	0.6035	0.998938	no
NM_001003714	9.98566	11.6106	4.89594	2.68529	9.68132	3.24324	14.416	13.3466	NM_001003714	ATP5MF	ATP5MF	chr7:99408968-99466167	E113K	WT	OK	7.29438	10.1718	0.479717	0.0810245	0.76465	0.998938	no
NM_001003715	0.305979	0.164806	0.0106715	0.186277	0.143697	0	0.11078	0.216913	NM_001003715	RECQL5	RECQL5	chr17:75626853-75708062	E113K	WT	NOTEST	0.166934	0.117848	-0.502353	0	1	1	no
NM_001003716	0	0	0.0991496	0.138243	0	0.158341	0	0.0780272	NM_001003716	RECQL5	RECQL5	chr17:75626853-75708062	E113K	WT	NOTEST	0.0593482	0.059092	-0.00623996	0	1	1	no
NM_001003722	24.6224	22.4336	26.195	27.7041	33.2391	33.9782	26.5052	28.1142	NM_001003722	GLE1	GLE1	chr9:128340526-128662136	E113K	WT	OK	25.2388	30.4592	0.271233	0.318158	0.52875	0.998938	no
NM_001003745	0	0	0	0	0	0	0	0	NM_001003745	OR10A3	OR10A3	chr11_KI270829v1_alt:170076-171021	E113K	WT	NOTEST	0	0	0	0	1	1	no
NM_001003745_2	0	0	0	0	0	0	0	0	NM_001003745_2	OR10A3	OR10A3	chr11:7938575-7939520	E113K	WT	NOTEST	0	0	0	0	1	1	no
NM_001003745_3	0	0	0	0	0	0	0	0	NM_001003745_3	OR10A3	OR10A3	chr11_KN538368v1_alt:169569-170514	E113K	WT	NOTEST	0	0	0	0	1	1	no
NM_001003750	0	0	0	0	0	0	0	0	NM_001003750	OR8I2	OR8I2	chr11:56093307-56094240	E113K	WT	NOTEST	0	0	0	0	1	1	no
NM_001003760	0.0261149	0.0471773	0.0718996	0.0264519	0.197118	0.056223	0.0516784	0	NM_001003760	KLHL31	KLHL31	chr6:53647915-53665756	E113K	WT	NOTEST	0.0429109	0.0762548	0.829483	0	1	1	no
NM_001003785	0	4.38556	1.20629	0	0	1.13258	1.38731	2.46364	NM_001003785	ATP5PD	ATP5PD	chr17:75032570-75065886	E113K	WT	NOTEST	1.39796	1.24588	-0.166158	0	1	1	no
NM_001003786	0	0	0	1.01032	0	0.000123548	0	0	NM_001003786	STRADA	STRADA	chr17:63702831-63741986	E113K	WT	NOTEST	0.252581	3.08869e-05	-12.9975	0	1	1	no
NM_001003787	1.8361	0.0104367	0	0	0	0.415673	0	0	NM_001003787	STRADA	STRADA	chr17:63702831-63741986	E113K	WT	NOTEST	0.461633	0.103918	-2.1513	0	1	1	no
NM_001003788	0.556127	0.831488	0.749949	2.06909	2.08838	1.32891	0.413461	2.27476	NM_001003788	STRADA	STRADA	chr17:63702831-63741986	E113K	WT	OK	1.05166	1.52638	0.53744	0.270275	0.59205	0.998938	no
NM_001003789	0.000601906	0.167358	0.119599	0.000616518	0.00358393	0.173929	0.00112296	0.12255	NM_001003789	RABL2B	RABL2B	chr22:50757085-50799637	E113K	WT	NOTEST	0.0720439	0.0752965	0.0637066	0	1	1	no
NM_001003790	0	0	0	0	0	0	0	0	NM_001003790	ERLIN2	ERLIN2	chr8:37734760-37758421	E113K	WT	NOTEST	0	0	0	0	1	1	no
NM_001003791	0	0.140811	0	0	0	0	0	0.154463	NM_001003791	ERLIN2	ERLIN2	chr8:37734760-37758421	E113K	WT	NOTEST	0.0352028	0.0386157	0.133497	0	1	1	no
NM_001003792	0.56155	4.2672	1.82211	0.753855	0	9.94347e-05	0.0590735	1.35383	NM_001003792	RBMS3	RBMS3	chr3:29281070-30010395	E113K	WT	OK	1.85118	0.353251	-2.38968	-0.812111	0.262	0.998938	no
NM_001003793	2.40299	1.01173	2.94991	1.82698	0.00103291	1.88441	3.89011	3.22918	NM_001003793	RBMS3	RBMS3	chr3:29281070-30010395	E113K	WT	OK	2.0479	2.25118	0.136536	0.104457	0.8267	0.998938	no
NM_001003794	13.0655	14.4984	16.6171	15.7975	11.6805	11.9334	12.3999	13.4037	NM_001003794	MGLL	MGLL	chr3:127689061-127823250	E113K	WT	OK	14.9946	12.3544	-0.279425	-0.592359	0.23265	0.998938	no
NM_001003795	0.466097	0.668009	0.425741	0.566882	0.437729	0.354746	0.856932	0.662296	NM_001003795	GTF2IRD2B	GTF2IRD2B	chr7:75092555-75149817	E113K	WT	NOTEST	0.531682	0.577926	0.12032	0	1	1	no
NM_001003796	67.7015	54.1605	85.2242	77.9816	77.6978	93.0041	66.7915	75.9194	NM_001003796	SNU13	SNU13	chr22:41673932-41688867	E113K	WT	OK	71.267	78.3532	0.136758	0.325042	0.51775	0.998938	no
NM_001003800	2.75116	2.97934	4.06907	3.14448	4.15401	5.15048	1.51059	1.4454	NM_001003800	BICD2	BICD2	chr9:92711362-92764833	E113K	WT	OK	3.23601	3.06512	-0.0782744	-0.0734878	0.8855	0.998938	no
NM_001003801	2.40549	2.26032	5.73585	6.22896	3.00715	1.72431	4.92283	4.73678	NM_001003801	SMARCD3	SMARCD3	chr7:151232482-151277149	E113K	WT	OK	4.15766	3.59777	-0.208669	-0.142541	0.78225	0.998938	no
NM_001003802	0	0	0	0	0	0	0.224652	0	NM_001003802	SMARCD3	SMARCD3	chr7:151232482-151277149	E113K	WT	NOTEST	0	0.0561631	inf	0	1	1	no
NM_001003803	0.010055	0.0310133	0.0324351	0.000316583	0.0440294	0.0520026	6.39892	0.798894	NM_001003803	DMAC2L	DMAC2L	chr14:50312323-50397298	E113K	WT	OK	0.018455	1.82346	6.62652	0.768289	0.2747	0.998938	no
NM_001003805	0.686637	0.557172	0	0.656986	0.590338	0.314035	0	0	NM_001003805	DMAC2L	DMAC2L	chr14:50312323-50397298	E113K	WT	NOTEST	0.475199	0.226093	-1.07161	0	1	1	no
NM_001003806	0	0	0	0	0	0	0	0	NM_001003806	TARP	TARP	chr7:38259642-38273647	E113K	WT	NOTEST	0	0	0	0	1	1	no
NM_001003809	0	0	0	0	0	0	0	0	NM_001003809	DLGAP1	DLGAP1	chr18:3496031-4455307	E113K	WT	NOTEST	0	0	0	0	1	1	no
NM_001003810	0	0	0	0.964204	0	0	0.828137	0.900533	NM_001003810	HNRNPD	HNRNPD	chr4:82352497-82373996	E113K	WT	NOTEST	0.241051	0.432168	0.842253	0	1	1	no
NM_001003811	0	0	0	0	0	0	0	0	NM_001003811	TEX11	TEX11	chrX:70528939-70908711	E113K	WT	NOTEST	0	0	0	0	1	1	no
NM_001003818	7.5853	6.10011	7.51444	10.8525	3.99278	8.66024	5.85628	5.34935	NM_001003818	TRIM6	TRIM6	chr11:5596110-5644395	E113K	WT	OK	8.0131	5.96466	-0.42592	-0.647019	0.18955	0.998938	no
NM_001003819	0	0	0	0	0	0	0	0	NM_001003819	TRIM6-TRIM34	TRIM6-TRIM34	chr11:5596110-5644395	E113K	WT	NOTEST	0	0	0	0	1	1	no
NM_001003827	0	0	0	0	0	0.00266773	0	0	NM_001003827	TRIM34	TRIM34	chr11:5596110-5644395	E113K	WT	NOTEST	0	0.000666932	inf	0	1	1	no
NM_001003828	0	0	0	0	0	0	0	0	NM_001003828	PARVB	PARVB	chr22:43999210-44169232	E113K	WT	NOTEST	0	0	0	0	1	1	no
NM_001003841	0	0	0	0	0	0	0	0	NM_001003841	SLC6A19	SLC6A19	chr5:1201594-1225111	E113K	WT	NOTEST	0	0	0	0	1	1	no
NM_001003845	0.981129	1.55518	1.35322	1.24264	0.38357	0.351691	0.809306	0.905386	NM_001003845	SP5	SP5	chr2:170700367-170798977	E113K	WT	NOTEST	1.28304	0.612488	-1.06682	0	1	1	no
NM_001003891	4.94418	7.23839	9.7049	7.9254	6.55435	8.03966	8.6021	8.43598	NM_001003891	MED15	MED15	chr22:20507609-20587619	E113K	WT	OK	7.45322	7.90802	0.0854534	0.130142	0.79625	0.998938	no
NM_001003892	0	0	0	0	0	0	0	0	NM_001003892	DUPD1	DUPD1	chr10:75037783-75058583	E113K	WT	NOTEST	0	0	0	0	1	1	no
NM_001003892_2	0	0	0	0	0	0	0	0	NM_001003892_2	DUPD1	DUPD1	chr10_KN196480v1_fix:242459-263259	E113K	WT	NOTEST	0	0	0	0	1	1	no
NM_001003894	0	0	0	0	0	0	0	0	NM_001003894	CDY1B	CDY1B	chrY:24045229-24048014	E113K	WT	NOTEST	0	0	0	0	1	1	no
NM_001003894_2	0	0	0	0	0	0	0	0	NM_001003894_2	CDY1B	CDY1B	chrY:25622116-25624901	E113K	WT	NOTEST	0	0	0	0	1	1	no
NM_001003895_2	0	0	0	0	0	0	0	0	NM_001003895_2	CDY1B	CDY1B	chrY:25622116-25624901	E113K	WT	NOTEST	0	0	0	0	1	1	no
NM_001003897	25.5333	20.9188	22.034	30.2344	17.597	18.6148	21.3915	38.7265	NM_001003897	MANBAL	MANBAL	chr20:37289654-37317260	E113K	WT	OK	24.6801	24.0825	-0.035366	-0.0422909	0.9288	0.998938	no
NM_001003927	0.950895	1.01346	0.256566	2.35857	1.68049	2.3342	0.844556	0.960136	NM_001003927	EVI2A	EVI2A	chr17:31094926-31377677	E113K	WT	OK	1.14487	1.45485	0.34568	0.120326	0.84765	0.998938	no
NM_001003931	0.000408202	0.000208761	0.000301482	2.30191	1.1027	0.00176705	1.78864	0.000769867	NM_001003931	PARP3	PARP3	chr3:51942304-51948867	E113K	WT	NOTEST	0.575707	0.723469	0.329597	0	1	1	no
NM_001003936	0	0	0	0	0	0	0	0	NM_001003936	TXNDC8	TXNDC8	chr9:110303475-110337884	E113K	WT	NOTEST	0	0	0	0	1	1	no
NM_001003937	0	0	0	0	0	0	0	0	NM_001003937	TSPYL6	TSPYL6	chr2:53971112-54305298	E113K	WT	NOTEST	0	0	0	0	1	1	no
NM_001003938	0	0	0	0	0	0	0	0	NM_001003938	HBM	HBM	chr16:165977-166764	E113K	WT	NOTEST	0	0	0	0	1	1	no
NM_001003940	0.466844	0.788969	1.16549	0	2.34662e-05	0	0.000223691	0.233557	NM_001003940	BMF	BMF	chr15:40087890-40108879	E113K	WT	NOTEST	0.605326	0.0584511	-3.37241	0	1	1	no
NM_001003941	0.53407	0.47448	1.29973	0.438271	0	0.543379	1.34828	1.00158	NM_001003941	OGDH	OGDH	chr7:44606626-44709066	E113K	WT	NOTEST	0.686637	0.723309	0.0750651	0	1	1	no
NM_001003942	0.514682	3.54104	4.5162e-05	0.00682702	0.211986	0.413785	3.43101	0.00679298	NM_001003942	BMF	BMF	chr15:40087890-40108879	E113K	WT	NOTEST	1.01565	1.01589	0.000348846	0	1	1	no
NM_001003943	1.00724	0.000688568	0	0.575475	0.910453	0.000278942	0.998527	0.705784	NM_001003943	BMF	BMF	chr15:40087890-40108879	E113K	WT	NOTEST	0.39585	0.653761	0.723808	0	1	1	no
NM_001003945	1.96527	0.886291	0.415259	0	0.483334	0.460596	0.91583	0.533944	NM_001003945	ALAD	ALAD	chr9:113386311-113401338	E113K	WT	NOTEST	0.816706	0.598426	-0.448644	0	1	1	no
NM_001003954	0	0	0	0	0	0	0	0	NM_001003954	ANXA13	ANXA13	chr8:123680793-123737393	E113K	WT	NOTEST	0	0	0	0	1	1	no
NM_001003962	199.312	218.018	257.903	276.144	151.887	163.865	151.428	207.408	NM_001003962	CAPNS1	CAPNS1	chr19:36140065-36150353	E113K	WT	OK	237.844	168.647	-0.496011	-1.19244	0.0197	0.602659	no
NM_001004	742.869	768.696	904.138	886.167	933.944	994.093	1000.74	1029.19	NM_001004	RPLP2	RPLP2	chr11:809966-812876	E113K	WT	OK	825.468	989.491	0.261475	0.770914	0.11955	0.998938	no
NM_001004019	0	0	0	0	0.000268988	0	0	0	NM_001004019	FBLN2	FBLN2	chr3:13549124-13638402	E113K	WT	NOTEST	0	6.72469e-05	inf	0	1	1	no
NM_001004023	0.000127609	0.432406	0.000308763	1.36488	0.000232254	0.438215	0.000262449	0.564866	NM_001004023	DYRK3	DYRK3	chr1:206635535-206655175	E113K	WT	NOTEST	0.44943	0.250894	-0.84102	0	1	1	no
NM_001004051	9.71663	7.26863	9.73264	11.858	8.75372	2.83168	6.41719	12.403	NM_001004051	GPRASP2	GPRASP2	chrX:102599205-102964522	E113K	WT	OK	9.64397	7.60141	-0.343361	-0.360507	0.46065	0.998938	no
NM_001004052	0	0	0	0	0	0	0	0	NM_001004052	OR52B2	OR52B2	chr11:6169354-6170326	E113K	WT	NOTEST	0	0	0	0	1	1	no
NM_001004055	0	0.129036	0	0	0	0	0.281369	0.587127	NM_001004055	LRRC29	LRRC29	chr16:67207138-67226998	E113K	WT	NOTEST	0.032259	0.217124	2.75075	0	1	1	no
NM_001004056	9.84287e-06	1.04609e-05	0.000138954	0.000129717	0	0	0.85601	1.03238e-05	NM_001004056	GRK4	GRK4	chr4:2963570-3040760	E113K	WT	NOTEST	7.22438e-05	0.214005	11.5325	0	1	1	no
NM_001004057	0.000250904	0.000243043	0	0	0.000276899	0.499141	0	0.000241575	NM_001004057	GRK4	GRK4	chr4:2963570-3040760	E113K	WT	NOTEST	0.000123487	0.124915	9.98237	0	1	1	no
NM_001004058	0	0	0	0	0	0	0	0	NM_001004058	OR8K5	OR8K5	chr11:56159393-56160317	E113K	WT	NOTEST	0	0	0	0	1	1	no
NM_001004059	0	0	0	0	0	0	0	0	NM_001004059	OR4S2	OR4S2	chr11:55650903-55651839	E113K	WT	NOTEST	0	0	0	0	1	1	no
NM_001004060	12.2733	11.7722	9.45762	9.39329	7.25022	7.77358	13.436	15.2309	NM_001004060	NOMO2	NOMO2	chr16:18499923-18562112	E113K	WT	OK	10.7241	10.9227	0.0264701	0.0600514	0.90325	0.998938	no
NM_001004063	0	0	0	0	0	0	0	0	NM_001004063	OR4K1	OR4K1	chr14:19935607-19936683	E113K	WT	NOTEST	0	0	0	0	1	1	no
NM_001004064	0	0	0	0	0	0	0	0	NM_001004064	OR8J3	OR8J3	chr11:56136770-56137718	E113K	WT	NOTEST	0	0	0	0	1	1	no
NM_001004065	14.0945	9.62469	20.4097	19.6836	20.8918	19.9978	14.2729	12.7795	NM_001004065	PALM2AKAP2	PALM2AKAP2	chr9:109640787-110172511	E113K	WT	OK	15.9531	16.9855	0.0904666	0.0937973	0.85305	0.998938	no
NM_001004067	0.116444	0.116486	0.116815	0.116521	0.116984	0.116717	0.116331	0.116243	NM_001004067	NOMO3	NOMO3	chr16:14833713-14896157	E113K	WT	NOTEST	0.116567	0.116569	2.72951e-05	0	1	1	no
NM_001004067_2	0	0	0	0	0	0	0	0	NM_001004067_2	NOMO3	NOMO3	chr16_KI270853v1_alt:1890522-1952816	E113K	WT	NOTEST	0	0	0	0	1	1	no
NM_001004067_3	0	0	0	0	0	0	0	0	NM_001004067_3	NOMO3	NOMO3	chr16_KI270853v1_alt:205806-1046875	E113K	WT	NOTEST	0	0	0	0	1	1	no
NM_001004067_4	0.00123762	0.00122874	0.00122946	0.00123858	0.00124298	0.00123605	0.00124498	0.00122925	NM_001004067_4	NOMO3	NOMO3	chr16:16232527-16294811	E113K	WT	NOTEST	0.0012336	0.00123832	0.00550514	0	1	1	no
NM_001004105	9.36653	12.3292	14.405	18.0647	14.5545	13.4634	9.99155	13.0144	NM_001004105	GRK6	GRK6	chr5:177426675-177456286	E113K	WT	OK	13.5414	12.7559	-0.0862031	-0.122583	0.8095	0.998938	no
NM_001004106	6.00985	2.65738	4.06039	2.77004	3.99683	3.13816	6.70072	5.27351	NM_001004106	GRK6	GRK6	chr5:177426675-177456286	E113K	WT	OK	3.87441	4.7773	0.302219	0.272714	0.5785	0.998938	no
NM_001004124	0	0	0	0	0	0	0	0	NM_001004124	OR4P4	OR4P4	chr11:55638357-55639296	E113K	WT	NOTEST	0	0	0	0	1	1	no
NM_001004125	3.22642	3.93316	2.60199	2.60171	2.72269	2.26651	2.08541	2.11329	NM_001004125	TUSC1	TUSC1	chr9:25676388-25678858	E113K	WT	OK	3.09082	2.29697	-0.428256	-0.615031	0.2194	0.998938	no
NM_001004127	8.93243	8.7468	11.6972	12.4038	7.05051	7.29082	12.9404	11.2215	NM_001004127	ALG11	ALG11	chr13:52012397-52033600	E113K	WT	OK	10.445	9.62579	-0.117841	-0.289385	0.56055	0.998938	no
NM_001004128	93.6878	81.3241	101.958	107.038	125.717	146.131	90.7156	95.9363	NM_001004128	QSOX1	QSOX1	chr1:180154832-180204030	E113K	WT	OK	96.0019	114.625	0.255786	0.624462	0.21085	0.998938	no
NM_001004134	0	0	0	0	0	0	0	0.242355	NM_001004134	OR10AD1	OR10AD1	chr12:48202338-48203292	E113K	WT	NOTEST	0	0.0605887	inf	0	1	1	no
NM_001004135	0	0	0	0	0	0	0	0	NM_001004135	OR2A12	OR2A12	chr7:144095107-144096040	E113K	WT	NOTEST	0	0	0	0	1	1	no
NM_001004135_2	0	0	0	0	0	0	0	0	NM_001004135_2	OR2A12	OR2A12	chr7_KZ208913v1_alt:49673-50606	E113K	WT	NOTEST	0	0	0	0	1	1	no
NM_001004136	0	0	0	0	0	0	0	0	NM_001004136	OR2T2	OR2T2	chr1_KI270761v1_alt:106837-107812	E113K	WT	NOTEST	0	0	0	0	1	1	no
NM_001004136_2	0	0	0	0	0	0	0	0	NM_001004136_2	OR2T2	OR2T2	chr1:248452797-248453772	E113K	WT	NOTEST	0	0	0	0	1	1	no
NM_001004136_3	0	0	0	0	0	0	0	0	NM_001004136_3	OR2T2	OR2T2	chr1_KI270892v1_alt:103215-104190	E113K	WT	NOTEST	0	0	0	0	1	1	no
NM_001004137	0	0	0	0	0	0	0	0	NM_001004137	OR52M1	OR52M1	chr11:4545190-4546144	E113K	WT	NOTEST	0	0	0	0	1	1	no
NM_001004195	0	0	0	0	0	0	0	0	NM_001004195	OR4F4	OR4F4	chr15:101922141-101923059	E113K	WT	NOTEST	0	0	0	0	1	1	no
NM_001004196	0	0	0	0	0	0	0	0	NM_001004196	CD200	CD200	chr3:112302477-112362811	E113K	WT	NOTEST	0	0	0	0	1	1	no
NM_001004297	0	0	0	0	0	0	0	0	NM_001004297	OR13A1	OR13A1	chr10_GL383546v1_alt:127419-140376	E113K	WT	NOTEST	0	0	0	0	1	1	no
NM_001004297_2	0	0	0	0	0	0	0	0	NM_001004297_2	OR13A1	OR13A1	chr10:45302650-45315608	E113K	WT	NOTEST	0	0	0	0	1	1	no
NM_001004298	0.000193243	0.000176667	0	0	0.000188101	0.000180299	0.000182967	0.000184516	NM_001004298	C10orf90	C10orf90	chr10:126424996-126670510	E113K	WT	NOTEST	9.24776e-05	0.000183971	0.992302	0	1	1	no
NM_001004301	2.07686	1.56684	1.74894	1.65816	1.10675	1.20992	1.95821	1.75502	NM_001004301	ZNF813	ZNF813	chr19:53467732-53496255	E113K	WT	OK	1.7627	1.50748	-0.225654	-0.375736	0.4518	0.998938	no
NM_001004303	0	0	0	0	0	0	0	0	NM_001004303	FYB2	FYB2	chr1:56718790-56819404	E113K	WT	NOTEST	0	0	0	0	1	1	no
NM_001004304	3.58576	3.72231	3.09906	2.7195	4.51492	3.56212	3.10207	2.73662	NM_001004304	ZNF740	ZNF740	chr12:53157662-53207251	E113K	WT	OK	3.28166	3.47894	0.0842216	0.184896	0.7074	0.998938	no
NM_001004308	0	0	0	0	0	0	0	0	NM_001004308	RTL4	RTL4	chrX:112083024-112457245	E113K	WT	NOTEST	0	0	0	0	1	1	no
NM_001004309	0.599089	0.902962	0.458548	1.11266	0.563901	1.02064	0.889302	0.717857	NM_001004309	ZNF774	ZNF774	chr15:90352283-90362847	E113K	WT	NOTEST	0.768314	0.797925	0.0545557	0	1	1	no
NM_001004310	0	0	0	0	0	0	0	0	NM_001004310	FCRL6	FCRL6	chr1:159800511-159816257	E113K	WT	NOTEST	0	0	0	0	1	1	no
NM_001004311	0	0	0	0	0	0	0	0	NM_001004311	FIGLA	FIGLA	chr2:70777309-70790643	E113K	WT	NOTEST	0	0	0	0	1	1	no
NM_001004312	0	0	0	0	0	0	0	0	NM_001004312	RTP2	RTP2	chr3:187698258-187745468	E113K	WT	NOTEST	0	0	0	0	1	1	no
NM_001004313	0.0567934	0	0.052172	0	0	0	0	0.0628401	NM_001004313	TMEM220	TMEM220	chr17:10697593-10815164	E113K	WT	NOTEST	0.0272414	0.01571	-0.794114	0	1	1	no
NM_001004316	0.0628932	0	0	0	0	0.0676564	0.0911788	5.49236e-06	NM_001004316	LEKR1	LEKR1	chr3:156826306-157046129	E113K	WT	NOTEST	0.0157233	0.0397102	1.3366	0	1	1	no
NM_001004317	0	0	0	0	0	0	0	0	NM_001004317	LIN28B	LIN28B	chr6:104957106-105083332	E113K	WT	NOTEST	0	0	0	0	1	1	no
NM_001004318	0.219704	1.09271	0.958696	0.834663	0.981807	0.427967	0.761007	1.39756	NM_001004318	ACP7	ACP7	chr19:39084367-39111492	E113K	WT	NOTEST	0.776442	0.892085	0.200302	0	1	1	no
NM_001004319	0	0	0	0	0	0.21413	0	0	NM_001004319	VHLL	VHLL	chr1:156298623-156299637	E113K	WT	NOTEST	0	0.0535326	inf	0	1	1	no
NM_001004320	0.131328	0	0.120689	0.133054	0.12342	0.211901	0	0.072671	NM_001004320	AGMO	AGMO	chr7:15200316-15562015	E113K	WT	NOTEST	0.0962676	0.101998	0.0834164	0	1	1	no
NM_001004323	0	0	0.191217	0	1.15126	0.66647	0.205141	0.691021	NM_001004323	C7orf61	C7orf61	chr7:100456619-100464260	E113K	WT	NOTEST	0.0478044	0.678474	3.82708	0	1	1	no
NM_001004325	0	0	0	0	0	0	0	0	NM_001004325	KRTAP5-2	KRTAP5-2	chr11_KI270830v1_alt:54977-104381	E113K	WT	NOTEST	0	0	0	0	1	1	no
NM_001004325_2	0	0	0	0	0	0	0	0	NM_001004325_2	KRTAP5-2	KRTAP5-2	chr11_KI270903v1_alt:49267-75727	E113K	WT	NOTEST	0	0	0	0	1	1	no
NM_001004325_3	0	0	0	0	0	0	0	0	NM_001004325_3	KRTAP5-2	KRTAP5-2	chr11:1572740-1599184	E113K	WT	NOTEST	0	0	0	0	1	1	no
NM_001004328	0	0	0	0	0	0	0	0	NM_001004328	ZNF705A	ZNF705A	chr12:8172553-8180046	E113K	WT	NOTEST	0	0	0	0	1	1	no
NM_001004329	0	0	0	0	0	0	0	0	NM_001004329	DBX2	DBX2	chr12:45014671-45051099	E113K	WT	NOTEST	0	0	0	0	1	1	no
NM_001004330	0.0963519	0	0.132739	0.0976079	0.181417	0.466546	0.0476751	0.106566	NM_001004330	PLEKHG7	PLEKHG7	chr12:92736488-92929295	E113K	WT	NOTEST	0.0816748	0.200551	1.29601	0	1	1	no
NM_001004333	107.78	115.833	117.371	103.995	118.573	136.398	132.927	124.82	NM_001004333	RNASEK	RNASEK	chr17:7012416-7019654	E113K	WT	OK	111.245	128.179	0.204427	0.401149	0.4173	0.998938	no
NM_001004334	0	0	0	0	0	0	0	0	NM_001004334	GPR179	GPR179	chr17_KI270857v1_alt:2332053-2458850	E113K	WT	NOTEST	0	0	0	0	1	1	no
NM_001004334_2	0	0	0	0	0	0	0	0	NM_001004334_2	GPR179	GPR179	chr17:38324570-38343956	E113K	WT	NOTEST	0	0	0	0	1	1	no
NM_001004339	2.72473	2.93216	0.855704	0.764082	1.07384	0.819268	1.36624	1.56452	NM_001004339	ZYG11A	ZYG11A	chr1:52842759-52894995	E113K	WT	OK	1.81917	1.20597	-0.593092	-0.835284	0.1038	0.998938	no
NM_001004341	0	0	0	0	0	0	0	0	NM_001004341	ETV3L	ETV3L	chr1:157092042-157099808	E113K	WT	NOTEST	0	0	0	0	1	1	no
NM_001004342	0	0	0	0	0	0	0	0	NM_001004342	TRIM67	TRIM67	chr1:231162927-231221564	E113K	WT	NOTEST	0	0	0	0	1	1	no
NM_001004343	0.471687	0	0.289901	0.31876	0	0	0.155718	0.17459	NM_001004343	MAP1LC3C	MAP1LC3C	chr1:241995489-241999098	E113K	WT	NOTEST	0.270087	0.082577	-1.70961	0	1	1	no
NM_001004346	0	0.005011	0.817705	0.00520459	0	1.91375	0.00513147	0.00523615	NM_001004346	MTHFD2L	MTHFD2L	chr4:74123272-74303097	E113K	WT	NOTEST	0.20698	0.48103	1.21664	0	1	1	no
NM_001004351	0	0	0.0455074	0	0.046636	0	0	0.0547984	NM_001004351	SPDYE3	SPDYE3	chr7:100307701-100367831	E113K	WT	NOTEST	0.0113769	0.0253586	1.15637	0	1	1	no
NM_001004352	0.495092	0.51222	0.195027	0.573271	0.199305	0.0760732	0.560029	0.704603	NM_001004352	LOC100506422	LOC100506422	chr9:26066674-26118408	E113K	WT	NOTEST	0.443903	0.385003	-0.205375	0	1	1	no
NM_001004353	0	0	0	0	0	0	0	0	NM_001004353	STPG3	STPG3	chr9:137250218-137253497	E113K	WT	NOTEST	0	0	0	0	1	1	no
NM_001004354	1.03771	1.21512	1.34611	0.86579	1.09046	1.05067	0.724954	0.405265	NM_001004354	NRARP	NRARP	chr9:137299630-137302271	E113K	WT	NOTEST	1.11618	0.817838	-0.448686	0	1	1	no
NM_001004356	0	0.39945	0	0	0	0	0	0	NM_001004356	FGFRL1	FGFRL1	chr4:1011625-1026898	E113K	WT	NOTEST	0.0998625	0	#NAME?	0	1	1	no
NM_001004358	0.0399157	0.0396725	0.0403087	0.0395684	0.0399481	0.0395569	0.0396992	0.0399085	NM_001004358	FGFRL1	FGFRL1	chr4:1011625-1026898	E113K	WT	NOTEST	0.0398663	0.0397782	-0.0031939	0	1	1	no
NM_001004360	0	0	0	0	0	0	0	0	NM_001004360	DPP10	DPP10	chr2:114442640-115845778	E113K	WT	NOTEST	0	0	0	0	1	1	no
NM_001004416	0	0	0	0	0	0	0	0	NM_001004416	UMODL1	UMODL1	chr21:42062876-42143454	E113K	WT	NOTEST	0	0	0	0	1	1	no
NM_001004419	0	0.00105532	0.440979	0	0	0	0.00106481	0	NM_001004419	CLEC2D	CLEC2D	chr12:9669712-9699552	E113K	WT	NOTEST	0.110509	0.000266201	-8.69742	0	1	1	no
NM_001004426	6.12166e-05	0	0	0	2.75025e-05	0	0	0	NM_001004426	PLA2G6	PLA2G6	chr22:38111494-38181830	E113K	WT	NOTEST	1.53041e-05	6.87563e-06	-1.15436	0	1	1	no
NM_001004431	0	0	0	0	0	0.110413	0	0	NM_001004431	METRNL	METRNL	chr17:83079608-83095126	E113K	WT	NOTEST	0	0.0276033	inf	0	1	1	no
NM_001004431_2	0	0	0	0	0	0	0	0	NM_001004431_2	METRNL	METRNL	chr17_KI270860v1_alt:8451-24216	E113K	WT	NOTEST	0	0	0	0	1	1	no
NM_001004432	0	0	0	0	0	0	0	0	NM_001004432	LINGO4	LINGO4	chr1:151800264-151805419	E113K	WT	NOTEST	0	0	0	0	1	1	no
NM_001004434	0	0	0	0	0	0	0	0	NM_001004434	SLC30A2	SLC30A2	chr1:26037251-26046118	E113K	WT	NOTEST	0	0	0	0	1	1	no
NM_001004439	0.0578467	0.0261104	0	0.0292946	0.0273215	0.0467119	0.0143078	0.015975	NM_001004439	ITGA11	ITGA11	chr15:68296531-68432163	E113K	WT	NOTEST	0.0283129	0.0260791	-0.118569	0	1	1	no
NM_001004440	0.000206312	0.000230707	0	0	0	0	0.000138624	0.000257696	NM_001004440	TAFA3	TAFA3	chr1:112720566-112727234	E113K	WT	NOTEST	0.000109255	9.90801e-05	-0.141028	0	1	1	no
NM_001004441	0	0	0	0	0	0	0	0	NM_001004441	ANKRD34B	ANKRD34B	chr5:80556754-80570280	E113K	WT	NOTEST	0	0	0	0	1	1	no
NM_001004450	0	0	0	0	0	0	0	0	NM_001004450	OR1B1	OR1B1	chr9:122628578-122629535	E113K	WT	NOTEST	0	0	0	0	1	1	no
NM_001004451	0	0	0	0	0	0	0	0	NM_001004451	OR1J1	OR1J1	chr9:122476957-122477926	E113K	WT	NOTEST	0	0	0	0	1	1	no
NM_001004452	0	0	0	0	0	0	0	0	NM_001004452	OR1J4	OR1J4	chr9:122519140-122520082	E113K	WT	NOTEST	0	0	0	0	1	1	no
NM_001004453	0	0	0	0	0	0	0	0	NM_001004453	OR1L6	OR1L6	chr9:122749847-122750783	E113K	WT	NOTEST	0	0	0	0	1	1	no
NM_001004454	0	0	0	0	0	0	0	0	NM_001004454	OR1L8	OR1L8	chr9:122567547-122568477	E113K	WT	NOTEST	0	0	0	0	1	1	no
NM_001004456	0	0	0	0	0	0	0	0	NM_001004456	OR1M1	OR1M1	chr19:9093244-9094186	E113K	WT	NOTEST	0	0	0	0	1	1	no
NM_001004457	0	0	0	0	0	0	0	0	NM_001004457	OR1N2	OR1N2	chr9:122553111-122554214	E113K	WT	NOTEST	0	0	0	0	1	1	no
NM_001004458	0	0	0	0	0	0	0	0	NM_001004458	OR1S1	OR1S1	chr11:58214744-58215722	E113K	WT	NOTEST	0	0	0	0	1	1	no
NM_001004459	0	0	0	0	0	0	0	0	NM_001004459	OR1S2	OR1S2	chr11:58203203-58204181	E113K	WT	NOTEST	0	0	0	0	1	1	no
NM_001004460	0	0	0	0	0	0	0	0	NM_001004460	OR10A2	OR10A2	chr11:6869754-6870666	E113K	WT	NOTEST	0	0	0	0	1	1	no
NM_001004461	0	0	0	0	0	0	0	0	NM_001004461	OR10A6	OR10A6	chr11_KI270829v1_alt:159218-160163	E113K	WT	NOTEST	0	0	0	0	1	1	no
NM_001004461_2	0	0	0	0	0	0	0	0	NM_001004461_2	OR10A6	OR10A6	chr11:7927717-7928662	E113K	WT	NOTEST	0	0	0	0	1	1	no
NM_001004461_3	0	0	0	0	0	0	0	0	NM_001004461_3	OR10A6	OR10A6	chr11_KN538368v1_alt:158711-159656	E113K	WT	NOTEST	0	0	0	0	1	1	no
NM_001004462	0	0	0	0	0	0	0	0	NM_001004462	OR10G4	OR10G4	chr11:124015574-124016510	E113K	WT	NOTEST	0	0	0	0	1	1	no
NM_001004463	0	0	0	0	0	0	0	0	NM_001004463	OR10G7	OR10G7	chr11:124038065-124039001	E113K	WT	NOTEST	0	0	0	0	1	1	no
NM_001004464	0	0	0	0	0	0	0	0	NM_001004464	OR10G8	OR10G8	chr11:124029622-124030558	E113K	WT	NOTEST	0	0	0	0	1	1	no
NM_001004465	0	0	0	0	0	0	0	0	NM_001004465	OR10H4	OR10H4	chr19:15949007-15949958	E113K	WT	NOTEST	0	0	0	0	1	1	no
NM_001004466	0	0	0	0	0	0	0	0	NM_001004466	OR10H5	OR10H5	chr19:15794048-15794996	E113K	WT	NOTEST	0	0	0	0	1	1	no
NM_001004467	0	0	0	0	0	0	0	0	NM_001004467	OR10J3	OR10J3	chr1:159313669-159314659	E113K	WT	NOTEST	0	0	0	0	1	1	no
NM_001004469	0	0	0	0	0	0	0	0	NM_001004469	OR10J5	OR10J5	chr1:159535077-159536007	E113K	WT	NOTEST	0	0	0	0	1	1	no
NM_001004470	0.000661428	0.000682205	0.000557423	0	0.000617255	0.000675159	3.74719e-06	0.000639334	NM_001004470	ST8SIA6	ST8SIA6	chr10:17315420-17454595	E113K	WT	NOTEST	0.000475264	0.000483874	0.0259016	0	1	1	no
NM_001004471	0	0	0	0	0	0	0	0	NM_001004471	OR10Q1	OR10Q1	chr11:58227881-58228918	E113K	WT	NOTEST	0	0	0	0	1	1	no
NM_001004472	0	0	0	0	0	0	0	0	NM_001004472	OR10R2	OR10R2	chr1:158479877-158480885	E113K	WT	NOTEST	0	0	0	0	1	1	no
NM_001004473	0	0	0	0	0	0	0	0	NM_001004473	OR10K1	OR10K1	chr1:158465561-158466503	E113K	WT	NOTEST	0	0	0	0	1	1	no
NM_001004474	0	0	0	0	0	0	0	0	NM_001004474	OR10S1	OR10S1	chr11:123976695-123977691	E113K	WT	NOTEST	0	0	0	0	1	1	no
NM_001004475	0	0	0	0	0	0	0	0	NM_001004475	OR10T2	OR10T2	chr1:158398521-158399466	E113K	WT	NOTEST	0	0	0	0	1	1	no
NM_001004476	0	0	0	0	0	0	0	0	NM_001004476	OR10K2	OR10K2	chr1:158419927-158420866	E113K	WT	NOTEST	0	0	0	0	1	1	no
NM_001004477	0	0	0	0	0	0	0	0	NM_001004477	OR10X1	OR10X1	chr1:158578918-158579899	E113K	WT	NOTEST	0	0	0	0	1	1	no
NM_001004478	0	0	0	0	0	0	0	0	NM_001004478	OR10Z1	OR10Z1	chr1:158606438-158607380	E113K	WT	NOTEST	0	0	0	0	1	1	no
NM_001004479	0	0	0	0	0	0	0	0	NM_001004479	OR11H4	OR11H4	chr14:20242791-20243766	E113K	WT	NOTEST	0	0	0	0	1	1	no
NM_001004480	0	0	0	0	0	0	0	0	NM_001004480	OR11H6	OR11H6	chr14:20223709-20224702	E113K	WT	NOTEST	0	0	0	0	1	1	no
NM_001004481	0	0	0	0	0	0	0	0	NM_001004481	OR13C2	OR13C2	chr9:104604670-104605627	E113K	WT	NOTEST	0	0	0	0	1	1	no
NM_001004482	0	0	0	0	0	0	0	0	NM_001004482	OR13C5	OR13C5	chr9:104598456-104599413	E113K	WT	NOTEST	0	0	0	0	1	1	no
NM_001004483	0	0	0	0	0	0	0	0	NM_001004483	OR13C8	OR13C8	chr9:104569167-104570130	E113K	WT	NOTEST	0	0	0	0	1	1	no
NM_001004484	0	0	0	0	0	0	0	0	NM_001004484	OR13D1	OR13D1	chr9:104694421-104695462	E113K	WT	NOTEST	0	0	0	0	1	1	no
NM_001004485	0	0	0	0	0	0	0	0	NM_001004485	OR13F1	OR13F1	chr9:104504262-104505222	E113K	WT	NOTEST	0	0	0	0	1	1	no
NM_001004486	0	0	0	0	0	0	0	0	NM_001004486	OR13H1	OR13H1	chrX:131544073-131545000	E113K	WT	NOTEST	0	0	0	0	1	1	no
NM_001004487	0	0	0	0	0	0	0	0	NM_001004487	OR13J1	OR13J1	chr9:35869462-35870401	E113K	WT	NOTEST	0	0	0	0	1	1	no
NM_001004488	0	0	0	0	0	0	0	0	NM_001004488	OR2A25	OR2A25	chr7:144074219-144075152	E113K	WT	NOTEST	0	0	0	0	1	1	no
NM_001004488_2	0	0	0	0	0	0	0	0	NM_001004488_2	OR2A25	OR2A25	chr7_KZ208913v1_alt:28796-29729	E113K	WT	NOTEST	0	0	0	0	1	1	no
NM_001004489	0	0	0	0	0	0	0	0	NM_001004489	OR2AG1	OR2AG1	chr11:6785016-6786014	E113K	WT	NOTEST	0	0	0	0	1	1	no
NM_001004490	0	0.598549	0.202117	0.443686	0.404997	0	0	0	NM_001004490	OR2AG2	OR2AG2	chr11:6768006-6768957	E113K	WT	NOTEST	0.311088	0.101249	-1.61941	0	1	1	no
NM_001004491	0	0	0	0	0	0	0	0	NM_001004491	OR2AK2	OR2AK2	chr1:247937028-248100922	E113K	WT	NOTEST	0	0	0	0	1	1	no
NM_001004492	0	0	0	0	0	0	0	0	NM_001004492	OR2B11	OR2B11	chr1:247451028-247451982	E113K	WT	NOTEST	0	0	0	0	1	1	no
NM_001004684	0	0	0	0	0	0	0	0	NM_001004684	OR2D3	OR2D3	chr11:6921001-6921994	E113K	WT	NOTEST	0	0	0	0	1	1	no
NM_001004685	0	0	0	0	0	0	0	0	NM_001004685	OR2F2	OR2F2	chr7:143935232-143936186	E113K	WT	NOTEST	0	0	0	0	1	1	no
NM_001004685_2	0	0	0	0	0	0	0	0	NM_001004685_2	OR2F2	OR2F2	chr7_KZ208912v1_fix:479461-480415	E113K	WT	NOTEST	0	0	0	0	1	1	no
NM_001004686	0	0	0	0	0	0	0	0	NM_001004686	OR2L2	OR2L2	chr1:247937028-248100922	E113K	WT	NOTEST	0	0	0	0	1	1	no
NM_001004687	0	0	0	0	0	0	0	0	NM_001004687	OR2L3	OR2L3	chr1:247937028-248100922	E113K	WT	NOTEST	0	0	0	0	1	1	no
NM_001004688	0	0	0	0	0	0	0	0	NM_001004688	OR2M2	OR2M2	chr1:248179985-248181029	E113K	WT	NOTEST	0	0	0	0	1	1	no
NM_001004689	0	0	0	0	0	0	0	0	NM_001004689	OR2M3	OR2M3	chr1:248203067-248204006	E113K	WT	NOTEST	0	0	0	0	1	1	no
NM_001004690	0	0	0	0	0	0	0	0	NM_001004690	OR2M5	OR2M5	chr1:248145147-248146086	E113K	WT	NOTEST	0	0	0	0	1	1	no
NM_001004691	0	0	0	0	0	0	0	0	NM_001004691	OR2M7	OR2M7	chr1:248323629-248324568	E113K	WT	NOTEST	0	0	0	0	1	1	no
NM_001004692	0	0	0	0	0	0	0	0	NM_001004692	OR2T12	OR2T12	chr1:248294615-248295578	E113K	WT	NOTEST	0	0	0	0	1	1	no
NM_001004693	0	0	0	0	0	0	0	0	NM_001004693	OR2T10	OR2T10	chr1:248592829-248593768	E113K	WT	NOTEST	0	0	0	0	1	1	no
NM_001004694	0	0	0	0	0	0	0	0	NM_001004694	OR2T29	OR2T29	chr1:248556966-248559491	E113K	WT	NOTEST	0	0	0	0	1	1	no
NM_001004695	0	0	0	0	0	0	0	0	NM_001004695	OR2T33	OR2T33	chr1:248272851-248273814	E113K	WT	NOTEST	0	0	0	0	1	1	no
NM_001004696	0	0	0	0	0	0	0	0	NM_001004696	OR2T4	OR2T4	chr1:248361580-248362627	E113K	WT	NOTEST	0	0	0	0	1	1	no
NM_001004696_2	0	0	0	0	0	0	0	0	NM_001004696_2	OR2T4	OR2T4	chr1_KI270761v1_alt:9554-10601	E113K	WT	NOTEST	0	0	0	0	1	1	no
NM_001004696_3	0	0	0	0	0	0	0	0	NM_001004696_3	OR2T4	OR2T4	chr1_KI270892v1_alt:9554-10601	E113K	WT	NOTEST	0	0	0	0	1	1	no
NM_001004697	0	0	0	0	0	0	0	0	NM_001004697	OR2T5	OR2T5	chr1_KI270892v1_alt:139006-141531	E113K	WT	NOTEST	0	0	0	0	1	1	no
NM_001004697_2	0	0	0	0	0	0	0	0	NM_001004697_2	OR2T5	OR2T5	chr1:248556966-248559491	E113K	WT	NOTEST	0	0	0	0	1	1	no
NM_001004697_3	0	0	0	0	0	0	0	0	NM_001004697_3	OR2T5	OR2T5	chr1_KI270761v1_alt:142628-145153	E113K	WT	NOTEST	0	0	0	0	1	1	no
NM_001004697_4	0	0	0	0	0	0	0	0	NM_001004697_4	OR2T5	OR2T5	chr1:248488588-248491113	E113K	WT	NOTEST	0	0	0	0	1	1	no
NM_001004698	0	0	0	0	0	0	0	0	NM_001004698	OR2W5	OR2W5	chr1:247491067-247492409	E113K	WT	NOTEST	0	0	0	0	1	1	no
NM_001004699	0	0	0	0	0	0	0	0	NM_001004699	OR2Z1	OR2Z1	chr19:8730953-8732009	E113K	WT	NOTEST	0	0	0	0	1	1	no
NM_001004700	0	0	0	0	0	0	0	0	NM_001004700	OR4C11	OR4C11	chr11:55603353-55604398	E113K	WT	NOTEST	0	0	0	0	1	1	no
NM_001004701	0	0	0	0	0	0	0	0	NM_001004701	OR4C16	OR4C16	chr11:55572127-55573060	E113K	WT	NOTEST	0	0	0	0	1	1	no
NM_001004702	0	0	0	0	0	0	0	0	NM_001004702	OR4C3	OR4C3	chr11:48324919-48325955	E113K	WT	NOTEST	0	0	0	0	1	1	no
NM_001004703	0	0	0	0	0	0	0	0	NM_001004703	OR4C46	OR4C46	chr11:54603068-54603998	E113K	WT	NOTEST	0	0	0	0	1	1	no
NM_001004704	0	0	0	0	0	0	0	0	NM_001004704	OR4C6	OR4C6	chr11:55665166-55666096	E113K	WT	NOTEST	0	0	0	0	1	1	no
NM_001004705	0	0	0	0	0	0	0	0	NM_001004705	OR4D10	OR4D10	chr11:59477429-59478365	E113K	WT	NOTEST	0	0	0	0	1	1	no
NM_001004706	0	0	0	0	0	0	0	0	NM_001004706	OR4D11	OR4D11	chr11:59503575-59504511	E113K	WT	NOTEST	0	0	0	0	1	1	no
NM_001004707	0	0	0	0	0	0	0	0	NM_001004707	OR4D2	OR4D2	chr17:58169655-58170579	E113K	WT	NOTEST	0	0	0	0	1	1	no
NM_001004708	0	0	0	0	0	0	0	0	NM_001004708	OR4D6	OR4D6	chr11:59456960-59457905	E113K	WT	NOTEST	0	0	0	0	1	1	no
NM_001004711	0	0	0	0	0	0	0	0	NM_001004711	OR4D9	OR4D9	chr11:59514912-59515857	E113K	WT	NOTEST	0	0	0	0	1	1	no
NM_001004712	0	0	0	0	0	0	0	0	NM_001004712	OR4K14	OR4K14	chr14:20014260-20015193	E113K	WT	NOTEST	0	0	0	0	1	1	no
NM_001004713	0	0	0	0	0	0	0	0	NM_001004713	OR1I1	OR1I1	chr19:15087065-15088133	E113K	WT	NOTEST	0	0	0	0	1	1	no
NM_001004714	0	0	0	0	0	0	0	0	NM_001004714	OR4K13	OR4K13	chr14:20033843-20034758	E113K	WT	NOTEST	0	0	0	0	1	1	no
NM_001004715	0	0	0	0	0	0	0	0	NM_001004715	OR4K17	OR4K17	chr14:20117467-20118438	E113K	WT	NOTEST	0	0	0	0	1	1	no
NM_001004717	0	0	0	0	0	0	0	0	NM_001004717	OR4L1	OR4L1	chr14:20060044-20060983	E113K	WT	NOTEST	0	0	0	0	1	1	no
NM_001004719	0	0	0	0	0	0	0	0	NM_001004719	OR4M2	OR4M2	chr15_KI270727v1_random:372321-373405	E113K	WT	NOTEST	0	0	0	0	1	1	no
NM_001004719_2	0	0	0	0	0	0	0	0	NM_001004719_2	OR4M2	OR4M2	chr15_KI270852v1_alt:272029-418371	E113K	WT	NOTEST	0	0	0	0	1	1	no
NM_001004719_3	0	0	0	0	0	0	0	0	NM_001004719_3	OR4M2	OR4M2	chr15:21990079-22095864	E113K	WT	NOTEST	0	0	0	0	1	1	no
NM_001004720	0.0036349	4.77645	3.61421	9.0848	8.0129	0.00980605	6.15809	5.57533	NM_001004720	NCK2	NCK2	chr2:105744911-105894274	E113K	WT	OK	4.36977	4.93903	0.176669	0.104969	0.83215	0.998938	no
NM_001004722	8.07364	5.64789	9.13132	7.56903	11.5099	10.1001	8.61592	7.42232	NM_001004722	NCK2	NCK2	chr2:105744911-105894274	E113K	WT	OK	7.60547	9.41206	0.307474	0.355074	0.48175	0.998938	no
NM_001004723	0	0	0	0	0	0	0	0	NM_001004723	OR4N2	OR4N2	chr14:19803769-19830253	E113K	WT	NOTEST	0	0	0	0	1	1	no
NM_001004724	0	0	0	0	0	0	0	0	NM_001004724	OR4N5	OR4N5	chr14:20143735-20144662	E113K	WT	NOTEST	0	0	0	0	1	1	no
NM_001004725	0	0	0	0	0	0	0	0	NM_001004725	OR4S1	OR4S1	chr11:48306222-48307152	E113K	WT	NOTEST	0	0	0	0	1	1	no
NM_001004726	0	0	0	0	0	0	0	0	NM_001004726	OR4X1	OR4X1	chr11:48263860-48264778	E113K	WT	NOTEST	0	0	0	0	1	1	no
NM_001004727	0	0	0	0	0	0	0	0	NM_001004727	OR4X2	OR4X2	chr11:48245103-48246015	E113K	WT	NOTEST	0	0	0	0	1	1	no
NM_001004728	0	0	0	0	0	0	0	0	NM_001004728	OR5A1	OR5A1	chr11:59443168-59444116	E113K	WT	NOTEST	0	0	0	0	1	1	no
NM_001004729	0	0	0	0	0	0	0	0	NM_001004729	OR5AN1	OR5AN1	chr11:59364458-59365394	E113K	WT	NOTEST	0	0	0	0	1	1	no
NM_001004730	0	0	0	0	0	0	0	0	NM_001004730	OR5AR1	OR5AR1	chr11:56663685-56664618	E113K	WT	NOTEST	0	0	0	0	1	1	no
NM_001004731	0	0	0	0	0	0	0	0	NM_001004731	OR5AU1	OR5AU1	chr14:21154864-21156063	E113K	WT	NOTEST	0	0	0	0	1	1	no
NM_001004732	0	0	0	0	0	0	0	0	NM_001004732	OR14K1	OR14K1	chr1:247722956-247748158	E113K	WT	NOTEST	0	0	0	0	1	1	no
NM_001004733	0	0	0	0	0	0	0	0	NM_001004733	OR5B12	OR5B12	chr11:58439119-58440173	E113K	WT	NOTEST	0	0	0	0	1	1	no
NM_001004734	0	0	0	0	0	0	0	0	NM_001004734	OR14I1	OR14I1	chr1:248681368-248682304	E113K	WT	NOTEST	0	0	0	0	1	1	no
NM_001004735	0	0	0	0	0	0	0	0	NM_001004735	OR5D14	OR5D14	chr11:55795555-55796500	E113K	WT	NOTEST	0	0	0	0	1	1	no
NM_001004736	0	0	0	0	0	0	0	0	NM_001004736	OR5K1	OR5K1	chr3:98469479-98470576	E113K	WT	NOTEST	0	0	0	0	1	1	no
NM_001004737	0	0	0	0.221843	0	0	0	0	NM_001004737	OR5K2	OR5K2	chr3:98497680-98498631	E113K	WT	NOTEST	0.0554607	0	#NAME?	0	1	1	no
NM_001004738	0	0	0	0	0	0	0	0	NM_001004738	OR5L1	OR5L1	chr11:55811366-55812476	E113K	WT	NOTEST	0	0	0	0	1	1	no
NM_001004739	0	0	0	0	0	0	0	0	NM_001004739	OR5L2	OR5L2	chr11:55827218-55828154	E113K	WT	NOTEST	0	0	0	0	1	1	no
NM_001004740	0	0	0	0	0	0	0	0	NM_001004740	OR5M1	OR5M1	chr11:56612554-56613502	E113K	WT	NOTEST	0	0	0	0	1	1	no
NM_001004741	0	0	0	0	0	0	0	0	NM_001004741	OR5M10	OR5M10	chr11:56576773-56577721	E113K	WT	NOTEST	0	0	0	0	1	1	no
NM_001004742	0	0	0	0	0	0	0	0	NM_001004742	OR5M3	OR5M3	chr11:56469487-56470538	E113K	WT	NOTEST	0	0	0	0	1	1	no
NM_001004743	0	0	0	0	0	0	0	0	NM_001004743	OR5M9	OR5M9	chr11:56462468-56463401	E113K	WT	NOTEST	0	0	0	0	1	1	no
NM_001004744	0	0	0	0	0	0	0	0	NM_001004744	OR5R1	OR5R1	chr11:56417257-56418232	E113K	WT	NOTEST	0	0	0	0	1	1	no
NM_001004745	0	0	0	0	0	0	0	0	NM_001004745	OR5T1	OR5T1	chr11:56275638-56276619	E113K	WT	NOTEST	0	0	0	0	1	1	no
NM_001004745_2	0	0	0	0	0	0	0	0	NM_001004745_2	OR5T1	OR5T1	chr11_JH159136v1_alt:86387-87368	E113K	WT	NOTEST	0	0	0	0	1	1	no
NM_001004746	0	0	0	0	0	0	0	0	NM_001004746	OR5T2	OR5T2	chr11:56232105-56233185	E113K	WT	NOTEST	0	0	0	0	1	1	no
NM_001004746_2	0	0	0	0	0	0	0	0	NM_001004746_2	OR5T2	OR5T2	chr11_JH159136v1_alt:42854-43934	E113K	WT	NOTEST	0	0	0	0	1	1	no
NM_001004747	0	0	0	0	0	0	0	0	NM_001004747	OR5T3	OR5T3	chr11_JH159136v1_alt:62948-63971	E113K	WT	NOTEST	0	0	0	0	1	1	no
NM_001004747_2	0	0	0	0	0	0	0	0	NM_001004747_2	OR5T3	OR5T3	chr11:56252199-56253222	E113K	WT	NOTEST	0	0	0	0	1	1	no
NM_001004748	0	0	0	0	0	0	0	0	NM_001004748	OR51A2	OR51A2	chr11:4954771-4955713	E113K	WT	NOTEST	0	0	0	0	1	1	no
NM_001004749	0	0	0	0	0	0	0	0	NM_001004749	OR51A7	OR51A7	chr11:4907369-4908308	E113K	WT	NOTEST	0	0	0	0	1	1	no
NM_001004750	0	0	0	0	0	0	0	0	NM_001004750	OR51B6	OR51B6	chr11:5340317-5505652	E113K	WT	NOTEST	0	0	0	0	1	1	no
NM_001004751	0	0	0	0	0	0	0	0	NM_001004751	OR51D1	OR51D1	chr11:4639714-4640838	E113K	WT	NOTEST	0	0	0	0	1	1	no
NM_001004752	0	0	0	0	0	0	0	0	NM_001004752	OR51F1	OR51F1	chr11:4768978-4769938	E113K	WT	NOTEST	0	0	0	0	1	1	no
NM_001004753	0	0	0	0	0	0	0	0	NM_001004753	OR51F2	OR51F2	chr11:4821320-4822456	E113K	WT	NOTEST	0	0	0	0	1	1	no
NM_001004754	0	0	0	0	0	0	0	0	NM_001004754	OR51I2	OR51I2	chr11:5340317-5505652	E113K	WT	NOTEST	0	0	0	0	1	1	no
NM_001004755	0	0	0	0	0	0	0	0	NM_001004755	OR51L1	OR51L1	chr11:4998982-4999930	E113K	WT	NOTEST	0	0	0	0	1	1	no
NM_001004756	0	0	0	0	0	0	0	0	NM_001004756	OR51M1	OR51M1	chr11:5340317-5505652	E113K	WT	NOTEST	0	0	0	0	1	1	no
NM_001004757	0	0	0	0	0	0	0	0	NM_001004757	OR51Q1	OR51Q1	chr11:5340317-5505652	E113K	WT	NOTEST	0	0	0	0	1	1	no
NM_001004758	0	0	0	0	0	0	0	0	NM_001004758	OR51S1	OR51S1	chr11:4848236-4849208	E113K	WT	NOTEST	0	0	0	0	1	1	no
NM_001004759	0	0	0	0	0	0	0	0	NM_001004759	OR51T1	OR51T1	chr11:4881699-4883083	E113K	WT	NOTEST	0	0	0	0	1	1	no
NM_001004760	0	0	0	0	0	0	0	0	NM_001004760	OR51V1	OR51V1	chr11:5199734-5200700	E113K	WT	NOTEST	0	0	0	0	1	1	no
NM_001005	89.4522	90.4839	122.637	109.791	133.607	130.498	95.1047	97.1885	NM_001005	RPS3	RPS3	chr11:75399490-75422301	E113K	WT	OK	103.091	114.099	0.146374	0.220785	0.6639	0.998938	no
NM_001005160	0	0	0	0	0	0	0	0	NM_001005160	OR52A5	OR52A5	chr11:5131691-5132642	E113K	WT	NOTEST	0	0	0	0	1	1	no
NM_001005161	0	0	0	0	0	0	0	0	NM_001005161	OR52B4	OR52B4	chr11:4367262-4368386	E113K	WT	NOTEST	0	0	0	0	1	1	no
NM_001005162	0	0	0	0	0	0	0	0	NM_001005162	OR52B6	OR52B6	chr11:5580876-5581884	E113K	WT	NOTEST	0	0	0	0	1	1	no
NM_001005163	0	0	0	0	0	0	0	0	NM_001005163	OR52D1	OR52D1	chr11:5340317-5505652	E113K	WT	NOTEST	0	0	0	0	1	1	no
NM_001005164	0	0	0	0	0	0	0	0	NM_001005164	OR52E2	OR52E2	chr11:5058649-5059627	E113K	WT	NOTEST	0	0	0	0	1	1	no
NM_001005165	0	0	0	0	0	0	0	0	NM_001005165	OR52E4	OR52E4	chr11:5884292-5885231	E113K	WT	NOTEST	0	0	0	0	1	1	no
NM_001005166	0	0	0	0	0	0	0	0	NM_001005166	OR52E5	OR52E5	chr11:5900764-5901760	E113K	WT	NOTEST	0	0	0	0	1	1	no
NM_001005167	0	0	0	0	0	0	0	0	NM_001005167	OR52E6	OR52E6	chr11:5840927-5841897	E113K	WT	NOTEST	0	0	0	0	1	1	no
NM_001005168	0	0	0	0	0	0	0	0	NM_001005168	OR52E8	OR52E8	chr11:5856748-5857702	E113K	WT	NOTEST	0	0	0	0	1	1	no
NM_001005169	0	0	0	0	0	0	0	0	NM_001005169	OR52I1	OR52I1	chr11:4594038-4595013	E113K	WT	NOTEST	0	0	0	0	1	1	no
NM_001005170	0	0	0	0	0	0	0	0	NM_001005170	OR52I2	OR52I2	chr11:4586790-4587905	E113K	WT	NOTEST	0	0	0	0	1	1	no
NM_001005171	0	0	0	0	0	0	0	0	NM_001005171	OR52K1	OR52K1	chr11:4488878-4489908	E113K	WT	NOTEST	0	0	0	0	1	1	no
NM_001005172	0	0	0	0	0	0	0	0	NM_001005172	OR52K2	OR52K2	chr11:4449294-4450361	E113K	WT	NOTEST	0	0	0	0	1	1	no
NM_001005173	0	0	0	0	0	0	0	0	NM_001005173	OR52L1	OR52L1	chr11:5985891-5986985	E113K	WT	NOTEST	0	0	0	0	1	1	no
NM_001005174	0	0	0	0	0	0	0	0	NM_001005174	OR52N2	OR52N2	chr11:5820335-5821301	E113K	WT	NOTEST	0	0	0	0	1	1	no
NM_001005175	0	0	0	0	0	0	0	0	NM_001005175	OR52N4	OR52N4	chr11:5754692-5755729	E113K	WT	NOTEST	0	0	0	0	1	1	no
NM_001005176	0.899207	0.334657	1.25626	0.815315	2.01307	0.574302	1.01038	0.845	NM_001005176	SP140	SP140	chr2:230225729-230313215	E113K	WT	NOTEST	0.826361	1.11069	0.426611	0	1	1	no
NM_001005177	0	0	0	0	0	0	0	0	NM_001005177	OR52R1	OR52R1	chr11:4803432-4804380	E113K	WT	NOTEST	0	0	0	0	1	1	no
NM_001005178	0	0	0	0	0	0	0	0	NM_001005178	OR52W1	OR52W1	chr11:6199223-6200186	E113K	WT	NOTEST	0	0	0	0	1	1	no
NM_001005179	0	0	0	0	0	0	0	0	NM_001005179	OR56A4	OR56A4	chr11:6001850-6003192	E113K	WT	NOTEST	0	0	0	0	1	1	no
NM_001005180	0	0	0	0	0	0	0	0	NM_001005180	OR56B1	OR56B1	chr11:5736447-5738523	E113K	WT	NOTEST	0	0	0	0	1	1	no
NM_001005181	0	0	0	0	0	0	0	0	NM_001005181	OR56B4	OR56B4	chr11:6107683-6108835	E113K	WT	NOTEST	0	0	0	0	1	1	no
NM_001005182	0	0	0	0	0	0	0	0	NM_001005182	OR6C1	OR6C1	chr12:55320599-55321538	E113K	WT	NOTEST	0	0	0	0	1	1	no
NM_001005183	0	0	0	0	0	0	0	0	NM_001005183	OR6C76	OR6C76	chr12:55426253-55427192	E113K	WT	NOTEST	0	0	0	0	1	1	no
NM_001005184	0	0	0	0	0	0	0	0	NM_001005184	OR6K6	OR6K6	chr1:158754815-158755847	E113K	WT	NOTEST	0	0	0	0	1	1	no
NM_001005185	0	0	0	0	0	0	0	0	NM_001005185	OR6N1	OR6N1	chr1:158765743-158766682	E113K	WT	NOTEST	0	0	0	0	1	1	no
NM_001005186	0	0	0	0	0	0	0	0	NM_001005186	OR6Q1	OR6Q1	chr11:58023880-58181612	E113K	WT	NOTEST	0	0	0	0	1	1	no
NM_001005187	0	0	0	0	0	0	0	0	NM_001005187	OR6T1	OR6T1	chr11:123942866-123943838	E113K	WT	NOTEST	0	0	0	0	1	1	no
NM_001005188	0	0	0	0	0	0	0	0	NM_001005188	OR6X1	OR6X1	chr11:123753579-123754518	E113K	WT	NOTEST	0	0	0	0	1	1	no
NM_001005189	0	0	0	0	0	0	0	0	NM_001005189	OR6Y1	OR6Y1	chr1:158547127-158548105	E113K	WT	NOTEST	0	0	0	0	1	1	no
NM_001005190	0	0	0	0	0	0	0	0	NM_001005190	OR7A10	OR7A10	chr19:14840947-14841877	E113K	WT	NOTEST	0	0	0	0	1	1	no
NM_001005191	0	0	0	0	0	0	0	0	NM_001005191	OR7D4	OR7D4	chr19:9213849-9214871	E113K	WT	NOTEST	0	0	0	0	1	1	no
NM_001005192	0	0	0	0	0	0	0	0	NM_001005192	OR7G1	OR7G1	chr19:9114827-9115763	E113K	WT	NOTEST	0	0	0	0	1	1	no
NM_001005193	0	0	0	0	0	0	0	0	NM_001005193	OR7G2	OR7G2	chr19:9102268-9103306	E113K	WT	NOTEST	0	0	0	0	1	1	no
NM_001005194	0	0	0	0	0	0	0	0	NM_001005194	OR8A1	OR8A1	chr11:124569996-124571374	E113K	WT	NOTEST	0	0	0	0	1	1	no
NM_001005195	0	0	0	0	0	0	0	0	NM_001005195	OR8B12	OR8B12	chr11:124542721-124543654	E113K	WT	NOTEST	0	0	0	0	1	1	no
NM_001005196	0	0	0	0	0	0	0	0	NM_001005196	OR8B4	OR8B4	chr11:124423941-124424871	E113K	WT	NOTEST	0	0	0	0	1	1	no
NM_001005197	0	0	0	0	0	0	0	0	NM_001005197	OR8D4	OR8D4	chr11:123906431-123907376	E113K	WT	NOTEST	0	0	0	0	1	1	no
NM_001005198	0	0	0	0	0	0	0	0	NM_001005198	OR8G5	OR8G5	chr11:124264826-124265867	E113K	WT	NOTEST	0	0	0	0	1	1	no
NM_001005199	0	0	0	0	0	0	0	0	NM_001005199	OR8H1	OR8H1	chr11:56290126-56291062	E113K	WT	NOTEST	0	0	0	0	1	1	no
NM_001005199_2	0	0	0	0	0	0	0	0	NM_001005199_2	OR8H1	OR8H1	chr11_JH159136v1_alt:100875-101811	E113K	WT	NOTEST	0	0	0	0	1	1	no
NM_001005200	0	0	0	0	0	0	0	0	NM_001005200	OR8H2	OR8H2	chr11:56105042-56105981	E113K	WT	NOTEST	0	0	0	0	1	1	no
NM_001005201	0	0	0	0	0	0	0	0	NM_001005201	OR8H3	OR8H3	chr11:56122372-56123311	E113K	WT	NOTEST	0	0	0	0	1	1	no
NM_001005202	0	0	0	0	0	0	0	0	NM_001005202	OR8K3	OR8K3	chr11:56318306-56319245	E113K	WT	NOTEST	0	0	0	0	1	1	no
NM_001005202_2	0	0	0	0	0	0	0	0	NM_001005202_2	OR8K3	OR8K3	chr11_JH159136v1_alt:129055-129994	E113K	WT	NOTEST	0	0	0	0	1	1	no
NM_001005203	0	0	0	0	0	0	0	0	NM_001005203	OR8S1	OR8S1	chr12:48525631-48528103	E113K	WT	NOTEST	0	0	0	0	1	1	no
NM_001005204	0	0	0	0	0	0	0	0	NM_001005204	OR8U1	OR8U1	chr11_JH159136v1_alt:186373-187333	E113K	WT	NOTEST	0	0	0	0	1	1	no
NM_001005204_2	0	0	0	0	0	0	0	0	NM_001005204_2	OR8U1	OR8U1	chr11:56375623-56376553	E113K	WT	NOTEST	0	0	0	0	1	1	no
NM_001005205	0	0	0	0	0	0	0	0	NM_001005205	OR8J1	OR8J1	chr11:56360214-56361288	E113K	WT	NOTEST	0	0	0	0	1	1	no
NM_001005205_2	0	0	0	0	0	0	0	0	NM_001005205_2	OR8J1	OR8J1	chr11_JH159136v1_alt:170963-172037	E113K	WT	NOTEST	0	0	0	0	1	1	no
NM_001005207	0.291354	0.644893	0.704249	0.520416	0.557299	0.536157	1.35307	0.939014	NM_001005207	TRIM37	TRIM37	chr17:58755853-59106880	E113K	WT	NOTEST	0.540228	0.846385	0.647745	0	1	1	no
NM_001005209	0	0.270422	0.137294	0.226987	0	0.560417	0.221745	0.578712	NM_001005209	TMEM198	TMEM198	chr2:219538946-219550596	E113K	WT	NOTEST	0.158676	0.340219	1.10038	0	1	1	no
NM_001005210	0	0	0	0	0	0	0	0	NM_001005210	LRRC55	LRRC55	chr11:57181952-57191716	E113K	WT	NOTEST	0	0	0	0	1	1	no
NM_001005211	0	0	0	0	0	0	0	0	NM_001005211	OR9I1	OR9I1	chr11:58023880-58181612	E113K	WT	NOTEST	0	0	0	0	1	1	no
NM_001005212	0	0	0	0	0	0	0	0	NM_001005212	OR9Q1	OR9Q1	chr11:58023880-58181612	E113K	WT	NOTEST	0	0	0	0	1	1	no
NM_001005213_2	0	0	0	0	0	0	0	0	NM_001005213_2	OR9G1	OR9G1	chr11_JH159137v1_alt:7153-8071	E113K	WT	NOTEST	0	0	0	0	1	1	no
NM_001005214	0	0	0	0	0	0	0	0	NM_001005214	LRRC52	LRRC52	chr1:165476841-165582155	E113K	WT	NOTEST	0	0	0	0	1	1	no
NM_001005216	0	0	0	0	0	0	0	0	NM_001005216	OR2J3	OR2J3	chr6:29111809-29112884	E113K	WT	NOTEST	0	0	0	0	1	1	no
NM_001005216_2	0	0	0	0	0	0	0	0	NM_001005216_2	OR2J3	OR2J3	chr6_GL000250v2_alt:377429-378504	E113K	WT	NOTEST	0	0	0	0	1	1	no
NM_001005216_3	0	0	0	0	0	0	0	0	NM_001005216_3	OR2J3	OR2J3	chr6_GL000251v2_alt:598357-599432	E113K	WT	NOTEST	0	0	0	0	1	1	no
NM_001005216_4	0	0	0	0	0	0	0	0	NM_001005216_4	OR2J3	OR2J3	chr6_GL000252v2_alt:377411-378486	E113K	WT	NOTEST	0	0	0	0	1	1	no
NM_001005216_5	0	0	0	0	0	0	0	0	NM_001005216_5	OR2J3	OR2J3	chr6_GL000253v2_alt:377368-378443	E113K	WT	NOTEST	0	0	0	0	1	1	no
NM_001005216_6	0	0	0	0	0	0	0	0	NM_001005216_6	OR2J3	OR2J3	chr6_GL000254v2_alt:377548-448244	E113K	WT	NOTEST	0	0	0	0	1	1	no
NM_001005216_7	0	0	0	0	0	0	0	0	NM_001005216_7	OR2J3	OR2J3	chr6_GL000255v2_alt:377394-378469	E113K	WT	NOTEST	0	0	0	0	1	1	no
NM_001005216_8	0	0	0	0	0	0	0	0	NM_001005216_8	OR2J3	OR2J3	chr6_GL000256v2_alt:421173-422248	E113K	WT	NOTEST	0	0	0	0	1	1	no
NM_001005217	0	0	0	0	0	0	0	0	NM_001005217	FRG2	FRG2	chr4_KQ983258v1_alt:116938-119843	E113K	WT	NOTEST	0	0	0	0	1	1	no
NM_001005217_2	0	0	0	0	0	0	0	0	NM_001005217_2	FRG2	FRG2	chr4:190024350-190027257	E113K	WT	NOTEST	0	0	0	0	1	1	no
NM_001005217_3	0	0	0	0	0	0	0	0	NM_001005217_3	FRG2	FRG2	chr4_KQ983257v1_fix:116938-119843	E113K	WT	NOTEST	0	0	0	0	1	1	no
NM_001005217_4	0	0	0	0	0	0	0	0	NM_001005217_4	FRG2	FRG2	chr4_KI270896v1_alt:361881-364788	E113K	WT	NOTEST	0	0	0	0	1	1	no
NM_001005218	0	0	0	0	0	0	0	0	NM_001005218	OR5B21	OR5B21	chr11:58506806-58508300	E113K	WT	NOTEST	0	0	0	0	1	1	no
NM_001005224	0	0	0	0	0	0	0	0	NM_001005224	OR4F3	OR4F3	chr1:450739-451678	E113K	WT	NOTEST	0	0	0	0	1	1	no
NM_001005224_2	0	0	0	0	0	0	0	0	NM_001005224_2	OR4F3	OR4F3	chr1:685715-686654	E113K	WT	NOTEST	0	0	0	0	1	1	no
NM_001005224_3	0	0	0	0	0	0	0	0	NM_001005224_3	OR4F3	OR4F3	chr5:181367286-181368225	E113K	WT	NOTEST	0	0	0	0	1	1	no
NM_001005226	0	0	0	0	0	0	0	0	NM_001005226	OR2B3	OR2B3	chr6_GL000252v2_alt:351808-352914	E113K	WT	NOTEST	0	0	0	0	1	1	no
NM_001005226_2	0	0	0	0	0	0	0	0	NM_001005226_2	OR2B3	OR2B3	chr6:29086207-29087313	E113K	WT	NOTEST	0	0	0	0	1	1	no
NM_001005226_3	0	0	0	0	0	0	0	0	NM_001005226_3	OR2B3	OR2B3	chr6_GL000250v2_alt:351830-352936	E113K	WT	NOTEST	0	0	0	0	1	1	no
NM_001005226_4	0	0	0	0	0	0	0	0	NM_001005226_4	OR2B3	OR2B3	chr6_GL000251v2_alt:572751-573857	E113K	WT	NOTEST	0	0	0	0	1	1	no
NM_001005226_5	0	0	0	0	0	0	0	0	NM_001005226_5	OR2B3	OR2B3	chr6_GL000256v2_alt:395570-396676	E113K	WT	NOTEST	0	0	0	0	1	1	no
NM_001005226_6	0	0	0	0	0	0	0	0	NM_001005226_6	OR2B3	OR2B3	chr6_GL000253v2_alt:351765-352871	E113K	WT	NOTEST	0	0	0	0	1	1	no
NM_001005226_7	0	0	0	0	0	0	0	0	NM_001005226_7	OR2B3	OR2B3	chr6_GL000254v2_alt:351937-353043	E113K	WT	NOTEST	0	0	0	0	1	1	no
NM_001005226_8	0	0	0	0	0	0	0	0	NM_001005226_8	OR2B3	OR2B3	chr6_GL000255v2_alt:351787-352893	E113K	WT	NOTEST	0	0	0	0	1	1	no
NM_001005234	0	0	0	0	0	0	0	0	NM_001005234	OR1L3	OR1L3	chr9:122675129-122676104	E113K	WT	NOTEST	0	0	0	0	1	1	no
NM_001005235	0	0	0	0	0	0	0	0	NM_001005235	OR1L4	OR1L4	chr9:122723989-122724925	E113K	WT	NOTEST	0	0	0	0	1	1	no
NM_001005236	0	0	0	0	0	0	0	0	NM_001005236	OR1L1	OR1L1	chr9:122661715-122662648	E113K	WT	NOTEST	0	0	0	0	1	1	no
NM_001005237	0	0	0	0	0	0	0	0	NM_001005237	OR51G1	OR51G1	chr11:4923373-4924339	E113K	WT	NOTEST	0	0	0	0	1	1	no
NM_001005238	0	0	0	0	0	0	0	0	NM_001005238	OR51G2	OR51G2	chr11:4914718-4915663	E113K	WT	NOTEST	0	0	0	0	1	1	no
NM_001005239	0	0	0	0	0	0	0	0	NM_001005239	OR11H1	OR11H1	chr22:15528158-15529139	E113K	WT	NOTEST	0	0	0	0	1	1	no
NM_001005240	0	0	0	0	0	0	0	0	NM_001005240	OR4F17	OR4F17	chr19:107145-111696	E113K	WT	NOTEST	0	0	0	0	1	1	no
NM_001005241	0	0	0	0	0	0	0	0	NM_001005241	OR4N4	OR4N4	chr15:21990079-22095864	E113K	WT	NOTEST	0	0	0	0	1	1	no
NM_001005241_2	0	0	0	0	0	0	0	0	NM_001005241_2	OR4N4	OR4N4	chr15_KI270852v1_alt:272029-418371	E113K	WT	NOTEST	0	0	0	0	1	1	no
NM_001005242	6.92222	5.22373	10.9408	11.3131	6.18754	7.9878	4.48398	5.24632	NM_001005242	PKP2	PKP2	chr12:32790745-32896846	E113K	WT	OK	8.59997	5.97641	-0.525053	-1.13325	0.0234	0.655637	no
NM_001005243	0	0	0	0	0	0	0	0	NM_001005243	OR9K2	OR9K2	chr12:55129768-55130776	E113K	WT	NOTEST	0	0	0	0	1	1	no
NM_001005245	0	0	0	0	0	0	0	0	NM_001005245	OR5M11	OR5M11	chr11:56542339-56543257	E113K	WT	NOTEST	0	0	0	0	1	1	no
NM_001005270	0	0	0	0	0	0	0	0	NM_001005270	OR4C12	OR4C12	chr11:49981472-49982535	E113K	WT	NOTEST	0	0	0	0	1	1	no
NM_001005270_2	0	0	0	0	0	0	0	0	NM_001005270_2	OR4C12	OR4C12	chr11_KV766195v1_fix:23100-24163	E113K	WT	NOTEST	0	0	0	0	1	1	no
NM_001005271	10.2405	8.73141	17.4004	19.4276	6.81118	7.6146	12.6004	9.23285	NM_001005271	CHD3	CHD3	chr17:7856680-7912755	E113K	WT	OK	13.95	9.06475	-0.621924	-0.998669	0.05115	0.911842	no
NM_001005272	0	0	0	0	0	0	0	0	NM_001005272	OR4A5	OR4A5	chr11:54706831-54707902	E113K	WT	NOTEST	0	0	0	0	1	1	no
NM_001005273	0.00112477	0.000255308	0	0	0	0	0	0.0059202	NM_001005273	CHD3	CHD3	chr17:7856680-7912755	E113K	WT	NOTEST	0.000345019	0.00148005	2.1009	0	1	1	no
NM_001005274	0	0	0	0	0	0	0	0	NM_001005274	OR4A16	OR4A16	chr11:55343200-55344187	E113K	WT	NOTEST	0	0	0	0	1	1	no
NM_001005275	0	0	0	0	0	0	0	0	NM_001005275	OR4A15	OR4A15	chr11:55367883-55368918	E113K	WT	NOTEST	0	0	0	0	1	1	no
NM_001005276	0	0	0	0	0	0	0	0	NM_001005276	OR2AE1	OR2AE1	chr7:99876061-99877033	E113K	WT	NOTEST	0	0	0	0	1	1	no
NM_001005278	0	0	0	0	0	0	0	0	NM_001005278	OR6N2	OR6N2	chr1:158776681-158777635	E113K	WT	NOTEST	0	0	0	0	1	1	no
NM_001005279	0	0	0	0	0	0	0	0	NM_001005279	OR6K2	OR6K2	chr1:158699578-158700696	E113K	WT	NOTEST	0	0	0	0	1	1	no
NM_001005280	0	0	0	0	0	0	0	0	NM_001005280	OR10A7	OR10A7	chr12:55221024-55221975	E113K	WT	NOTEST	0	0	0	0	1	1	no
NM_001005281	0	0	0	0	0	0	0	0	NM_001005281	OR6B1	OR6B1	chr7_KZ208912v1_fix:548158-549205	E113K	WT	NOTEST	0	0	0	0	1	1	no
NM_001005281_2	0	0	0	0	0	0	0	0	NM_001005281_2	OR6B1	OR6B1	chr7:144003928-144004975	E113K	WT	NOTEST	0	0	0	0	1	1	no
NM_001005282	0	0	0	0	0	0	0	0	NM_001005282	OR5M8	OR5M8	chr11:56490434-56491370	E113K	WT	NOTEST	0	0	0	0	1	1	no
NM_001005283	0	0	0	0	0	0	0	0	NM_001005283	OR9Q2	OR9Q2	chr11:58190433-58191518	E113K	WT	NOTEST	0	0	0	0	1	1	no
NM_001005284	0	0	0	0	0	0	0	0	NM_001005284	OR9G4	OR9G4	chr11:56742827-56743811	E113K	WT	NOTEST	0	0	0	0	1	1	no
NM_001005284_2	0	0	0	0	0	0	0	0	NM_001005284_2	OR9G4	OR9G4	chr11_JH159137v1_alt:60669-61653	E113K	WT	NOTEST	0	0	0	0	1	1	no
NM_001005285	0	0	0	0	0	0.106594	0	0	NM_001005285	OR2AT4	OR2AT4	chr11:75088691-75096890	E113K	WT	NOTEST	0	0.0266486	inf	0	1	1	no
NM_001005286	0	0	0	0	0	0	0	0	NM_001005286	OR6F1	OR6F1	chr1:247711828-247712755	E113K	WT	NOTEST	0	0	0	0	1	1	no
NM_001005287	0	0	0	0	0	0	0	0	NM_001005287	OR2A1	OR2A1	chr7:144186082-144380632	E113K	WT	NOTEST	0	0	0	0	1	1	no
NM_001005287_3	0	0	0	0	0	0	0	0	NM_001005287_3	OR2A1	OR2A1	chr7_KZ208913v1_alt:149881-430104	E113K	WT	NOTEST	0	0	0	0	1	1	no
NM_001005287_4	0	0	0	0	0	0	0	0	NM_001005287_4	OR2A1	OR2A1	chr7_KZ208913v1_alt:149881-430104	E113K	WT	NOTEST	0	0	0	0	1	1	no
NM_001005288	0	0	0	0	0	0	0	0	NM_001005288	OR51I1	OR51I1	chr11:5340317-5505652	E113K	WT	NOTEST	0	0	0	0	1	1	no
NM_001005289	0	0	0	0	0	0	0	0	NM_001005289	OR52H1	OR52H1	chr11:5544560-5545523	E113K	WT	NOTEST	0	0	0	0	1	1	no
NM_001005290	0.784921	0	7.38686	5.01811	4.40589	1.5114	1.36232	4.20172	NM_001005290	PSRC1	PSRC1	chr1:109279553-109283168	E113K	WT	OK	3.29747	2.87033	-0.200144	-0.0975823	0.877	0.998938	no
NM_001005291	0.00240401	0.827737	0.000712821	0	0	0	0	0	NM_001005291	SREBF1	SREBF1	chr17:17681457-17837011	E113K	WT	NOTEST	0.207713	0	#NAME?	0	1	1	no
NM_001005323	0	0	0	0	0	0	0	0	NM_001005323	OR5AK2	OR5AK2	chr11:56988913-56989843	E113K	WT	NOTEST	0	0	0	0	1	1	no
NM_001005324	0	0	0	0	0	0	0	0	NM_001005324	OR10V1	OR10V1	chr11:59712915-59713845	E113K	WT	NOTEST	0	0	0	0	1	1	no
NM_001005325	0	0	0	0	0	0	0	0	NM_001005325	OR6M1	OR6M1	chr11:123805407-123806349	E113K	WT	NOTEST	0	0	0	0	1	1	no
NM_001005326	0	0	0	0	0	0	0	0	NM_001005326	OR4F6	OR4F6	chr15:101805719-101806658	E113K	WT	NOTEST	0	0	0	0	1	1	no
NM_001005327	0	0	0	0	0	0	0	0	NM_001005327	OR6K3	OR6K3	chr1:158717167-158718115	E113K	WT	NOTEST	0	0	0	0	1	1	no
NM_001005328	0	0	0	0	0	0	0	0	NM_001005328	OR2A7	OR2A7	chr7:144186082-144380632	E113K	WT	NOTEST	0	0	0	0	1	1	no
NM_001005328_2	0	0	0	0	0	0	0	0	NM_001005328_2	OR2A7	OR2A7	chr7_KZ208913v1_alt:149881-430104	E113K	WT	NOTEST	0	0	0	0	1	1	no
NM_001005328_3	0	0	0	0	0	0	0	0	NM_001005328_3	OR2A7	OR2A7	chr7_KZ208913v1_alt:149881-430104	E113K	WT	NOTEST	0	0	0	0	1	1	no
NM_001005329	0	0	0	0	0	0	0	0	NM_001005329	OR51A4	OR51A4	chr11:4946158-4947100	E113K	WT	NOTEST	0	0	0	0	1	1	no
NM_001005332	0.0253621	0.00225386	0	0	0	0	0	0.0010711	NM_001005332	MAGED1	MAGED1	chrX:51803075-51902354	E113K	WT	NOTEST	0.00690399	0.000267776	-4.68833	0	1	1	no
NM_001005333	0	0	0	0	0	0	0	0	NM_001005333	MAGED1	MAGED1	chrX:51803075-51902354	E113K	WT	NOTEST	0	0	0	0	1	1	no
NM_001005335	187.314	186.085	183.391	206.412	174.306	204.002	160.424	181.811	NM_001005335	HNRNPL	HNRNPL	chr19:38836369-38852347	E113K	WT	OK	190.801	180.136	-0.0829811	-0.245553	0.6236	0.998938	no
NM_001005335_2	0	0	0	0	0	0	0	0	NM_001005335_2	HNRNPL	HNRNPL	chr19_KQ458386v1_fix:246041-262019	E113K	WT	NOTEST	0	0	0	0	1	1	no
NM_001005336	0.00294471	0.00167949	0	0	0	0	0	0.00119444	NM_001005336	DNM1	DNM1	chr9:128166064-128255244	E113K	WT	NOTEST	0.00115605	0.00029861	-1.95287	0	1	1	no
NM_001005337	0	0	0	0	0	0	0	0	NM_001005337	PKP1	PKP1	chr1:201283451-201332993	E113K	WT	NOTEST	0	0	0	0	1	1	no
NM_001005338	0	0	0	0	0	0	0	0	NM_001005338	OR5H1	OR5H1	chr3:98132697-98133639	E113K	WT	NOTEST	0	0	0	0	1	1	no
NM_001005339	104.354	84.6927	58.5495	63.335	104.503	147.487	129.1	112.474	NM_001005339	RGS10	RGS10	chr10:119499817-119542719	E113K	WT	OK	77.7327	123.391	0.666643	1.15274	0.0207	0.615926	no
NM_001005340	0.00261793	0.00262529	4.04024e-05	0.00274457	0.000515522	9.51746e-06	1.79804e-05	0.513734	NM_001005340	GPNMB	GPNMB	chr7:23246774-23275108	E113K	WT	NOTEST	0.00200705	0.128569	6.00133	0	1	1	no
NM_001005353	0	0.826466	0	0	0.000246494	1.00849	0	0	NM_001005353	AK4	AK4	chr1:65147548-65232145	E113K	WT	NOTEST	0.206616	0.252185	0.287525	0	1	1	no
NM_001005354	0.932437	9.93517	5.95109	2.16611	4.15699	5.70555	3.43697	5.65313	NM_001005354	PRR13	PRR13	chr12:53441648-53446643	E113K	WT	OK	4.7462	4.73816	-0.00244612	-0.00120614	0.9939	0.998938	no
NM_001005356	0	0.0679367	0	0.0760196	0	0	0	0	NM_001005356	POTEG	POTEG	chr14:19402485-19434341	E113K	WT	NOTEST	0.0359891	0	#NAME?	0	1	1	no
NM_001005360	0.0194643	0.00804942	12.6736	5.37265	10.9134	1.46999	0.154643	0.00114267	NM_001005360	DNM2	DNM2	chr19:10718052-10831910	E113K	WT	OK	4.51845	3.1348	-0.527454	-0.182093	0.7457	0.998938	no
NM_001005361	3.68048	3.4613	7.89647	6.41942	7.06962	8.97287	2.16994	0	NM_001005361	DNM2	DNM2	chr19:10718052-10831910	E113K	WT	OK	5.36442	4.55311	-0.23657	-0.14998	0.76025	0.998938	no
NM_001005362	8.77155	8.07001	4.67518	3.61859	5.02607	4.39087	9.32855	8.26951	NM_001005362	DNM2	DNM2	chr19:10718052-10831910	E113K	WT	OK	6.28383	6.75375	0.104043	0.0894862	0.85765	0.998938	no
NM_001005365	0	0	0	0	0	0	0	0	NM_001005365	POTEA	POTEA	chr8:43292441-43363185	E113K	WT	NOTEST	0	0	0	0	1	1	no
NM_001005366	0.747379	0.883779	0.592057	0.148682	0.306386	0.705885	0.826816	0.587093	NM_001005366	KDM2B	KDM2B	chr12:121429095-121581023	E113K	WT	NOTEST	0.592974	0.606545	0.0326463	0	1	1	no
NM_001005367	0	0	0	0	0	0	0	0	NM_001005367	TTYH1	TTYH1	chr19_GL949752v1_alt:320157-341590	E113K	WT	NOTEST	0	0	0	0	1	1	no
NM_001005367_2	0	0	0	0	0	0	0	0	NM_001005367_2	TTYH1	TTYH1	chr19:54415463-54436902	E113K	WT	NOTEST	0	0	0	0	1	1	no
NM_001005367_3	0	0	0	0	0	0	0	0	NM_001005367_3	TTYH1	TTYH1	chr19_KI270938v1_alt:397751-419196	E113K	WT	NOTEST	0	0	0	0	1	1	no
NM_001005367_4	0	0	0	0	0	0	0	0	NM_001005367_4	TTYH1	TTYH1	chr19_GL949746v1_alt:321981-343426	E113K	WT	NOTEST	0	0	0	0	1	1	no
NM_001005368	2.05102	0	1.84595	0.939297	0	0	1.71362	0.0396885	NM_001005368	ZNF32	ZNF32	chr10:43628816-43674699	E113K	WT	NOTEST	1.20907	0.438326	-1.46382	0	1	1	no
NM_001005369	0	0	0.887721	0.793905	0	0.516363	0.444219	0.137134	NM_001005369	MTIF2	MTIF2	chr2:55236595-55269248	E113K	WT	NOTEST	0.420407	0.274429	-0.615352	0	1	1	no
NM_001005373	1.43618	0.854759	2.045	1.28873	2.28874	1.47199	1.22938	3.83498e-05	NM_001005373	LRSAM1	LRSAM1	chr9:127451485-127503501	E113K	WT	NOTEST	1.40617	1.24754	-0.172686	0	1	1	no
NM_001005374	0.238212	0.000204372	0.0293761	0.765844	0.00187442	0.145454	0.000506411	0.252626	NM_001005374	LRSAM1	LRSAM1	chr9:127451485-127503501	E113K	WT	NOTEST	0.258409	0.100115	-1.368	0	1	1	no
NM_001005375	0	0	0	0	0	0	0	0	NM_001005375	DAZ4	DAZ4	chrY:23129354-23199107	E113K	WT	NOTEST	0	0	0	0	1	1	no
NM_001005375_2	0	0	0	0	0	0	0	0	NM_001005375_2	DAZ4	DAZ4	chrY:24833819-24907040	E113K	WT	NOTEST	0	0	0	0	1	1	no
NM_001005376	16.5969	13.8317	9.47839	7.74691	11.98	11.8145	11.976	15.5448	NM_001005376	PLAUR	PLAUR	chr19:43646094-43670346	E113K	WT	OK	11.9135	12.8288	0.106791	0.0981556	0.84105	0.998938	no
NM_001005377	0.836062	0	0	0	1.69942	0.964203	0.902963	1.02673	NM_001005377	PLAUR	PLAUR	chr19:43646094-43670346	E113K	WT	NOTEST	0.209016	1.14833	2.45786	0	1	1	no
NM_001005386	0	0.667499	0	0	0	0	0.703843	0	NM_001005386	ACTR2	ACTR2	chr2:65227694-65271256	E113K	WT	NOTEST	0.166875	0.175961	0.0764881	0	1	1	no
NM_001005388	0	0	0	0	0	0	0	0	NM_001005388	NFASC	NFASC	chr1:204828651-205022822	E113K	WT	NOTEST	0	0	0	0	1	1	no
NM_001005389	0	0	0	0	0	0	0	0	NM_001005389	NFASC	NFASC	chr1:204828651-205022822	E113K	WT	NOTEST	0	0	0	0	1	1	no
NM_001005404	0.777783	1.32721	0.978259	0.58358	0.815167	0.558138	1.48217	0.891463	NM_001005404	YPEL2	YPEL2	chr17:59331654-59401729	E113K	WT	NOTEST	0.916707	0.936734	0.0311788	0	1	1	no
NM_001005405	0	0	0	0	0	0	0	0	NM_001005405	KRTAP5-11	KRTAP5-11	chr11:71581854-71582875	E113K	WT	NOTEST	0	0	0	0	1	1	no
NM_001005407	0	0.016092	0	0	0	0	0	0	NM_001005407	CACNA1H	CACNA1H	chr16:1153105-1225268	E113K	WT	NOTEST	0.00402301	0	#NAME?	0	1	1	no
NM_001005408	0.000109685	1.36057	1.70251	0.933018	0.901186	1.76851	0.000585422	1.60156	NM_001005408	NEURL4	NEURL4	chr17:7315627-7329335	E113K	WT	NOTEST	0.999051	1.06796	0.0962273	0	1	1	no
NM_001005413	79.7606	60.3251	79.3751	94.3862	65.9903	71.6169	46.0182	67.8118	NM_001005413	ZWINT	ZWINT	chr10:56357227-56361273	E113K	WT	OK	78.4618	62.8593	-0.319864	-0.589202	0.2376	0.998938	no
NM_001005415	2.11637	0	2.33301	3.71055	0.9984	1.04708	2.85487	3.42873	NM_001005415	MARCHF2	MARCHF2	chr19:8413302-8439015	E113K	WT	OK	2.03998	2.08227	0.0296005	0.0165268	0.97085	0.998938	no
NM_001005416	0.391538	0.900187	1.31754	0.832229	0	0	0	1.55178	NM_001005416	MARCHF2	MARCHF2	chr19:8413302-8439015	E113K	WT	NOTEST	0.860375	0.387946	-1.14911	0	1	1	no
NM_001005417	16.2843	3.56001	0.0129696	4.75803	0.0100686	4.47235	5.19057	11.3303	NM_001005417	B4GALT2	B4GALT2	chr1:43979201-43991171	E113K	WT	OK	6.15384	5.25082	-0.228944	-0.127927	0.8184	0.998938	no
NM_001005463	0	0	0	0	0	0	0	0	NM_001005463	EBF3	EBF3	chr10:129835232-129964274	E113K	WT	NOTEST	0	0	0	0	1	1	no
NM_001005464	0	0	0	0	0	0	0	0	NM_001005464	H3C15	H3C15	chr1:149840686-149841193	E113K	WT	NOTEST	0	0	0	0	1	1	no
NM_001005464_2	0	0	0	0	0	0	0	0	NM_001005464_2	H3C15	H3C15	chr1:149852618-149853125	E113K	WT	NOTEST	0	0	0	0	1	1	no
NM_001005465	0	0	0	0	0	0	0	0	NM_001005465	OR10G3	OR10G3	chr14:21569802-21570744	E113K	WT	NOTEST	0	0	0	0	1	1	no
NM_001005466	0	0	0	0	0	0	0	0	NM_001005466	OR10G2	OR10G2	chr14:21633835-21634940	E113K	WT	NOTEST	0	0	0	0	1	1	no
NM_001005467	0	0	0	0	0	0	0	0	NM_001005467	OR8B3	OR8B3	chr11:124396409-124397351	E113K	WT	NOTEST	0	0	0	0	1	1	no
NM_001005468	0	0	0	0	0	0	0	0	NM_001005468	OR8B2	OR8B2	chr11:124382401-124383343	E113K	WT	NOTEST	0	0	0	0	1	1	no
NM_001005469	0	0	0	0	0	0	0	0	NM_001005469	OR5B3	OR5B3	chr11:58402464-58403409	E113K	WT	NOTEST	0	0	0	0	1	1	no
NM_001005470	0	0	0	0	0	0	0	0	NM_001005470	OR4B1	OR4B1	chr11:48216809-48217739	E113K	WT	NOTEST	0	0	0	0	1	1	no
NM_001005471	0	0	0	0	0	0	0	0	NM_001005471	OR2T6	OR2T6	chr1:248387608-248388535	E113K	WT	NOTEST	0	0	0	0	1	1	no
NM_001005471_2	0	0	0	0	0	0	0	0	NM_001005471_2	OR2T6	OR2T6	chr1_KI270761v1_alt:35923-36850	E113K	WT	NOTEST	0	0	0	0	1	1	no
NM_001005471_3	0	0	0	0	0	0	0	0	NM_001005471_3	OR2T6	OR2T6	chr1_KI270892v1_alt:35922-36849	E113K	WT	NOTEST	0	0	0	0	1	1	no
NM_001005473	0	0	0	0	0	0	0	0	NM_001005473	PLCXD3	PLCXD3	chr5:41306951-41510601	E113K	WT	NOTEST	0	0	0	0	1	1	no
NM_001005474	6.5355	11.8308	4.88962	2.07082	9.80221	3.51038	15.9631	11.5984	NM_001005474	NFKBIZ	NFKBIZ	chr3:101779210-101861022	E113K	WT	OK	6.33169	10.2185	0.690524	0.590997	0.26755	0.998938	no
NM_001005476	23.699	22.2701	28.2458	32.7735	30.2006	35.2047	18.8442	21.6329	NM_001005476	PKP4	PKP4	chr2:158456879-158735002	E113K	WT	OK	26.7471	26.4706	-0.0149902	-0.0342038	0.94755	0.998938	no
NM_001005479	0	0	0	0	0	0	0	0	NM_001005479	OR5H6	OR5H6	chr3:98264243-98265356	E113K	WT	NOTEST	0	0	0	0	1	1	no
NM_001005480	0	0	0	0	0	0	0	0	NM_001005480	OR2A2	OR2A2	chr7_KZ208913v1_alt:64142-65099	E113K	WT	NOTEST	0	0	0	0	1	1	no
NM_001005480_2	0	0	0	0	0	0	0	0	NM_001005480_2	OR2A2	OR2A2	chr7:144109582-144110539	E113K	WT	NOTEST	0	0	0	0	1	1	no
NM_001005482	0	0	0	0	0	0	0	0	NM_001005482	OR5H2	OR5H2	chr3:98282887-98283832	E113K	WT	NOTEST	0	0	0	0	1	1	no
NM_001005483	0	0	0	0	0	0	0	0	NM_001005483	OR4K5	OR4K5	chr14:19920606-19921578	E113K	WT	NOTEST	0	0	0	0	1	1	no
NM_001005484	0	0	0	0	0	0	0	0	NM_001005484	OR4F5	OR4F5	chr1:69090-70008	E113K	WT	NOTEST	0	0	0	0	1	1	no
NM_001005486	0	0	0	0	0	0	0	0	NM_001005486	OR4K15	OR4K15	chr14:19975518-19976565	E113K	WT	NOTEST	0	0	0	0	1	1	no
NM_001005487	0	0	0	0	0	0	0	0	NM_001005487	OR13G1	OR13G1	chr1:247672117-247673041	E113K	WT	NOTEST	0	0	0	0	1	1	no
NM_001005489	0	0	0	0	0	0	0	0	NM_001005489	OR5B17	OR5B17	chr11:58358123-58359069	E113K	WT	NOTEST	0	0	0	0	1	1	no
NM_001005490	0	0	0	0	0	0	0	0	NM_001005490	OR6C74	OR6C74	chr12:55247287-55248226	E113K	WT	NOTEST	0	0	0	0	1	1	no
NM_001005491	0	0	0	0	0	0	0	0	NM_001005491	OR10AG1	OR10AG1	chr11:55967557-55968463	E113K	WT	NOTEST	0	0	0	0	1	1	no
NM_001005492	0	0	0	0	0	0	0	0	NM_001005492	OR5J2	OR5J2	chr11:56176617-56177556	E113K	WT	NOTEST	0	0	0	0	1	1	no
NM_001005493	0	0	0	0	0	0	0	0	NM_001005493	OR6C6	OR6C6	chr12:55294287-55295232	E113K	WT	NOTEST	0	0	0	0	1	1	no
NM_001005494	0	0	0	0	0	0	0	0	NM_001005494	OR6C4	OR6C4	chr12:55551226-55552156	E113K	WT	NOTEST	0	0	0	0	1	1	no
NM_001005495	0	0	0	0	0	0	0	0	NM_001005495	OR2T3	OR2T3	chr1:248473350-248474307	E113K	WT	NOTEST	0	0	0	0	1	1	no
NM_001005495_2	0	0	0	0	0	0	0	0	NM_001005495_2	OR2T3	OR2T3	chr1_KI270761v1_alt:127390-128347	E113K	WT	NOTEST	0	0	0	0	1	1	no
NM_001005495_3	0	0	0	0	0	0	0	0	NM_001005495_3	OR2T3	OR2T3	chr1_KI270892v1_alt:123768-124725	E113K	WT	NOTEST	0	0	0	0	1	1	no
NM_001005496	0	0	0	0	0	0	0	0	NM_001005496	OR5D16	OR5D16	chr11:55838751-55839738	E113K	WT	NOTEST	0	0	0	0	1	1	no
NM_001005497	0	0	0	0	0	0	0	0	NM_001005497	OR6C75	OR6C75	chr12:55365110-55366049	E113K	WT	NOTEST	0	0	0	0	1	1	no
NM_001005498	3.42784	2.5308	3.13242	1.30625	1.98589	1.18347	5.39189	6.30979	NM_001005498	RHBDF2	RHBDF2	chr17:76470892-76501427	E113K	WT	OK	2.59933	3.71776	0.516296	0.539008	0.3003	0.998938	no
NM_001005499	0	0	0	0	0	0	0	0	NM_001005499	OR6C70	OR6C70	chr12:55469199-55470138	E113K	WT	NOTEST	0	0	0	0	1	1	no
NM_001005500	0	0	0	0	0	0	0	0	NM_001005500	OR4M1	OR4M1	chr14:19780322-19781264	E113K	WT	NOTEST	0	0	0	0	1	1	no
NM_001005501	0	0	0	0	0	0	0	0	NM_001005501	OR4K2	OR4K2	chr14:19876267-19877212	E113K	WT	NOTEST	0	0	0	0	1	1	no
NM_001005502	0.0927647	0.00448025	0.0727723	0.0538379	0.0674588	0.0328769	0.000808662	0.0941726	NM_001005502	CPM	CPM	chr12:68851175-68963240	E113K	WT	NOTEST	0.0559638	0.0488292	-0.196748	0	1	1	no
NM_001005503	0	0	0	0	0	0	0	0	NM_001005503	OR11G2	OR11G2	chr14:20197335-20198373	E113K	WT	NOTEST	0	0	0	0	1	1	no
NM_001005504	0	0	0	0.225995	0	0	0	0	NM_001005504	OR4F21	OR4F21	chr8:166085-167024	E113K	WT	NOTEST	0.0564987	0	#NAME?	0	1	1	no
NM_001005505	0	0	0	0	0	0	0	0	NM_001005505	CACNA2D2	CACNA2D2	chr3:50350861-50504244	E113K	WT	NOTEST	0	0	0	0	1	1	no
NM_001005512	0	0	0	0	0	0	0	0	NM_001005512	OR4A47	OR4A47	chr11:48488792-48489722	E113K	WT	NOTEST	0	0	0	0	1	1	no
NM_001005513_2	0	0	0	0	0	0	0	0	NM_001005513_2	OR4C45	OR4C45	chr11_KV766195v1_fix:74499-75420	E113K	WT	NOTEST	0	0	0	0	1	1	no
NM_001005514	0	0	0	0	0	0	0	0	NM_001005514	OR5H14	OR5H14	chr3:98149385-98150318	E113K	WT	NOTEST	0	0	0	0	1	1	no
NM_001005515	0	0	0	0	0	0	0	0	NM_001005515	OR5H15	OR5H15	chr3:98168699-98169641	E113K	WT	NOTEST	0	0	0	0	1	1	no
NM_001005516	0	0	0	0	0	0	0	0	NM_001005516	OR5K3	OR5K3	chr3:98390665-98391631	E113K	WT	NOTEST	0	0	0	0	1	1	no
NM_001005517	0	0	0	0	0	0	0	0	NM_001005517	OR5K4	OR5K4	chr3:98353853-98354819	E113K	WT	NOTEST	0	0	0	0	1	1	no
NM_001005518	0	0	0	0	0	0	0	0	NM_001005518	OR6C65	OR6C65	chr12:55400528-55401467	E113K	WT	NOTEST	0	0	0	0	1	1	no
NM_001005519	0	0	0	0	0	0	0	0	NM_001005519	OR6C68	OR6C68	chr12:55492377-55493316	E113K	WT	NOTEST	0	0	0	0	1	1	no
NM_001005522	0	0	0	0	0	0	0	0	NM_001005522	OR2T8	OR2T8	chr1:247921017-247921956	E113K	WT	NOTEST	0	0	0	0	1	1	no
NM_001005526	0	1.14586	2.98553	0	0	0	0	0	NM_001005526	SF3B1	SF3B1	chr2:197391973-197435093	E113K	WT	NOTEST	1.03285	0	#NAME?	0	1	1	no
NM_001005527	0	0	0	0	0	0	0	0	NM_001005527	TAFA4	TAFA4	chr3:68731763-68932610	E113K	WT	NOTEST	0	0	0	0	1	1	no
NM_001005566	0	0	0	0	0	0	0	0	NM_001005566	OR5B2	OR5B2	chr11:58422264-58423313	E113K	WT	NOTEST	0	0	0	0	1	1	no
NM_001005567	0	0	0	0	0	0	0	0	NM_001005567	OR51B5	OR51B5	chr11:5340317-5505652	E113K	WT	NOTEST	0	0	0	0	1	1	no
NM_001005609	0.115762	0.0523954	0	0	0	0	0	0	NM_001005609	EDA	EDA	chrX:69616112-70039471	E113K	WT	NOTEST	0.0420394	0	#NAME?	0	1	1	no
NM_001005610	0	0	0	0	0	0	0	0	NM_001005610	EDA	EDA	chrX:69616112-70039471	E113K	WT	NOTEST	0	0	0	0	1	1	no
NM_001005612	0	0.05278	0	0	0	0	0	0	NM_001005612	EDA	EDA	chrX:69616112-70039471	E113K	WT	NOTEST	0.013195	0	#NAME?	0	1	1	no
NM_001005613	0	0	0	0	0	0	0	0	NM_001005613	EDA	EDA	chrX:69616112-70039471	E113K	WT	NOTEST	0	0	0	0	1	1	no
NM_001005619	0	0	0	0.266888	0	0	3.16111e-05	0	NM_001005619	ITGB4	ITGB4	chr17:75721458-75757818	E113K	WT	NOTEST	0.066722	7.90277e-06	-13.0435	0	1	1	no
NM_001005731	2.11984	0.00125829	3.41118	0.000699354	0.00312846	0.00311918	1.11216	0.00314158	NM_001005731	ITGB4	ITGB4	chr17:75721458-75757818	E113K	WT	NOTEST	1.38325	0.280388	-2.30256	0	1	1	no
NM_001005735	0.000124553	0	0.637807	0	0	0	6.58765e-05	0	NM_001005735	CHEK2	CHEK2	chr22:28687742-28741834	E113K	WT	NOTEST	0.159483	1.64691e-05	-13.2414	0	1	1	no
NM_001005738	0.261104	0.473527	0	0	0	0.0933416	0.000223938	0.289303	NM_001005738	FPR2	FPR2	chr19:51761179-51770531	E113K	WT	NOTEST	0.183658	0.0957171	-0.940172	0	1	1	no
NM_001005739	6.64792	6.68945	11.3591	7.30199	7.45493	9.28592	7.25451	10.5011	NM_001005739	VPS54	VPS54	chr2:63892149-64019428	E113K	WT	OK	7.9996	8.62411	0.108447	0.167883	0.7312	0.998938	no
NM_001005741	0	0	0	0	0	0	0	0	NM_001005741	GBA	GBA	chr1_GL383519v1_alt:0-3426	E113K	WT	NOTEST	0	0	0	0	1	1	no
NM_001005741_2	5.83043	7.8086	6.4469	3.94805	9.75326	3.34243	5.48277	7.86342	NM_001005741_2	GBA	GBA	chr1:155234451-155244627	E113K	WT	OK	6.0085	6.61047	0.137749	0.140364	0.7769	0.998938	no
NM_001005741_3	0	0	0	0	0	0	0	0	NM_001005741_3	GBA	GBA	chr1_GL383519v1_alt:39474-49650	E113K	WT	NOTEST	0	0	0	0	1	1	no
NM_001005742	3.02039	0	1.40299	0.000965866	1.02421	0.00025982	3.98546	2.25371	NM_001005742	GBA	GBA	chr1:155234451-155244627	E113K	WT	OK	1.10609	1.81591	0.715227	0.279038	0.63265	0.998938	no
NM_001005742_2	0	0	0	0	0	0	0	0	NM_001005742_2	GBA	GBA	chr1_GL383519v1_alt:39474-49650	E113K	WT	NOTEST	0	0	0	0	1	1	no
NM_001005742_3	0	0	0	0	0	0	0	0	NM_001005742_3	GBA	GBA	chr1_GL383519v1_alt:0-3426	E113K	WT	NOTEST	0	0	0	0	1	1	no
NM_001005743	5.28016	4.79653	5.46083	4.11984	8.70431	8.39951	6.97382	5.18224	NM_001005743	NUMB	NUMB	chr14:73275209-73458580	E113K	WT	OK	4.91434	7.31497	0.573855	0.636142	0.2036	0.998938	no
NM_001005744	6.09128	8.44883	1.69604	0.725122	3.78851	3.58158	10.9777	6.20608	NM_001005744	NUMB	NUMB	chr14:73275209-73458580	E113K	WT	OK	4.24032	6.13848	0.533708	0.350814	0.50715	0.998938	no
NM_001005745	9.69033	13.1616	4.66415	3.54797	7.42129	6.27818	9.96431	9.73266	NM_001005745	NUMB	NUMB	chr14:73275209-73458580	E113K	WT	OK	7.766	8.34911	0.10445	0.102657	0.83635	0.998938	no
NM_001005746	0.645078	0	0	0	0.27583	0	0	0	NM_001005746	CACNB4	CACNB4	chr2:151832770-152099167	E113K	WT	NOTEST	0.161269	0.0689574	-1.22569	0	1	1	no
NM_001005747	9.37733e-05	0	0	0	0	0	0	0	NM_001005747	CACNB4	CACNB4	chr2:151832770-152099167	E113K	WT	NOTEST	2.34433e-05	0	#NAME?	0	1	1	no
NM_001005751	11.1848	11.8712	11.9119	11.6814	17.2012	15.7371	14.1143	12.5234	NM_001005751	WASHC2A	WASHC2A	chr10:50067887-50133509	E113K	WT	OK	11.6623	14.894	0.352878	0.8022	0.108	0.998938	no
NM_001005752	0.0367229	0.516996	2.5523	2.51451	0.0604502	1.65209e-05	0	0.105314	NM_001005752	GJB3	GJB3	chr1:34781213-34786364	E113K	WT	NOTEST	1.40513	0.0414451	-5.08336	0	1	1	no
NM_001005753	5.69419	0.9971	3.65531	2.47549	1.13209	1.21381	0.980486	1.82867	NM_001005753	CHMP3	CHMP3	chr2:86503429-86778041	E113K	WT	OK	3.20552	1.28876	-1.31457	-0.420285	0.51895	0.998938	no
NM_001005781	3.61568	10.9579	4.10941	8.51834	10.4053	6.91247	16.7113	12.7775	NM_001005781	SUMO1	SUMO1	chr2:202073254-202238597	E113K	WT	OK	6.80034	11.7016	0.783029	0.34691	0.6083	0.998938	no
NM_001005782	30.6648	29.7345	23.1623	20.3475	27.7608	26.4153	19.2302	18.2557	NM_001005782	SUMO1	SUMO1	chr2:202073254-202238597	E113K	WT	OK	25.9773	22.9155	-0.180926	-0.158163	0.7492	0.998938	no
NM_001005783	0	0	0	0	0	0	0	0	NM_001005783	HAO2	HAO2	chr1:119368784-119394130	E113K	WT	NOTEST	0	0	0	0	1	1	no
NM_001005785	0	0	0	0	0	0	0	0	NM_001005785	DAZ2	DAZ2	chrY:24833819-24907040	E113K	WT	NOTEST	0	0	0	0	1	1	no
NM_001005785_2	0	0	0	0	0	0	0	0	NM_001005785_2	DAZ2	DAZ2	chrY:23219433-23291356	E113K	WT	NOTEST	0	0	0	0	1	1	no
NM_001005786	0	0	0	0	0	0	0	0	NM_001005786	DAZ2	DAZ2	chrY:23219433-23291356	E113K	WT	NOTEST	0	0	0	0	1	1	no
NM_001005786_2	0	0	0	0	0	0	0	0	NM_001005786_2	DAZ2	DAZ2	chrY:24833819-24907040	E113K	WT	NOTEST	0	0	0	0	1	1	no
NM_001005849	0.84498	0.774333	1.04087	1.19723	0.234664	0.52752	0.984896	0.273804	NM_001005849	SUMO2	SUMO2	chr17:75165585-75182959	E113K	WT	NOTEST	0.964354	0.505221	-0.932647	0	1	1	no
NM_001005850	0	0	0	0	0	0	0	0	NM_001005850	ZNF835	ZNF835	chr19:56661979-56671757	E113K	WT	NOTEST	0	0	0	0	1	1	no
NM_001005851	0.0682163	0.0615898	0.0312925	0.069093	0.161054	0.0550829	0.0843647	0.150724	NM_001005851	ZNF780B	ZNF780B	chr19:40028259-40056231	E113K	WT	NOTEST	0.0575479	0.112806	0.971014	0	1	1	no
NM_001005851_2	0	0	0	0	0	0	0	0	NM_001005851_2	ZNF780B	ZNF780B	chr19_KN196484v1_fix:303402-331374	E113K	WT	NOTEST	0	0	0	0	1	1	no
NM_001005853	0	0	0	0	0	0	0	0	NM_001005853	OR6B2	OR6B2	chr2:240029490-240030429	E113K	WT	NOTEST	0	0	0	0	1	1	no
NM_001005855	0	0	0	0	0	0	0	0	NM_001005855	ATP8B2	ATP8B2	chr1:154325524-154351304	E113K	WT	NOTEST	0	0	0	0	1	1	no
NM_001005861	8.52342	12.355	15.6234	10.6419	7.14977	18.2958	10.2565	11.538	NM_001005861	RYK	RYK	chr3:134157133-134250744	E113K	WT	OK	11.7859	11.81	0.00294548	0.00393028	0.9943	0.998938	no
NM_001005862	0.391645	1.12003	2.12838	1.19963	1.51879	1.4229	0.436009	0.904763	NM_001005862	ERBB2	ERBB2	chr17:39688083-39730563	E113K	WT	NOTEST	1.20992	1.07062	-0.176473	0	1	1	no
NM_001005909	2.61452	3.95858	3.60225	8.85662	9.81212	10.6378	5.40242	5.22136	NM_001005909	IP6K2	IP6K2	chr3:48688002-48717278	E113K	WT	OK	4.75799	7.76843	0.70727	0.701975	0.16805	0.998938	no
NM_001005910	1.28638	0.00788568	1.77269	0	1.34112	0.0429521	0	0	NM_001005910	IP6K2	IP6K2	chr3:48688002-48717278	E113K	WT	NOTEST	0.766737	0.346018	-1.14788	0	1	1	no
NM_001005911	0.00111816	1.28865	2.25787	2.11736	0	2.16071	5.09041	0.00138792	NM_001005911	IP6K2	IP6K2	chr3:48688002-48717278	E113K	WT	OK	1.41625	1.81313	0.356402	0.12642	0.8462	0.998938	no
NM_001005914	0.947075	1.29075	1.85508	0.000618148	0.564472	0.600783	0.890466	8.85864e-05	NM_001005914	SEMA3B	SEMA3B	chr3:50267557-50277546	E113K	WT	NOTEST	1.02338	0.513953	-0.993638	0	1	1	no
NM_001005915	0.190009	0	0.17537	0.277688	0.145152	0	0.361749	0.211244	NM_001005915	ERBB3	ERBB3	chr12:56080024-56103507	E113K	WT	NOTEST	0.160767	0.179536	0.159302	0	1	1	no
NM_001005918	0	0.000351069	0	0.197063	0.0960603	0	0.17564	0.295502	NM_001005918	ATP7B	ATP7B	chr13:51932670-52011494	E113K	WT	NOTEST	0.0493536	0.141801	1.52264	0	1	1	no
NM_001005920	1.99523	3.89192	5.24797	0.878108	0.00123305	0	0.0538342	4.37197	NM_001005920	JMJD8	JMJD8	chr16:680409-684334	E113K	WT	OK	3.00331	1.10676	-1.44021	-0.431953	0.42285	0.998938	no
NM_001005922	0	0	0	0	0	0	0	0	NM_001005922	KRTAP5-1	KRTAP5-1	chr11_KI270903v1_alt:49267-75727	E113K	WT	NOTEST	0	0	0	0	1	1	no
NM_001005922_2	0	0	0	0	0	0	0	0	NM_001005922_2	KRTAP5-1	KRTAP5-1	chr11:1572740-1599184	E113K	WT	NOTEST	0	0	0	0	1	1	no
NM_001005922_3	0	0	0	0	0	0	0	0	NM_001005922_3	KRTAP5-1	KRTAP5-1	chr11_KI270830v1_alt:54977-104381	E113K	WT	NOTEST	0	0	0	0	1	1	no
NM_001006	1479.72	1522.6	1331.01	1297.18	769.222	742.444	1152.58	1220.56	NM_001006	RPS3A	RPS3A	chr4:151099572-151104642	E113K	WT	OK	1407.63	971.202	-0.535422	-1.61452	0.00085	0.0873703	no
NM_001006109	14.8115	18.5419	13.7165	16.9696	24.1601	24.5116	15.3337	22.4565	NM_001006109	HMCES	HMCES	chr3:129278831-129306185	E113K	WT	OK	16.0099	21.6155	0.433103	0.682017	0.17345	0.998938	no
NM_001006114	0.271851	0.00561115	0.736991	0.928843	0.993487	0.155216	0.377111	0	NM_001006114	YBEY	YBEY	chr21:46286329-46297751	E113K	WT	NOTEST	0.485824	0.381454	-0.348927	0	1	1	no
NM_001006115	0.000412408	0.477021	0.623404	0.0938084	0.00503678	1.36947	0.00745146	0.00121589	NM_001006115	IP6K1	IP6K1	chr3:49724293-49786542	E113K	WT	NOTEST	0.298661	0.345793	0.211397	0	1	1	no
NM_001006117	0	0	0	0	0	0	0	0	NM_001006117	RBMY1J	RBMY1J	chrY:22308858-22417881	E113K	WT	NOTEST	0	0	0	0	1	1	no
NM_001006117_2	0	0	0	0	0	0	0	0	NM_001006117_2	RBMY1J	RBMY1J	chrY:22168541-22183008	E113K	WT	NOTEST	0	0	0	0	1	1	no
NM_001006118	0	0	0	0	0	0	0	0	NM_001006118	RBMY1E	RBMY1E	chrY:21903617-21918067	E113K	WT	NOTEST	0	0	0	0	1	1	no
NM_001006118_2	0	0	0	0	0	0	0	0	NM_001006118_2	RBMY1E	RBMY1E	chrY:21880075-21894526	E113K	WT	NOTEST	0	0	0	0	1	1	no
NM_001006118_3	0	0	0	0	0	0	0	0	NM_001006118_3	RBMY1E	RBMY1E	chrY:21511337-21525786	E113K	WT	NOTEST	0	0	0	0	1	1	no
NM_001006120	0	0	0	0	0	0	0	0	NM_001006120	RBMY1D	RBMY1D	chrY:21880075-21894526	E113K	WT	NOTEST	0	0	0	0	1	1	no
NM_001006120_3	0	0	0	0	0	0	0	0	NM_001006120_3	RBMY1D	RBMY1D	chrY:21903617-21918067	E113K	WT	NOTEST	0	0	0	0	1	1	no
NM_001006600	26.9173	24.9566	33.8143	36.8819	30.1358	33.9488	24.0961	26.9799	NM_001006600	ERBIN	ERBIN	chr5:65926553-66082544	E113K	WT	OK	30.6425	28.7901	-0.0899613	-0.207826	0.67435	0.998938	no
NM_001006605	41.2181	39.1738	18.6465	19.6976	18.1217	14.7927	23.6062	23.1368	NM_001006605	DIPK1A	DIPK1A	chr1:92831985-92961522	E113K	WT	OK	29.684	19.9143	-0.57588	-0.341611	0.5033	0.998938	no
NM_001006607	0	0	0	0	0	0	0	0	NM_001006607	LRRC37A2	LRRC37A2	chr17_GL000258v2_alt:1498793-1565775	E113K	WT	NOTEST	0	0	0	0	1	1	no
NM_001006607_2	0	0	0	0	0	0	0	0	NM_001006607_2	LRRC37A2	LRRC37A2	chr17_KI270908v1_alt:976572-1099388	E113K	WT	NOTEST	0	0	0	0	1	1	no
NM_001006607_3	0	0.0264991	0	0	0	0	0	0	NM_001006607_3	LRRC37A2	LRRC37A2	chr17:46508680-46579722	E113K	WT	NOTEST	0.00662479	0	#NAME?	0	1	1	no
NM_001006610	0	0.367131	0	0	0.403292	0	0	0	NM_001006610	SIAH1	SIAH1	chr16:48165772-48385413	E113K	WT	NOTEST	0.0917827	0.100823	0.135532	0	1	1	no
NM_001006612	2.53623	3.24384	0	0	2.41449	0	1.38575	0	NM_001006612	TCEAL9	TCEAL9	chrX:103356505-103358462	E113K	WT	OK	1.44502	0.95006	-0.604994	-0.12567	0.8262	0.998938	no
NM_001006613	79.7464	70.7265	47.7488	37.1887	60.7093	41.3898	87.2069	50.3342	NM_001006613	TCEAL9	TCEAL9	chrX:103356505-103358462	E113K	WT	OK	58.8526	59.91	0.0256914	0.0296685	0.9505	0.998938	no
NM_001006614	0	0	0	0	2.06825	0	0	0	NM_001006614	TCEAL9	TCEAL9	chrX:103356505-103358462	E113K	WT	NOTEST	0	0.517063	inf	0	1	1	no
NM_001006615	0.747705	1.12052	0	0.815526	0.0295815	0.243885	0.224737	1.08654	NM_001006615	WDR31	WDR31	chr9:113313221-113340275	E113K	WT	NOTEST	0.670938	0.396186	-0.760002	0	1	1	no
NM_001006616	2.98678	5.7181	7.55297	5.67123	6.17846	3.34565	3.96082	1.39072	NM_001006616	TSPAN17	TSPAN17	chr5:176647483-176659051	E113K	WT	OK	5.48227	3.71891	-0.559893	-0.464966	0.379	0.998938	no
NM_001006617	14.697	14.5106	19.1538	24.7209	19.4297	14.2615	10.1992	17.4276	NM_001006617	MAPKAP1	MAPKAP1	chr9:125437393-125707234	E113K	WT	OK	18.2706	15.3295	-0.253212	-0.371602	0.4579	0.998938	no
NM_001006618	18.0187	19.9571	13.5966	14.0948	12.2239	19.4082	23.1966	21.7812	NM_001006618	MAPKAP1	MAPKAP1	chr9:125437393-125707234	E113K	WT	OK	16.4168	19.1525	0.222359	0.22836	0.6444	0.998938	no
NM_001006619	0.346206	1.08619	0.826343	1.29101	0.635401	0.92894	0.699112	0	NM_001006619	MAPKAP1	MAPKAP1	chr9:125437393-125707234	E113K	WT	NOTEST	0.887437	0.565863	-0.649192	0	1	1	no
NM_001006620	1.75543	2.22628	2.49045	0.0025096	0.0642894	1.6467	3.16224	0.000973607	NM_001006620	MAPKAP1	MAPKAP1	chr9:125437393-125707234	E113K	WT	OK	1.61867	1.21855	-0.409643	-0.144674	0.7805	0.998938	no
NM_001006621	0.88177	0.000738429	0.0262492	0.769102	0	0.00225636	1.97679	0	NM_001006621	MAPKAP1	MAPKAP1	chr9:125437393-125707234	E113K	WT	NOTEST	0.419465	0.494762	0.238185	0	1	1	no
NM_001006622	6.09335	6.6351	5.5068	6.58308	6.54981	8.35737	5.28215	5.30306	NM_001006622	WDR33	WDR33	chr2:127701030-127811187	E113K	WT	OK	6.20458	6.3731	0.0386605	0.040846	0.9339	0.998938	no
NM_001006623	0.513256	0.362118	0.808839	0.981433	0.419095	0.646562	0.610355	0.799355	NM_001006623	WDR33	WDR33	chr2:127701030-127811187	E113K	WT	NOTEST	0.666412	0.618842	-0.106843	0	1	1	no
NM_001006624	0	0	0	0	0	0	0	0	NM_001006624	PDPN	PDPN	chr1:13583756-13617957	E113K	WT	NOTEST	0	0	0	0	1	1	no
NM_001006625	0	0	0	0	0	0	0	0	NM_001006625	PDPN	PDPN	chr1:13583756-13617957	E113K	WT	NOTEST	0	0	0	0	1	1	no
NM_001006626	0	0	0	0	0	0	0	0	NM_001006626	CHRM2	CHRM2	chr7:136868651-137164341	E113K	WT	NOTEST	0	0	0	0	1	1	no
NM_001006627	0	0	0	0	0	0	0	0	NM_001006627	CHRM2	CHRM2	chr7:136868651-137164341	E113K	WT	NOTEST	0	0	0	0	1	1	no
NM_001006628	0	0	0	0	0	0	0	0	NM_001006628	CHRM2	CHRM2	chr7:136868651-137164341	E113K	WT	NOTEST	0	0	0	0	1	1	no
NM_001006629	0	0	0	0	0	0	0	0	NM_001006629	CHRM2	CHRM2	chr7:136868651-137164341	E113K	WT	NOTEST	0	0	0	0	1	1	no
NM_001006630	0	0	0	0	0	0	0	0	NM_001006630	CHRM2	CHRM2	chr7:136868651-137164341	E113K	WT	NOTEST	0	0	0	0	1	1	no
NM_001006631	0	0	0	0	0	0	0	0	NM_001006631	CHRM2	CHRM2	chr7:136868651-137164341	E113K	WT	NOTEST	0	0	0	0	1	1	no
NM_001006632	0	0	0	0	0	0	0	0	NM_001006632	CHRM2	CHRM2	chr7:136868651-137164341	E113K	WT	NOTEST	0	0	0	0	1	1	no
NM_001006634	14.2159	13.7386	12.5166	14.0689	12.9059	17.6514	12.8685	13.5712	NM_001006634	ARHGAP17	ARHGAP17	chr16:24919390-25015369	E113K	WT	OK	13.635	14.2493	0.0635719	0.147598	0.7692	0.998938	no
NM_001006635	5.79432	4.12711	5.76157	5.92676	6.30476	6.22802	6.21797	4.61268	NM_001006635	MTX2	MTX2	chr2:176269441-176338025	E113K	WT	OK	5.40244	5.84086	0.112569	0.08338	0.87155	0.998938	no
NM_001006636	0	0.529586	0.459968	0.605437	0.477443	0.458387	0.716831	1.12747	NM_001006636	GTDC1	GTDC1	chr2:143937066-144333069	E113K	WT	NOTEST	0.398748	0.695032	0.801602	0	1	1	no
NM_001006638	0.000233626	0.000237004	0.000235851	0.000229984	0	0	0.000208681	0.000244753	NM_001006638	RAB37	RAB37	chr17:74671130-74747335	E113K	WT	NOTEST	0.000234116	0.000113358	-1.04633	0	1	1	no
NM_001006639	12.3215	15.1841	17.1384	7.16995	10.4526	6.29747	14.5578	19.2143	NM_001006639	TCEAL1	TCEAL1	chrX:103628715-103630948	E113K	WT	OK	12.9535	12.6305	-0.0364244	-0.0464843	0.9251	0.998938	no
NM_001006640	0.000837128	0.000342978	1.81559	6.15378	1.49243	3.70637	3.76112	0.000641539	NM_001006640	TCEAL1	TCEAL1	chrX:103628715-103630948	E113K	WT	OK	1.99264	2.24014	0.16891	0.0605077	0.8999	0.998938	no
NM_001006641	0	1.78085	0.579645	0.659447	0.649055	0.592037	0.790245	0.925485	NM_001006641	SLC25A25	SLC25A25	chr9:128068199-128109258	E113K	WT	NOTEST	0.754986	0.739206	-0.0304745	0	1	1	no
NM_001006642	0	0	0	0	0	0.61089	0	0	NM_001006642	SLC25A25	SLC25A25	chr9:128068199-128109258	E113K	WT	NOTEST	0	0.152722	inf	0	1	1	no
NM_001006655	0.905523	0.715553	0	1.1193	0.22313	0	0.438889	1.37823	NM_001006655	FAM149A	FAM149A	chr4:186104703-186175290	E113K	WT	NOTEST	0.685094	0.510062	-0.425629	0	1	1	no
NM_001006656	6.06914	2.29071	0.000490047	3.10847	0.914649	0.000965744	0	0.00408651	NM_001006656	ZNF473	ZNF473	chr19:50026004-50048774	E113K	WT	OK	2.8672	0.229925	-3.64041	-0.993309	0.2244	0.998938	no
NM_001006657	0.000272749	0.000442996	0.000310904	0.000555585	0.00017796	0.00039374	0.000140725	0.000259119	NM_001006657	WDR35	WDR35	chr2:19910265-19990105	E113K	WT	NOTEST	0.000395559	0.000242886	-0.703613	0	1	1	no
NM_001006658	0.000159072	0	0.00016323	0	0.000171634	0	0	0	NM_001006658	CR2	CR2	chr1:207454327-207489892	E113K	WT	NOTEST	8.05755e-05	4.29086e-05	-0.909075	0	1	1	no
NM_001006665	0	0	0	0	0	0	0	0	NM_001006665	RPS6KA1	RPS6KA1	chr1_KN196473v1_fix:17378-62643	E113K	WT	NOTEST	0	0	0	0	1	1	no
NM_001006665_2	0	0	0	0	0	0	0	0.000522718	NM_001006665_2	RPS6KA1	RPS6KA1	chr1:26529760-26575025	E113K	WT	NOTEST	0	0.000130679	inf	0	1	1	no
NM_001006666	0	0	0	0.464428	2.07144	0	2.72984	0.514422	NM_001006666	APOBEC3F	APOBEC3F	chr22:39040863-39055970	E113K	WT	NOTEST	0.116107	1.32893	3.51673	0	1	1	no
NM_001006681	4.67573	2.55688	3.59248	5.72779	1.33795	1.59678	6.12894	6.48765	NM_001006681	SPIN2B	SPIN2B	chrX:57119681-57121548	E113K	WT	OK	4.13822	3.88783	-0.0900462	-0.0843182	0.86385	0.998938	no
NM_001006682	0.000107322	1.62116	0	0.000231904	8.52714e-05	0.000212679	0	0.000117752	NM_001006682	SPIN2B	SPIN2B	chrX:57119681-57121548	E113K	WT	NOTEST	0.405375	0.000103926	-11.9295	0	1	1	no
NM_001006683	2.92809	3.47937	0	0.000824596	0.000152118	0.0004989	1.1012	0.000382372	NM_001006683	SPIN2B	SPIN2B	chrX:57119681-57121548	E113K	WT	OK	1.60207	0.275557	-2.53951	-0.878259	0.32755	0.998938	no
NM_001006684	9.30425	6.77791	6.68308	4.03472	5.42365	6.7625	10.4968	4.96889	NM_001006684	TCEAL8	TCEAL8	chrX:103252994-103255193	E113K	WT	OK	6.69999	6.91296	0.0451445	0.0286863	0.95175	0.998938	no
NM_001006932	0	0	0	1.58195e-05	0	0	0	0	NM_001006932	RPS6KA2	RPS6KA2	chr6:166409363-166862525	E113K	WT	NOTEST	3.95489e-06	0	#NAME?	0	1	1	no
NM_001006933	0	2.95589	3.42877	3.50081	0	0	4.96174	1.57553	NM_001006933	TCEAL3	TCEAL3	chrX:103607905-103609927	E113K	WT	OK	2.47137	1.63432	-0.596622	-0.255405	0.71795	0.998938	no
NM_001006935	71.8202	75.6156	90.3948	91.31	82.4487	82.4621	107.82	101.086	NM_001006935	TCEAL4	TCEAL4	chrX:103576230-103587736	E113K	WT	OK	82.2852	93.4542	0.183627	0.451509	0.36255	0.998938	no
NM_001006937	12.861	11.8344	11.4441	15.09	10.8133	6.79994	18.9443	28.0939	NM_001006937	TCEAL4	TCEAL4	chrX:103576230-103587736	E113K	WT	OK	12.8074	16.1628	0.335707	0.302222	0.5454	0.998938	no
NM_001006938	0	0	0.0476363	0.0525374	0	0	0	0	NM_001006938	TCEAL6	TCEAL6	chrX:102138501-102142481	E113K	WT	NOTEST	0.0250434	0	#NAME?	0	1	1	no
NM_001006939	0	0	0	0	0	0	0	0	NM_001006939	LRRC18	LRRC18	chr10:48684872-48982956	E113K	WT	NOTEST	0	0	0	0	1	1	no
NM_001006941	3.81219	2.22685	2.21143	2.34226	6.22538	3.02851	2.64101	4.82693	NM_001006941	ALG3	ALG3	chr3:184230352-184249525	E113K	WT	OK	2.64818	4.18046	0.658659	0.514752	0.31575	0.998938	no
NM_001006943	0	0	0	0	0	0	0	0	NM_001006943	EPHA8	EPHA8	chr1:22563488-22603595	E113K	WT	NOTEST	0	0	0	0	1	1	no
NM_001006944	0.617692	2.83041	1.06418	0	0	2.92205	2.06737	0.795965	NM_001006944	RPS6KA4	RPS6KA4	chr11:64359161-64372215	E113K	WT	OK	1.12807	1.44635	0.358558	0.136327	0.83725	0.998938	no
NM_001006945	21.3981	16.3872	28.3198	27.878	19.1525	23.4299	22.237	22.6901	NM_001006945	LRIF1	LRIF1	chr1:110947189-110963944	E113K	WT	OK	23.4958	21.8774	-0.102958	-0.167575	0.7339	0.998938	no
NM_001006946	2.00658	0.866607	0.499974	1.92516	1.03397	0	1.20781	1.29125	NM_001006946	SDC1	SDC1	chr2:20200796-20225433	E113K	WT	NOTEST	1.32458	0.883258	-0.584629	0	1	1	no
NM_001006947	0.166908	0.139202	0	0	0	0.152273	0.167823	0	NM_001006947	UHRF1BP1L	UHRF1BP1L	chr12:100037073-100142874	E113K	WT	NOTEST	0.0765274	0.080024	0.0644564	0	1	1	no
NM_001007	621.107	602.456	413.939	418.498	408.992	432.884	602.932	626.457	NM_001007	RPS4X	RPS4X	chrX:72272042-72277248	E113K	WT	OK	514	517.816	0.0106716	0.0322756	0.94685	0.998938	no
NM_001007022	1.36673	0.000295983	0.000152253	0.30262	0.717666	0.111586	0.0306464	1.69361	NM_001007022	ODF2L	ODF2L	chr1:86346823-86396342	E113K	WT	NOTEST	0.417449	0.638377	0.612809	0	1	1	no
NM_001007024	0.000223827	0.000230642	0	0.000203214	0.000189253	0.000291167	0	0.623348	NM_001007024	GOSR1	GOSR1	chr17:30477407-30527592	E113K	WT	NOTEST	0.000164421	0.155957	9.88954	0	1	1	no
NM_001007025	9.20359	8.44983	6.59893	8.78589	10.1354	12.0169	8.54895	8.16401	NM_001007025	GOSR1	GOSR1	chr17:30477407-30527592	E113K	WT	OK	8.25956	9.71631	0.234343	0.442724	0.37375	0.998938	no
NM_001007026	8.52332	11.623	13.0266	12.0719	7.31323	8.92568	14.378	10.537	NM_001007026	ATN1	ATN1	chr12:6924458-6942321	E113K	WT	OK	11.3112	10.2885	-0.136724	-0.239299	0.6346	0.998938	no
NM_001007027	1.84015	3.59543	8.8765	11.9959	9.05304	5.39721	5.58287	6.24073	NM_001007027	ALG8	ALG8	chr11:78100941-78139653	E113K	WT	OK	6.577	6.56846	-0.00187491	-0.00137871	0.99625	0.998938	no
NM_001007033	0	0	0	0	0	0	0	0	NM_001007033	CLEC6A	CLEC6A	chr12:8455961-8478330	E113K	WT	NOTEST	0	0	0	0	1	1	no
NM_001007067	0	1.34034	0	0	0	6.77868	0	0	NM_001007067	SDCBP	SDCBP	chr8:58552923-58582860	E113K	WT	OK	0.335084	1.69467	2.33841	0.379449	0.53115	0.998938	no
NM_001007068	0	0	0	0	0	0	0	0	NM_001007068	SDCBP	SDCBP	chr8:58552923-58582860	E113K	WT	NOTEST	0	0	0	0	1	1	no
NM_001007069	24.0226	28.5076	29.6713	19.3271	20.4427	24.6439	30.966	37.26	NM_001007069	SDCBP	SDCBP	chr8:58552923-58582860	E113K	WT	OK	25.3821	28.3282	0.158424	0.186977	0.71055	0.998938	no
NM_001007070	4.45516	4.01437	2.34071	3.58958	3.10001	0.0311791	0	2.83658	NM_001007070	SDCBP	SDCBP	chr8:58552923-58582860	E113K	WT	OK	3.59996	1.49194	-1.27079	-0.470511	0.56515	0.998938	no
NM_001007072	1.51736	1.2469	0.902255	0	0	1.71893	1.20271	0.822358	NM_001007072	ZSCAN2	ZSCAN2	chr15:84601008-84623716	E113K	WT	NOTEST	0.916628	0.936001	0.0301737	0	1	1	no
[truncated: 80,945 more rows]
