# Supplementary material for: H2BE113K mutation promotes breast cancer metastasis through modulating chromatin dynamics
Source: Sci Adv. 2026 Jul 10;12(28):eadx4982. doi: 10.1126/sciadv.adx4982 (PMC13353378; doi:10.1126/sciadv.adx4982)
Supplement: Supplementary file 2 — Data S1 to S5 [file sciadv.adx4982_data_s1_to_s5.zip › adx4982_data_s5.xlsx]

## Sheet: Sheet1
PGD
STMN1
RRAGC
ST3GAL3
MAST2
CDKN2C
RNF11
OSBPL9
ZYG11B
CZIB
LRRC8C
IQGAP3
CIT
RBM23
PNN
FBXO33
AHNAK2
SNRPA1
CNTROB
TRIM16L
NOG
VEZF1
SUPT4H1
MTMR4
MED13
MRC2
TANC2
TACO1
GNA13
CDR2L
MRPL58
NUP85
UBALD2
TK1
CBX4
RPTOR
MAFG
SS18
KCTD1
TRAPPC8
RNF138
GAREM1
CAPNS1
TGFB1
SAE1
C19orf48
ZNF83
ZNF274
LGALSL
SLC40A1
TMX4
HSPA13
USP25
C21orf91
NSD2
KIAA0232
HS3ST1
QDPR
NCAPG
PI4K2B
RFC1
APBB2
DANCR
SCFD2
CHIC2
TMEM165
CLOCK
CEP135
PPAT
REST
CENPC
UTP3
GRSF1
MOB1B
DCK
ANKRD17
AREG
G3BP2
NUP54
STBD1
CCNI
CCNG2
MRPL1
ANXA3
ANTXR2
PRDM8
SEC31A
LIN54
COPS4
PLAC8
COQ2
GPAT3
KLHL8
HSD17B11
PKD2
HERC6
HERC5
PYURF
TIGD2
PDLIM5
RAP1GDS1
TSPAN5
EIF4E
METAP1
FLJ20021
MANBA
UBE2D3
CISD2
CENPE
TET2
HADH
MCUB
FAM241A
SNHG8
PRSS12
METTL14
SEC24D
USP53
C4orf3
MAD2L1
ANXA5
ANKRD50
HSPA4L
PGRMC2
SLC7A11
NOCT
SETD7
SCOC
CLGN
ELMOD2
TBC1D9
ZNF330
INPP4B
OTUD4
LSM6
LRBA
RPS3A
GATB
FBXW7
MND1
PLRG1
MAP9
PDGFC
C4orf46
PPID
RAPGEF2
NAF1
TMA16
KLHL2
DDX60
PALLD
CBR4
CLCN3
HPF1
HMGB2
SAP30
FBXO8
SPCS3
TENM3
CDKN2AIP
TRAPPC11
CENPU
ACSL1
SLC25A4
SNX25
UFSP2
CETN3
FAM174A
CAMK4
CHSY3
RAD50
ARAP3
ADRA1B
PTTG1
NEURL1B
UIMC1
PDLIM7
TRIM41
RACK1
TRIM52-AS1
MYORG
FAM122A
FXN
TJP2
SMC5
KLF9
CEMIP2
C9orf85
ZFAND5
C9orf40
CARNMT1
OSTF1
RFK
GCNT1
VPS13A
GNAQ
CEP78
PSAT1
TLE1
SPTLC1
IARS1
CARD19
NINJ1
PHF2
MFSD14B
FANCC
ERCC6L2
ZNF367
HABP4
PRXL2C
TDRD7
TSTD2
TRMO
ANP32B
NANS
TRIM14
CORO2A
TBC1D2
ALG2
STX17
MSANTD3
